# Supplementary material for: Spatiotemporal Determinants of Urban Leptospirosis Transmission: Four-Year Prospective Cohort Study of Slum Residents in Brazil
Source: PLoS Negl Trop Dis. 2016 Jan 15;10(1):e0004275. doi: 10.1371/journal.pntd.0004275 (PMC4714915; doi:10.1371/journal.pntd.0004275)
Supplement: S1 File — (CSV) [file pntd.0004275.s006.csv]

	casano	este	norte	height	idno16	sexfim	racare	year	age	estudo	frase	estud	apos	dcas	alug	mc	rend	renduss	ident	cpf	tit	ccart	scart	den	vacfa	pastlepto	antes	waste	anysewer	trash	cota	vale	alaca	lxca	lxcn	lxmt	veg	bana	caant	caalad	caesgd	clamd	clxd	esgcavd	esglixd	esgrua	ratd	qratd	rd
1	3	560722.18	8571424.34	77.44721222	3.01	1	1	1	29	3	1	0	0	0	0	2	1200	3.7	1	1	0	0	1	0	1	0	0	96.97	85.96	82.49425283	50	1	0	0	0	0	0	0	0	0	0	0	0	NA	NA	1	1	1	6
2	3	560722.18	8571424.34	77.44721222	3.02	0	1	1	23	1	1	0	0	1	0	3	0	3.7	1	1	0	0	0	0	1	0	0	96.97	85.96	82.49425283	50	1	0	0	0	0	0	0	0	1	0	0	0	NA	NA	0	1	1	1
3	4	560726.2	8571438.23	77.70533752	4.02	0	1	1	32	4	1	0	0	0	0	6	400	0.92	1	1	1	1	0	0	1	0	0	87.41	79.04	94.75674779	50	1	0	0	0	0	0	0	0	0	0	0	0	NA	NA	0	0	0	NA
4	15	560722.75	8571399.71	73.34914398	15.01	1	1	1	45	4	1	0	0	0	0	21	100	0.79	1	1	0	0	1	0	0	0	0	104	95.07	58.96148619	45	1	0	1	1	0	0	0	0	0	0	0	0	NA	NA	0	0	0	NA
5	15	560722.75	8571399.71	73.34914398	15.02	0	1	1	39	1	1	0	0	0	0	21	240	0.79	1	1	0	0	1	1	1	0	0	104	95.07	58.96148619	45	1	0	1	1	0	0	0	0	0	0	0	0	NA	NA	0	0	0	NA
6	15	560722.75	8571399.71	73.34914398	15.03	0	1	1	10	1	1	1	0	0	0	11	0	0.79	1	0	0	0	0	0	0	0	0	104	95.07	58.96148619	45	1	0	1	1	0	0	0	0	0	0	0	0	NA	NA	0	0	0	NA
7	16	560757.83	8571429.41	73.03482056	16.01	1	1	1	52	1	1	0	0	0	0	17	460	1.52	1	1	1	1	0	1	1	0	0	65.8	50.98	83.79368501	45	1	0	1	1	0	0	0	0	0	1	0	0	NA	NA	0	1	1	1
8	16	560757.83	8571429.41	73.03482056	16.02	0	2	1	47	1	1	0	0	0	0	18	200	1.52	1	1	1	0	1	1	0	0	0	65.8	50.98	83.79368501	45	1	0	1	1	0	0	0	0	0	0	0	0	NA	NA	0	1	1	4
9	16	560757.83	8571429.41	73.03482056	16.03	0	2	1	22	4	1	0	0	0	0	18	0	1.52	1	1	1	0	0	1	0	0	0	65.8	50.98	83.79368501	45	1	0	1	1	0	0	0	0	0	0	0	0	NA	NA	0	1	1	1
10	16	560757.83	8571429.41	73.03482056	16.04	0	2	1	19	3	1	1	0	1	0	17	0	1.52	1	1	1	0	0	1	1	0	0	65.8	50.98	83.79368501	45	1	0	1	1	0	0	0	0	0	0	0	0	NA	NA	0	1	0	1
11	18	560763.42	8571432.85	72.11824799	18.01	0	1	1	52	1	1	0	0	0	0	16	480	1.44	1	1	1	0	1	0	0	0	0	59.53	44.51	87.98031384	44	1	0	1	1	1	1	0	0	0	0	0	0	NA	NA	0	1	1	4
12	18	560763.42	8571432.85	72.11824799	18.03	1	1	1	23	NA	NA	0	0	0	0	16	300	1.44	1	1	1	0	1	NA	NA	0	NA	59.53	44.51	87.98031384	44	1	0	1	1	1	1	0	NA	1	0	0	0	NA	NA	0	1	1	6
13	18	560763.42	8571432.85	72.11824799	18.04	0	1	1	19	4	1	0	0	0	0	16	0	1.44	1	1	1	0	0	0	0	0	0	59.53	44.51	87.98031384	44	1	0	1	1	1	1	0	0	0	0	0	0	NA	NA	0	0	0	NA
14	18	560763.42	8571432.85	72.11824799	18.05	0	1	1	16	3	1	0	0	1	0	16	0	1.44	1	1	1	0	0	0	1	0	0	59.53	44.51	87.98031384	44	1	0	1	1	1	1	0	0	0	0	0	0	NA	NA	0	1	0	3
15	24	560778.48	8571433.92	68.65250397	24.01	0	1	1	34	4	1	0	0	0	0	1	400	4.85	1	1	1	0	1	1	1	0	0	48.97	30.51	92.78878753	41	1	0	1	1	1	0	1	0	0	0	0	0	NA	NA	0	0	0	NA
16	24	560778.48	8571433.92	68.65250397	24.02	1	3	1	36	5	1	NA	0	0	0	1	1500	4.85	NA	NA	1	0	1	0	0	0	0	48.97	30.51	92.78878753	41	1	0	1	1	1	0	1	0	0	0	0	0	NA	NA	0	1	0	1
17	24	560778.48	8571433.92	68.65250397	24.03	0	1	1	51	4	1	0	0	0	0	16	200	4.85	1	1	1	1	0	1	1	0	0	48.97	30.51	92.78878753	41	1	0	1	1	1	0	1	0	1	0	0	0	NA	NA	0	1	1	1
18	43	560773.96	8571411.98	71.21303558	43.02	1	2	1	16	1	1	1	0	0	0	16	0	0.67	1	1	0	0	0	1	0	0	0	70.15	49.25	70.83161975	43	1	0	1	1	1	1	1	0	0	0	0	0	NA	NA	0	1	0	3
19	43	560773.96	8571411.98	71.21303558	43.03	0	2	1	40	NA	NA	0	0	1	0	34	0	0.67	1	1	0	0	1	NA	NA	0	NA	70.15	49.25	70.83161975	43	1	0	1	1	1	1	1	NA	0	0	0	0	NA	NA	0	1	1	1
20	43	560773.96	8571411.98	71.21303558	43.04	0	2	1	12	1	1	1	0	0	0	12	30	0.67	1	0	0	0	0	1	0	0	0	70.15	49.25	70.83161975	43	1	0	1	1	1	1	1	0	0	0	0	0	NA	NA	0	1	1	1
21	43	560773.96	8571411.98	71.21303558	43.05	0	2	1	26	NA	NA	NA	0	0	0	27	0	0.67	NA	NA	0	0	0	NA	NA	0	NA	70.15	49.25	70.83161975	43	1	0	1	1	1	1	1	NA	1	0	0	0	NA	NA	0	1	0	1
22	43	560773.96	8571411.98	71.21303558	43.06	0	2	1	34	NA	NA	0	0	0	0	35	240	0.67	1	1	0	1	0	NA	NA	0	NA	70.15	49.25	70.83161975	43	1	0	1	1	1	1	1	NA	0	0	0	0	NA	NA	0	1	1	5
23	43	560773.96	8571411.98	71.21303558	43.07	1	2	1	71	1	0	0	1	0	0	30	240	0.67	1	1	0	0	0	0	1	0	0	70.15	49.25	70.83161975	43	1	0	1	1	1	1	1	0	0	0	0	0	NA	NA	0	0	0	NA
24	47	560782.78	8571411.12	69.74721527	47.03	1	2	1	17	1	1	1	0	0	0	18	80	0.08	1	1	1	0	1	0	0	0	0	67.51	45.2	73.76460243	42	1	0	0	0	0	0	1	0	1	0	0	0	NA	NA	0	0	0	NA
25	47	560782.78	8571411.12	69.74721527	47.05	0	1	1	11	1	0	1	0	0	0	11	0	0.08	0	0	1	0	0	0	0	0	0	67.51	45.2	73.76460243	42	1	0	0	0	0	0	1	0	0	0	0	0	NA	NA	0	1	1	3
26	47	560782.78	8571411.12	69.74721527	47.06	0	1	1	8	NA	NA	1	0	0	0	8	0	0.08	0	0	1	0	0	NA	NA	0	NA	67.51	45.2	73.76460243	42	1	0	0	0	0	0	1	NA	0	0	0	0	NA	NA	0	0	0	NA
27	47	560782.78	8571411.12	69.74721527	47.07	0	1	1	7	1	0	1	0	0	0	7	0	0.08	0	0	1	0	0	0	NA	0	0	67.51	45.2	73.76460243	42	1	0	0	0	0	0	1	0	0	0	0	0	NA	NA	0	1	1	1
28	47	560782.78	8571411.12	69.74721527	47.08	1	1	1	13	1	1	0	0	0	0	14	0	0.09	0	0	1	0	0	0	0	0	0	67.51	45.2	73.76460243	42	1	0	0	0	0	0	1	0	1	0	1	1	NA	NA	0	1	1	1
29	47	560782.78	8571411.12	69.74721527	47.09	0	1	1	20	NA	NA	NA	0	1	0	19	0	0.08	NA	NA	0	0	0	NA	NA	0	NA	67.51	45.2	73.76460243	42	1	0	0	0	0	0	1	NA	0	0	0	0	NA	NA	0	0	0	NA
30	48	560835.93	8571426.61	58.1191864	48.01	1	1	1	42	1	1	0	0	0	0	8	380	1.7	1	1	0	0	1	1	0	0	0	43.91	40.05	64.68120873	30	1	1	1	1	0	0	1	0	0	0	0	0	NA	NA	1	1	0	1
31	48	560835.93	8571426.61	58.1191864	48.02	0	1	1	40	1	1	0	0	0	0	8	330	1.49	1	1	0	1	0	1	0	0	0	43.91	40.05	64.68120873	30	1	1	1	1	0	0	1	0	1	0	0	0	NA	NA	0	1	1	2
32	48	560835.93	8571426.61	58.1191864	48.03	1	2	1	21	NA	NA	0	0	0	0	8	200	1.7	1	1	0	1	0	NA	NA	0	NA	43.91	40.05	64.68120873	30	1	1	1	1	0	0	1	NA	1	0	0	0	NA	NA	1	1	0	1
33	48	560835.93	8571426.61	58.1191864	48.04	0	2	1	17	2	1	1	0	0	0	8	0	1.49	1	1	0	0	0	0	0	0	0	43.91	40.05	64.68120873	30	1	1	1	1	0	0	1	0	0	0	0	0	NA	NA	0	1	0	1
34	48	560835.93	8571426.61	58.1191864	48.05	0	2	1	13	1	1	1	0	0	0	8	0	1.49	1	0	0	0	0	0	0	0	0	43.91	40.05	64.68120873	30	1	1	1	1	0	0	1	0	0	0	0	0	NA	NA	0	1	0	1
35	48	560835.93	8571426.61	58.1191864	48.06	1	2	1	12	NA	NA	1	0	0	0	0	15	1.49	1	0	0	0	0	NA	NA	0	NA	43.91	40.05	64.68120873	30	1	1	1	1	0	0	1	NA	0	0	0	0	NA	NA	0	1	1	2
36	48	560835.93	8571426.61	58.1191864	48.07	0	1	1	35	NA	NA	0	0	0	0	0	350	1.49	1	1	0	1	0	NA	NA	0	NA	43.91	40.05	64.68120873	30	1	0	1	1	0	0	1	NA	0	0	0	0	NA	NA	0	1	0	2
37	48	560835.93	8571426.61	58.1191864	48.08	0	1	1	11	NA	NA	1	0	0	0	0	15	1.49	1	0	0	0	0	NA	NA	0	NA	43.91	40.05	64.68120873	30	1	1	1	1	0	0	1	NA	0	0	0	0	NA	NA	0	0	0	NA
38	51	560809.46	8571409.61	65.78462982	51.01	1	1	1	68	1	1	0	1	0	0	35	200	1.85	1	1	0	0	0	1	1	0	0	65.72	42.28	76.70121435	38	1	0	0	0	0	0	0	0	0	0	0	0	NA	NA	0	0	0	NA
39	51	560809.46	8571409.61	65.78462982	51.02	0	2	1	71	0	1	0	1	1	0	35	200	1.85	1	1	0	0	0	1	1	0	0	65.72	42.28	76.70121435	38	1	0	0	0	0	0	0	0	0	0	0	0	NA	NA	0	0	0	NA
40	69	560799.14	8571368.95	55.42168045	69.01	1	1	1	33	NA	NA	NA	0	0	0	12	1500	1.73	NA	NA	1	0	1	NA	NA	0	NA	29.22	29.22	47.91031658	27	1	0	0	0	0	1	0	NA	0	0	0	0	NA	NA	0	1	0	5
41	69	560799.14	8571368.95	55.42168045	69.02	0	2	1	29	4	1	0	0	1	0	28	0	2.77	1	1	1	0	0	1	1	0	0	29.22	29.22	47.91031658	27	1	0	0	0	0	1	0	0	0	0	0	0	NA	NA	0	1	0	2
42	69	560799.14	8571368.95	55.42168045	69.03	1	1	1	7	1	1	1	0	0	0	6	0	2.77	0	0	1	0	0	1	1	0	0	29.22	29.22	47.91031658	27	1	0	0	0	0	1	0	0	0	0	0	0	NA	NA	0	0	0	NA
43	69	560799.14	8571368.95	55.42168045	69.04	1	2	1	6	1	0	1	0	0	0	5	0	1.73	0	0	1	0	0	0	1	0	0	29.22	29.22	47.91031658	27	1	0	0	0	0	1	0	0	0	0	1	0	NA	NA	0	1	1	5
44	69	560799.14	8571368.95	55.42168045	69.05	1	1	1	15	NA	NA	NA	0	0	0	5	0	2.77	NA	NA	1	0	0	NA	NA	0	NA	29.22	29.22	47.91031658	27	1	0	0	0	0	1	0	NA	1	0	0	0	NA	NA	0	0	0	NA
45	69	560799.14	8571368.95	55.42168045	69.07	0	1	1	21	NA	NA	NA	0	0	0	0	0	1.73	NA	NA	1	0	0	NA	NA	0	NA	29.22	29.22	47.91031658	27	1	0	0	0	0	1	0	NA	0	0	0	0	NA	NA	0	0	0	NA
46	83	560772.89	8571446.62	67.53731537	83.02	0	1	1	40	NA	NA	NA	0	0	NA	0	0	0.13	NA	NA	NA	0	0	NA	NA	0	NA	42.63	30.69	103.2800359	40	1	0	0	0	0	0	1	NA	0	0	0	0	NA	NA	0	1	0	3
47	83	560772.89	8571446.62	67.53731537	83.03	1	1	1	15	NA	NA	NA	0	0	NA	0	40	0.13	NA	NA	NA	0	1	NA	NA	0	NA	42.63	30.69	103.2800359	40	1	0	0	0	0	0	1	NA	0	0	0	0	NA	NA	0	0	0	NA
48	83	560772.89	8571446.62	67.53731537	83.04	1	1	1	12	NA	NA	NA	0	0	NA	0	15	0.13	NA	NA	NA	0	0	NA	NA	0	NA	42.63	30.69	103.2800359	40	1	0	0	0	0	0	1	NA	0	0	0	0	NA	NA	0	1	0	2
49	83	560772.89	8571446.62	67.53731537	83.05	0	1	1	11	NA	NA	NA	0	0	NA	0	15	0.13	NA	NA	NA	0	0	NA	NA	0	NA	42.63	30.69	103.2800359	40	1	0	0	0	0	0	1	NA	0	0	0	0	NA	NA	0	0	0	NA
50	86	560746.62	8571474.45	69.93995667	86.02	0	0	1	43	1	1	0	0	0	0	23	0	0.74	1	1	1	0	0	1	0	0	0	58.42	58.42	127.926974	42	1	0	0	0	0	0	1	0	0	0	0	0	NA	NA	0	1	1	4
51	86	560746.62	8571474.45	69.93995667	86.03	1	2	1	24	3	1	0	0	0	0	23	240	0.74	1	1	1	0	1	1	0	0	0	58.42	58.42	127.926974	42	1	0	0	0	0	0	1	0	0	0	0	0	NA	NA	0	1	1	3
52	100	560740.4	8571399.28	71.29084015	100.01	0	1	1	21	NA	NA	NA	0	0	NA	6	30	0.14	NA	NA	NA	0	1	NA	NA	0	NA	89.86	80.92	53.40074906	42	1	0	0	0	0	0	0	NA	0	0	0	0	NA	NA	0	1	1	4
53	102	560800.59	8571427.68	64.80034637	102.02	0	1	1	12	1	1	NA	0	0	NA	1	15	0.07	NA	NA	NA	0	0	0	1	0	0	47.6	23.82	89.90096027	36	1	0	0	0	0	0	0	0	0	0	0	0	NA	NA	0	1	0	3
54	107	560717.02	8571394.11	73.92475891	107.01	1	1	1	28	NA	NA	NA	0	0	0	3	1200	3.7	NA	NA	0	1	0	NA	NA	0	NA	105.86	102.92	56.87886121	45	1	0	0	0	0	1	0	NA	0	0	0	0	NA	NA	0	1	1	1
55	107	560717.02	8571394.11	73.92475891	107.02	0	0	1	23	4	1	1	0	1	0	3	0	3.7	1	1	0	0	0	0	1	0	0	105.86	102.92	56.87886121	45	1	0	0	0	0	1	0	0	0	0	0	0	NA	NA	0	1	1	1
56	108	560809.34	8571459.24	49.81298828	108.02	0	1	1	33	4	1	0	0	0	0	10	0	0	1	1	0	0	0	0	0	0	0	15.75	2.75	64.83958589	23	1	0	1	1	0	1	0	0	1	0	0	0	NA	NA	0	1	1	2
57	108	560809.34	8571459.24	49.81298828	108.03	1	2	1	10	1	1	1	0	0	0	9	0	0	1	0	0	0	0	0	NA	0	0	15.75	2.75	64.83958589	23	1	0	1	1	0	1	0	0	1	0	1	0	NA	NA	0	1	1	5
58	110	560812.79	8571472.26	43.00453568	110.01	1	1	1	48	1	1	NA	0	0	0	14	0	0	NA	NA	0	0	0	0	0	0	0	9.08	6.1	58.05989608	15	1	1	0	0	0	1	0	0	1	1	1	1	NA	NA	1	1	1	4
59	110	560812.79	8571472.26	43.00453568	110.03	0	2	1	13	1	1	1	0	1	0	12	0	0	1	0	0	0	0	0	1	0	0	9.08	6.1	58.05989608	15	1	0	0	0	0	1	0	0	1	0	0	0	NA	NA	0	1	1	3
60	110	560812.79	8571472.26	43.00453568	110.04	1	1	1	11	0	0	1	0	0	0	10	0	0	0	0	0	0	0	0	NA	0	0	9.08	6.1	58.05989608	15	1	0	0	0	0	1	0	0	1	1	1	1	NA	NA	0	1	1	3
61	110	560812.79	8571472.26	43.00453568	110.05	0	2	1	15	1	1	1	0	0	0	15	0	0	1	0	0	0	0	0	1	0	0	9.08	6.1	58.05989608	15	1	0	0	0	0	1	0	0	1	0	1	0	NA	NA	0	1	1	8
62	114	560768.93	8571513.53	49.23731995	114.01	1	1	1	52	1	1	1	0	0	0	15	320	0.94	1	1	0	1	0	0	1	0	0	18.09	18.09	108.3914862	21	1	0	1	1	0	1	0	0	0	0	0	0	NA	NA	0	1	0	2
63	114	560768.93	8571513.53	49.23731995	114.02	0	2	1	54	1	1	0	0	0	0	24	240	0.94	1	1	0	1	0	0	NA	0	0	18.09	18.09	108.3914862	21	1	0	1	1	0	1	0	0	0	0	0	0	NA	NA	0	1	0	1
64	114	560768.93	8571513.53	49.23731995	114.04	0	2	1	23	3	1	1	0	0	0	22	48	0.7	1	1	0	0	1	0	1	0	0	18.09	18.09	108.3914862	21	1	0	1	1	0	1	0	0	0	0	0	0	NA	NA	0	1	1	1
65	114	560768.93	8571513.53	49.23731995	114.05	0	2	1	19	4	1	0	0	0	0	18	0	1.12	1	1	0	0	0	0	1	0	0	18.09	18.09	108.3914862	21	1	0	1	1	0	1	0	0	0	0	1	0	NA	NA	0	1	0	2
66	114	560768.93	8571513.53	49.23731995	114.06	0	1	1	17	2	1	1	0	0	0	16	0	0.7	1	0	0	0	0	0	1	0	0	18.09	18.09	108.3914862	21	1	0	1	1	0	1	0	0	0	0	1	0	NA	NA	0	1	1	1
67	119	560831.31	8571444.39	50.11479568	119.02	0	1	1	53	2	1	1	0	0	0	35	0	0	1	1	0	0	0	1	1	0	0	33.08	23.89	52.61637898	23	1	0	0	0	0	1	0	0	1	0	1	0	NA	NA	0	1	1	5
68	124	560763.97	8571538.38	43.05977631	124.02	0	2	1	35	NA	NA	0	0	0	1	2	240	1.11	1	1	0	1	0	NA	NA	0	NA	6	6	122.8449112	15	1	0	1	1	0	1	0	NA	0	0	0	0	NA	NA	0	1	1	2
69	131	560748.31	8571520.88	54.2834053	131.01	1	2	1	26	4	1	0	0	0	0	15	295	0.91	1	1	0	1	0	0	1	0	0	15.96	15.96	130.7330396	27	1	0	1	1	0	1	0	0	0	1	1	0	NA	NA	1	1	0	3
70	131	560748.31	8571520.88	54.2834053	131.02	0	2	1	28	4	1	0	0	1	0	6	0	0.91	1	1	0	0	0	1	1	0	0	15.96	15.96	130.7330396	27	1	0	1	1	0	1	0	0	0	0	1	0	NA	NA	0	1	0	2
71	162	560821.74	8571496.47	37.01035309	162.01	1	2	1	29	1	1	0	0	0	0	1	180	0.55	1	1	0	0	1	0	0	0	0	4.76	4.72	52.27894253	10	1	0	1	1	1	0	0	0	0	1	0	0	NA	NA	1	1	0	3
72	162	560821.74	8571496.47	37.01035309	162.02	0	2	1	19	2	1	0	0	1	0	2	0	0.55	1	1	0	0	0	0	0	0	0	4.76	4.72	52.27894253	10	1	0	1	1	1	0	0	0	1	0	1	0	NA	NA	0	1	1	4
73	162	560821.74	8571496.47	37.01035309	162.03	1	1	1	5	1	0	1	0	0	0	2	0	0.55	0	0	0	0	0	0	1	0	0	4.76	4.72	52.27894253	10	1	0	1	1	1	0	0	0	1	1	1	0	NA	NA	0	1	0	3
74	172	560915.44	8571456.47	37.33585358	172.01	0	1	1	53	1	1	0	0	0	0	3	60	0.23	1	1	0	0	1	0	0	0	0	10.6	10.6	24.67415555	9	1	1	0	0	0	0	0	0	1	1	1	1	NA	NA	1	1	1	3
75	172	560915.44	8571456.47	37.33585358	172.02	1	2	1	16	1	1	1	0	0	0	3	0	0.23	1	1	0	0	0	1	0	0	0	10.6	10.6	24.67415555	9	1	1	0	0	0	0	0	0	1	1	1	1	NA	NA	1	1	1	4
76	172	560915.44	8571456.47	37.33585358	172.03	0	2	1	12	1	1	1	0	1	0	3	15	0.23	1	1	0	0	0	0	1	0	0	10.6	10.6	24.67415555	9	1	1	0	0	0	0	0	0	1	1	1	1	NA	NA	0	1	1	2
77	177	560958.04	8571493.01	33.85014725	177.02	0	2	1	26	1	0	1	0	0	1	1	100	0.31	1	1	0	0	1	0	0	0	0	0.67	0.67	10.99689064	6	1	0	1	1	0	1	1	0	1	1	1	1	NA	NA	0	1	1	2
78	178	560952.34	8571498.91	34.42097473	178.01	0	0	1	59	1	1	0	0	0	0	20	145	0.45	1	1	0	0	1	1	0	0	0	8.08	8.08	19.18660112	7	1	1	1	1	0	1	1	0	1	1	1	1	NA	NA	1	1	1	3
79	179	560967.75	8571475.8	36.89269257	179.01	1	2	1	52	1	1	0	0	0	0	21	535	1.52	1	1	0	0	0	0	0	0	0	6.95	6.95	9.556748265	9	1	0	0	0	0	1	1	0	0	1	1	0	NA	NA	1	1	1	4
80	179	560967.75	8571475.8	36.89269257	179.03	0	1	1	22	1	1	1	0	1	0	21	0	1.52	1	1	0	0	0	0	1	0	0	6.95	6.95	9.556748265	9	1	0	0	0	0	1	1	0	0	0	1	0	NA	NA	0	1	1	3
81	179	560967.75	8571475.8	36.89269257	179.04	1	0	1	21	4	1	0	0	0	0	21	250	1.52	1	1	0	0	1	1	1	0	0	6.95	6.95	9.556748265	9	1	1	0	0	0	1	1	0	1	1	1	1	NA	NA	1	1	1	2
82	179	560967.75	8571475.8	36.89269257	179.05	1	1	1	19	1	1	NA	0	0	0	18	200	1.52	NA	NA	0	0	1	0	0	0	0	6.95	6.95	9.556748265	9	1	1	0	0	0	1	1	0	0	0	0	0	NA	NA	0	1	0	2
83	179	560967.75	8571475.8	36.89269257	179.06	0	1	1	16	NA	NA	NA	0	0	0	0	0	1.52	NA	NA	0	0	0	NA	NA	0	NA	6.95	6.95	9.556748265	9	1	1	0	0	0	1	1	NA	1	1	0	0	NA	NA	0	1	0	2
84	187	561014.41	8571489.52	34.10516357	187.01	0	2	1	47	1	1	0	0	0	0	12	160	0.74	1	1	0	0	1	1	1	0	0	11.69	11.69	17.28060193	6	1	0	0	0	0	1	1	0	1	1	1	1	NA	NA	1	1	1	1
85	187	561014.41	8571489.52	34.10516357	187.03	1	2	1	24	1	1	NA	0	0	0	10	240	0.74	NA	NA	0	0	1	0	NA	0	0	11.69	11.69	17.28060193	6	1	0	0	0	0	1	1	0	1	1	1	0	NA	NA	1	1	0	3
86	187	561014.41	8571489.52	34.10516357	187.04	0	2	1	22	4	1	1	0	0	0	12	0	0.74	1	1	0	0	0	1	1	0	0	11.69	11.69	17.28060193	6	1	0	0	0	0	1	1	0	1	1	1	1	NA	NA	1	1	1	2
87	187	561014.41	8571489.52	34.10516357	187.05	0	2	1	18	1	1	1	0	0	0	17	0	0.74	1	1	0	0	0	1	1	0	0	11.69	11.69	17.28060193	6	1	0	0	0	0	1	1	0	0	0	0	0	NA	NA	0	1	1	1
88	187	561014.41	8571489.52	34.10516357	187.06	0	2	1	15	1	1	1	0	0	0	12	0	0.74	1	0	0	0	0	1	1	0	0	11.69	11.69	17.28060193	6	1	0	0	0	0	1	1	0	0	0	0	0	NA	NA	0	1	1	1
89	187	561014.41	8571489.52	34.10516357	187.07	1	1	1	16	NA	NA	NA	0	0	0	0	160	0.74	NA	NA	0	0	1	NA	NA	0	NA	11.69	11.69	17.28060193	6	1	0	0	0	0	1	1	NA	0	0	0	0	NA	NA	0	1	1	2
90	188	561020.93	8571493.03	34.06427383	188.02	0	1	1	47	1	1	1	0	1	0	20	0	1.13	1	1	0	0	0	0	1	0	0	12.12	12.12	21.77662711	6	1	0	0	0	0	1	0	1	0	0	1	0	NA	NA	0	1	1	1
91	188	561020.93	8571493.03	34.06427383	188.03	1	2	1	24	NA	NA	0	0	0	0	20	280	1.13	1	1	0	1	0	NA	NA	0	NA	12.12	12.12	21.77662711	6	1	0	0	0	0	1	0	NA	0	0	0	0	NA	NA	0	1	0	1
92	188	561020.93	8571493.03	34.06427383	188.04	1	1	1	21	4	1	0	0	0	0	20	330	1.13	1	1	0	0	1	0	1	0	0	12.12	12.12	21.77662711	6	1	0	0	0	0	1	0	1	0	0	1	0	NA	NA	0	1	0	2
93	188	561020.93	8571493.03	34.06427383	188.05	1	2	1	17	3	1	0	0	0	0	17	0	1.13	1	1	0	0	0	0	1	0	0	12.12	12.12	21.77662711	6	1	0	0	0	0	1	0	1	1	1	1	1	NA	NA	0	1	0	1
94	193	561007.68	8571534.51	34.82783127	193.02	0	2	1	37	1	0	0	0	1	0	10	0	0	1	0	0	0	0	0	1	0	0	13.18	13.18	36.34618579	7	1	0	0	0	0	1	1	0	1	1	0	1	NA	NA	1	1	0	3
95	202	561067.68	8571516.44	32.30043793	202.01	1	1	1	32	1	1	0	0	0	0	0	80	0.15	1	1	0	0	1	0	1	0	0	7.98	7.98	69.86488645	4	1	1	1	0	0	1	1	0	1	1	1	0	NA	NA	1	1	0	5
96	202	561067.68	8571516.44	32.30043793	202.02	0	2	1	28	1	0	0	0	1	0	0	0	0.15	1	1	0	0	0	1	0	0	0	7.98	7.98	69.86488645	4	1	1	1	0	0	1	1	0	1	1	1	0	NA	NA	0	1	1	3
97	222	560886.62	8571461.86	35.46878815	222.02	0	1	1	17	NA	NA	NA	0	0	NA	0	0	0	NA	NA	NA	0	0	NA	NA	0	NA	5.5	5.5	22.4432389	7	1	0	1	0	0	1	1	NA	0	0	0	0	NA	NA	0	1	1	4
98	229	560884.44	8571422.5	36	229.01	0	1	1	22	4	1	0	0	0	NA	1	120	0.55	1	1	NA	0	1	0	1	0	0	4.41	4.41	56.51646763	8	1	0	0	0	0	1	1	0	0	0	0	0	NA	NA	0	1	1	4
99	249	560865.33	8571340.01	46.81239319	249.01	0	2	1	40	NA	NA	0	0	1	0	18	0	0.21	1	1	0	0	0	NA	NA	0	NA	6.58	6.58	26.76712934	19	1	1	1	0	0	1	1	NA	1	0	0	0	NA	NA	0	1	1	4
100	249	560865.33	8571340.01	46.81239319	249.04	1	2	1	21	1	1	1	0	0	0	17	180	0.17	1	1	0	0	1	0	1	1	1	6.58	6.58	26.76712934	19	1	0	1	0	0	1	1	0	0	1	1	1	NA	NA	0	1	1	3
101	249	560865.33	8571340.01	46.81239319	249.05	0	2	1	20	1	1	NA	0	0	0	0	0	0.17	NA	NA	0	0	0	0	1	0	0	6.58	6.58	26.76712934	19	1	0	1	0	0	1	1	1	0	1	1	0	NA	NA	0	1	1	3
102	257	560793.06	8571200.34	70.04714966	257.01	1	1	1	64	1	1	0	0	0	1	0	500	1.59	1	1	1	0	0	0	0	0	0	52.99	52.99	113.5062223	42	1	0	0	0	0	0	0	0	0	0	0	0	NA	NA	0	0	0	NA
103	257	560793.06	8571200.34	70.04714966	257.02	0	1	1	31	1	1	0	0	1	1	12	0	1.59	1	1	1	0	0	1	1	0	0	52.99	52.99	113.5062223	42	1	0	0	0	0	0	0	0	0	0	0	0	NA	NA	0	0	0	NA
104	257	560793.06	8571200.34	70.04714966	257.03	1	1	1	12	1	1	1	0	0	1	12	15	1.59	1	0	1	0	0	0	1	0	0	52.99	52.99	113.5062223	42	1	0	0	0	0	0	0	0	0	0	0	0	NA	NA	0	0	0	NA
105	262	560783.06	8571217.87	64.55363464	262.01	0	2	1	26	NA	NA	NA	0	0	NA	0	274	1.27	NA	NA	NA	1	0	NA	NA	0	NA	35.11	35.11	99.60503268	36	1	0	1	0	1	1	0	NA	1	0	0	0	NA	NA	0	0	0	NA
106	273	560766.33	8571215.14	69.21703339	273.01	0	2	1	30	1	1	NA	0	1	0	2	0	0	NA	NA	0	0	0	0	1	0	0	44.74	44.74	110.512268	41	1	0	0	0	0	0	0	0	0	0	0	0	NA	NA	0	1	1	3
107	273	560766.33	8571215.14	69.21703339	273.02	0	1	1	10	1	1	NA	0	0	0	2	0	0	NA	NA	0	0	0	0	1	0	0	44.74	44.74	110.512268	41	1	0	0	0	0	0	0	0	0	0	0	0	NA	NA	0	1	0	1
108	273	560766.33	8571215.14	69.21703339	273.03	1	1	1	7	1	1	NA	0	0	0	2	0	0	NA	NA	0	0	0	0	1	0	0	44.74	44.74	110.512268	41	1	0	0	0	0	0	0	0	1	0	1	0	NA	NA	0	0	0	NA
109	273	560766.33	8571215.14	69.21703339	273.04	1	1	1	6	1	0	NA	0	0	0	2	0	0	NA	NA	0	0	0	0	1	0	0	44.74	44.74	110.512268	41	1	0	0	0	0	0	0	0	0	0	1	0	NA	NA	0	1	1	6
110	283	560747.14	8571224.42	72.49996185	283.01	0	2	1	23	4	1	0	0	1	0	0	0	1.08	1	1	0	0	0	0	1	0	0	52.49	52.49	115.2372085	44	1	0	1	1	1	0	0	0	0	0	0	0	NA	NA	0	1	1	3
111	283	560747.14	8571224.42	72.49996185	283.02	1	1	1	25	NA	NA	0	0	0	0	25	350	1.08	1	1	0	1	0	NA	NA	0	NA	52.49	52.49	115.2372085	44	1	0	1	1	1	0	0	NA	0	0	0	0	NA	NA	0	1	1	2
112	287	560758.22	8571230.86	65.56549835	287.01	1	1	1	44	4	1	NA	0	0	NA	0	900	4.16	NA	NA	NA	0	1	0	1	0	0	38.06	38.06	101.9782495	38	1	0	1	1	1	1	0	0	0	0	0	0	NA	NA	1	1	1	3
113	287	560758.22	8571230.86	65.56549835	287.02	0	1	1	22	2	1	NA	0	0	NA	0	0	4.16	NA	NA	NA	0	0	1	1	0	0	38.06	38.06	101.9782495	38	1	0	1	1	1	1	0	0	0	0	0	0	NA	NA	0	1	1	1
114	290	560786.06	8571238.6	56.29031372	290.03	1	1	1	36	4	1	0	0	0	0	10	348	0.8	1	1	0	1	0	1	1	0	0	12.64	12.64	78.72111571	27	1	0	0	0	0	1	0	0	1	0	0	0	NA	NA	0	1	0	5
115	293	560793.7	8571248.43	52.89691162	293.01	1	1	1	24	NA	NA	0	0	0	0	3	240	0.55	1	1	0	1	0	NA	NA	0	NA	3.27	3.27	66.22684707	25	1	0	0	0	0	0	1	NA	0	0	0	0	NA	NA	0	1	1	3
116	293	560793.7	8571248.43	52.89691162	293.02	0	0	1	20	NA	NA	0	0	1	0	0	0	0.55	0	0	0	0	0	NA	NA	0	NA	3.27	3.27	66.22684707	25	1	1	0	0	0	0	1	NA	1	0	1	0	NA	NA	0	1	1	7
117	298	560779.33	8571261.52	58.65488815	298.01	0	1	1	23	1	1	0	0	1	0	1	10	0.02	1	1	0	0	0	1	1	0	0	8.8	8.8	64.40659067	31	1	1	1	0	1	1	0	0	1	1	1	1	NA	NA	1	1	1	6
118	298	560779.33	8571261.52	58.65488815	298.02	1	2	1	6	1	0	1	0	0	0	1	0	0.02	0	0	0	0	0	0	1	0	0	8.8	8.8	64.40659067	31	1	1	1	0	1	1	0	0	1	1	1	1	NA	NA	0	1	1	5
119	298	560779.33	8571261.52	58.65488815	298.03	1	1	1	5	1	0	1	0	0	0	1	0	0.02	0	0	0	0	0	0	1	0	0	8.8	8.8	64.40659067	31	1	1	1	0	1	1	0	0	1	1	1	1	NA	NA	0	1	1	5
120	307	560759.69	8571253.16	65.77190399	307.01	0	1	1	52	1	1	0	0	0	0	24	350	0.99	1	1	0	0	1	0	1	0	0	24.63	24.63	85.40314409	38	1	1	1	1	1	1	0	0	1	0	0	0	NA	NA	0	1	1	3
121	307	560759.69	8571253.16	65.77190399	307.03	0	2	1	22	4	1	0	0	1	0	21	0	0.99	1	1	0	0	0	0	0	0	0	24.63	24.63	85.40314409	38	1	0	1	1	1	1	0	0	1	0	0	0	NA	NA	0	1	0	3
122	307	560759.69	8571253.16	65.77190399	307.04	0	2	1	23	4	1	0	0	0	0	22	0	0.99	1	1	0	0	0	0	0	0	0	24.63	24.63	85.40314409	38	1	1	1	1	1	1	0	0	1	1	1	0	NA	NA	0	1	1	3
123	307	560759.69	8571253.16	65.77190399	307.05	1	1	1	28	1	1	0	0	0	0	4	280	0.99	1	1	0	0	1	1	1	0	0	24.63	24.63	85.40314409	38	1	0	1	1	1	1	0	0	0	0	0	0	NA	NA	0	1	1	2
124	307	560759.69	8571253.16	65.77190399	307.07	1	2	1	32	NA	NA	NA	0	0	0	30	120	0.99	NA	NA	0	0	1	NA	NA	0	NA	24.63	24.63	85.40314409	38	1	0	1	1	1	1	0	NA	0	0	0	0	NA	NA	1	1	1	2
125	316	560772.06	8571238.6	60.62617111	316.03	1	1	1	40	3	1	0	0	0	0	9	240	0.55	1	1	0	0	1	0	1	0	0	21.54	21.54	86.71599798	31	1	1	1	1	1	1	0	0	1	1	1	1	NA	NA	1	0	0	NA
126	318	560786.43	8571252.97	54.68712997	318.01	1	2	1	35	1	0	NA	0	0	0	3	300	0.49	NA	NA	0	1	0	0	0	0	0	3.46	3.46	66.10662482	26	1	0	1	1	1	1	1	0	1	1	1	0	NA	NA	1	1	1	6
127	318	560786.43	8571252.97	54.68712997	318.02	0	1	1	30	1	1	0	0	1	0	3	0	0.49	1	1	0	0	0	1	1	0	0	3.46	3.46	66.10662482	26	1	0	1	1	1	1	1	0	0	0	0	0	NA	NA	0	1	1	3
128	318	560786.43	8571252.97	54.68712997	318.03	0	1	1	11	1	1	1	0	0	0	3	15	0.49	1	0	0	0	0	1	1	0	0	3.46	3.46	66.10662482	26	1	0	1	1	1	1	1	0	0	1	1	0	NA	NA	0	1	1	5
129	318	560786.43	8571252.97	54.68712997	318.04	0	1	1	9	1	1	1	0	0	0	3	0	0.49	0	0	0	0	0	1	1	0	0	3.46	3.46	66.10662482	26	1	0	1	1	1	1	1	0	1	0	0	0	NA	NA	0	1	1	2
130	318	560786.43	8571252.97	54.68712997	318.05	1	1	1	6	1	0	1	0	0	0	3	0	0.49	0	0	0	0	0	1	1	0	0	3.46	3.46	66.10662482	26	1	0	1	1	1	1	1	0	0	0	0	0	NA	NA	0	1	0	1
131	323	560754.05	8571247.33	67.37175751	323.02	0	2	1	26	4	1	0	0	1	0	4	0	0	1	1	0	0	0	0	0	0	0	32	32	93.63930398	40	1	0	1	1	1	1	0	0	0	0	0	0	NA	NA	0	1	1	1
132	329	560740.23	8571279.53	73.41867828	329.02	0	1	1	33	2	1	1	0	1	0	13	95	0.15	1	1	0	0	0	1	1	0	0	27.09	27.09	67.82857043	45	1	0	0	0	0	0	0	0	1	1	1	0	NA	NA	0	1	0	3
133	329	560740.23	8571279.53	73.41867828	329.03	1	1	1	5	1	0	1	0	0	0	6	0	0.15	0	0	0	0	0	1	1	0	0	27.09	27.09	67.82857043	45	1	0	0	0	0	0	0	0	1	0	0	0	NA	NA	0	1	0	1
134	329	560740.23	8571279.53	73.41867828	329.04	1	1	1	7	1	1	1	0	0	0	8	0	0.15	0	0	0	0	0	1	1	0	0	27.09	27.09	67.82857043	45	1	0	0	0	0	0	0	0	1	0	0	0	NA	NA	0	1	1	3
135	329	560740.23	8571279.53	73.41867828	329.05	1	1	1	13	2	1	1	0	0	0	13	0	0.15	1	1	0	0	0	1	1	0	0	27.09	27.09	67.82857043	45	1	0	0	0	0	0	0	0	0	0	0	0	NA	NA	0	1	0	2
136	335	560775.51	8571285.53	62.78610992	335.01	0	2	1	17	3	1	1	0	0	0	7	0	1.46	1	0	1	0	0	0	1	0	0	8.69	8.69	54.45917543	34	1	0	1	1	0	0	0	0	0	0	0	0	NA	NA	0	1	0	1
137	335	560775.51	8571285.53	62.78610992	335.02	0	2	1	19	4	1	0	0	0	0	19	240	1.28	1	1	0	0	1	1	1	0	0	8.69	8.69	54.45917543	34	1	0	1	1	0	0	0	0	0	0	0	0	NA	NA	0	1	1	3
138	335	560775.51	8571285.53	62.78610992	335.03	0	2	1	25	4	1	0	0	0	0	6	389	1.46	1	1	1	1	0	0	1	0	0	8.69	8.69	54.45917543	34	1	0	1	1	0	0	0	0	0	0	0	0	NA	NA	0	1	0	2
139	335	560775.51	8571285.53	62.78610992	335.04	0	1	1	55	NA	NA	NA	0	0	0	6	240	1.28	NA	NA	1	1	0	NA	NA	0	NA	8.69	8.69	54.45917543	34	1	0	1	1	0	0	NA	NA	1	0	1	0	NA	NA	1	1	1	3
140	335	560775.51	8571285.53	62.78610992	335.05	1	2	1	9	NA	NA	NA	0	0	0	3	0	1.46	NA	NA	1	0	0	NA	NA	0	NA	8.69	8.69	54.45917543	34	1	0	1	1	0	0	0	NA	0	0	0	0	NA	NA	0	1	1	16
141	335	560775.51	8571285.53	62.78610992	335.06	1	2	1	11	1	1	1	0	0	0	5	0	1.46	1	1	1	0	0	1	1	0	0	8.69	8.69	54.45917543	34	1	0	1	1	0	0	0	0	0	1	1	0	NA	NA	0	1	1	2
142	335	560775.51	8571285.53	62.78610992	335.08	1	1	1	26	NA	NA	NA	0	0	0	2	240	1.28	NA	NA	1	1	0	NA	NA	0	NA	8.69	8.69	54.45917543	34	1	0	1	1	0	0	0	NA	0	0	0	0	NA	NA	0	0	0	1
143	348	560766.6	8571309.72	66.52071381	348.01	0	1	1	54	1	1	0	0	1	0	14	0	0.93	1	1	0	0	0	0	1	0	0	32.83	32.83	41.63862015	38	1	0	0	0	0	1	0	0	1	1	1	0	NA	NA	1	1	1	1
144	348	560766.6	8571309.72	66.52071381	348.02	0	1	1	15	2	1	1	0	0	0	14	15	0.93	1	1	0	0	0	0	1	0	0	32.83	32.83	41.63862015	38	1	0	0	0	0	1	0	0	1	0	0	0	NA	NA	1	0	0	NA
145	348	560766.6	8571309.72	66.52071381	348.03	1	1	1	24	NA	NA	NA	0	0	0	12	450	0.93	NA	NA	0	0	1	NA	NA	0	NA	32.83	32.83	41.63862015	38	1	0	0	0	0	1	0	NA	0	0	0	0	NA	NA	0	0	0	NA
146	348	560766.6	8571309.72	66.52071381	348.04	0	2	1	28	3	1	0	0	0	0	14	240	0.93	1	1	0	1	0	1	1	0	0	32.83	32.83	41.63862015	38	1	0	0	0	0	1	0	0	0	0	0	0	NA	NA	0	0	0	NA
147	348	560766.6	8571309.72	66.52071381	348.05	1	2	1	18	2	1	1	0	0	0	14	0	0.93	1	1	0	0	0	0	1	0	0	32.83	32.83	41.63862015	38	1	0	0	0	0	1	0	0	1	0	0	0	NA	NA	0	1	1	3
148	348	560766.6	8571309.72	66.52071381	348.06	0	1	1	8	1	1	1	0	0	0	7	0	0.93	0	0	0	0	0	0	1	0	0	32.83	32.83	41.63862015	38	1	0	0	0	0	1	0	0	1	0	1	0	NA	NA	0	1	0	1
149	350	560795.34	8571315.36	52.16911697	350.01	1	2	1	32	NA	NA	NA	0	0	NA	4	0	0	NA	NA	NA	0	0	NA	NA	0	NA	8.51	8.51	29.10909565	24	1	0	1	0	1	1	0	NA	0	0	0	0	NA	NA	0	1	1	40
150	350	560795.34	8571315.36	52.16911697	350.02	0	2	1	26	1	1	0	0	1	0	4	0	0	1	1	0	0	0	1	1	0	0	8.51	8.51	29.10909565	24	1	0	1	0	1	1	0	0	0	0	1	0	NA	NA	0	1	1	5
151	350	560795.34	8571315.36	52.16911697	350.03	0	2	1	6	1	0	1	0	0	0	4	0	0	0	0	0	0	0	0	1	0	0	8.51	8.51	29.10909565	24	1	0	1	0	1	1	0	0	0	0	0	0	NA	NA	0	1	0	4
152	352	560807.53	8571316.82	46.08647156	352.01	0	1	1	30	1	1	0	0	0	0	25	290	1.22	1	1	0	1	0	1	1	0	0	7.53	7.53	18.21730758	18	1	0	1	1	0	1	0	0	0	0	0	0	NA	NA	0	1	1	5
153	352	560807.53	8571316.82	46.08647156	352.02	0	1	1	60	0	0	0	0	0	0	0	240	1.22	1	1	0	0	1	1	NA	0	0	7.53	7.53	18.21730758	18	1	0	1	1	0	1	0	0	0	0	1	0	NA	NA	0	1	1	2
154	352	560807.53	8571316.82	46.08647156	352.03	1	2	1	13	NA	NA	NA	0	0	NA	13	0	1.22	NA	NA	NA	0	0	NA	NA	0	NA	7.53	7.53	18.21730758	18	1	0	1	1	0	1	0	NA	0	0	1	0	NA	NA	0	1	1	3
155	352	560807.53	8571316.82	46.08647156	352.04	1	2	1	8	1	1	1	0	0	0	7	0	1.22	0	0	0	0	0	0	1	0	0	7.53	7.53	18.21730758	18	1	0	1	1	0	1	0	0	0	0	0	0	NA	NA	0	1	0	3
156	356	560794.98	8571323.73	51.78629684	356.02	0	1	1	45	1	1	NA	0	0	0	1	240	0.62	NA	NA	0	1	0	0	1	0	0	5.37	5.37	32.63069625	23	1	0	0	0	0	1	0	0	0	0	0	0	NA	NA	0	1	0	3
157	356	560794.98	8571323.73	51.78629684	356.04	0	1	1	14	NA	NA	NA	0	0	0	1	30	0.5	NA	NA	0	0	0	NA	NA	0	NA	5.37	5.37	32.63069625	23	1	0	0	0	0	1	0	NA	1	0	1	0	NA	NA	0	1	1	3
158	356	560794.98	8571323.73	51.78629684	356.05	1	2	1	20	3	1	NA	0	0	0	1	0	0.62	NA	NA	0	0	0	0	0	0	0	5.37	5.37	32.63069625	23	1	0	0	0	0	1	0	0	0	0	0	0	NA	NA	0	0	0	NA
159	356	560794.98	8571323.73	51.78629684	356.06	1	1	1	50	2	1	NA	0	0	0	1	0	0.5	NA	NA	0	0	0	1	1	0	0	5.37	5.37	32.63069625	23	1	0	0	0	0	1	0	0	0	0	0	0	NA	NA	0	1	1	4
160	361	560785.7	8571329.73	54.66309357	361.01	1	2	1	58	NA	NA	0	0	0	0	27	200	0.92	1	1	0	0	1	NA	NA	0	NA	16.55	16.55	43.48668462	26	1	0	0	0	0	0	0	NA	0	0	0	0	NA	NA	1	1	1	15
161	361	560785.7	8571329.73	54.66309357	361.02	0	2	1	55	2	1	0	0	1	1	27	0	0.92	1	1	0	0	0	1	0	0	0	16.55	16.55	43.48668462	26	1	0	0	0	0	0	0	0	0	0	0	0	NA	NA	0	1	1	2
162	363	560782.97	8571322.27	57.70650482	363.01	0	2	1	16	2	1	1	0	0	0	16	0	1.36	1	1	0	0	0	0	1	0	0	18.51	18.51	43.79208339	31	1	0	1	0	0	1	0	0	0	0	0	0	NA	NA	1	1	1	3
163	363	560782.97	8571322.27	57.70650482	363.02	0	2	1	47	2	1	0	0	0	0	24	250	1.36	1	1	0	1	0	0	0	0	0	18.51	18.51	43.79208339	31	1	0	1	0	0	1	0	0	1	0	0	0	NA	NA	1	1	1	2
164	363	560782.97	8571322.27	57.70650482	363.03	1	1	1	22	NA	NA	NA	0	0	NA	22	240	1.36	NA	NA	NA	1	0	NA	NA	0	NA	18.51	18.51	43.79208339	31	1	0	1	0	0	1	NA	NA	1	0	0	0	NA	NA	0	1	1	15
165	363	560782.97	8571322.27	57.70650482	363.04	0	1	1	68	1	0	0	1	1	0	24	240	1.36	1	1	0	0	0	0	NA	0	0	18.51	18.51	43.79208339	31	1	0	1	0	0	1	0	0	1	0	0	0	NA	NA	1	1	1	3
166	363	560782.97	8571322.27	57.70650482	363.05	0	1	1	21	NA	NA	NA	0	0	0	0	150	1.36	NA	NA	0	0	1	NA	NA	0	NA	18.51	18.51	43.79208339	31	1	0	1	0	0	1	0	NA	0	0	0	0	NA	NA	0	0	0	NA
167	363	560782.97	8571322.27	57.70650482	363.07	0	1	1	19	3	1	0	0	1	0	19	0	1.36	1	1	0	0	0	0	1	0	0	18.51	18.51	43.79208339	31	1	0	1	0	0	1	0	0	1	0	0	0	NA	NA	0	1	0	3
168	365	560778.79	8571318.45	61.11043549	365.01	0	2	1	34	4	1	0	0	0	0	5	160	0.74	1	1	0	0	1	1	1	0	0	24.11	24.11	42.54792328	33	1	0	1	1	0	0	0	0	0	0	0	0	NA	NA	0	1	1	3
169	365	560778.79	8571318.45	61.11043549	365.02	1	1	1	13	2	1	1	0	0	0	5	0	0.74	1	0	0	0	0	0	1	0	0	24.11	24.11	42.54792328	33	1	0	1	1	0	0	0	0	0	0	0	0	NA	NA	0	1	0	2
170	366	560777.7	8571321.73	60.42371368	366.01	1	1	1	34	1	1	0	0	0	0	7	0	0.62	1	1	0	0	0	0	0	0	0	24.44	24.44	39.70053983	33	1	0	0	0	0	0	0	0	1	0	1	0	NA	NA	0	1	0	2
171	366	560777.7	8571321.73	60.42371368	366.02	0	1	1	36	4	1	0	0	0	0	8	270	0.62	1	1	0	1	0	0	1	0	0	24.44	24.44	39.70053983	33	1	0	0	0	0	0	0	0	1	0	0	0	NA	NA	0	0	0	NA
172	366	560777.7	8571321.73	60.42371368	366.03	1	1	1	13	1	1	1	0	0	0	7	0	0.62	1	0	0	0	0	1	1	0	0	24.44	24.44	39.70053983	33	1	0	0	0	0	0	0	0	1	0	0	0	NA	NA	0	1	1	1
173	367	560776.24	8571324.46	60.88781738	367.02	0	1	1	23	NA	NA	NA	0	0	NA	0	40	0.18	NA	NA	NA	0	0	NA	NA	0	NA	26.04	26.04	36.82567918	33	1	0	0	0	0	0	0	NA	0	0	0	0	NA	NA	0	0	0	NA
174	369	560770.97	8571319.36	63.42486954	369.01	0	1	1	44	NA	NA	NA	0	0	NA	0	503	1.55	NA	NA	NA	0	0	NA	NA	0	NA	31.92	31.92	36.20117348	36	1	0	0	0	0	1	1	NA	0	0	0	0	NA	NA	0	0	0	NA
175	369	560770.97	8571319.36	63.42486954	369.02	0	2	1	17	NA	NA	NA	0	0	NA	0	0	1.55	NA	NA	NA	0	0	NA	NA	0	NA	31.92	31.92	36.20117348	36	1	0	0	0	0	1	1	NA	0	0	0	0	NA	NA	0	0	0	NA
176	385	560733.13	8571320.82	73.9239502	385.01	0	1	1	21	NA	NA	NA	0	0	NA	0	240	1.85	NA	NA	NA	1	0	NA	NA	0	NA	55.53	55.53	30.43007533	46	1	0	1	0	1	0	0	NA	1	0	0	0	NA	NA	0	0	0	NA
177	385	560733.13	8571320.82	73.9239502	385.02	0	1	1	19	NA	NA	NA	0	0	NA	0	240	1.85	NA	NA	NA	1	0	NA	NA	0	NA	55.53	55.53	30.43007533	46	1	0	1	0	1	0	0	NA	0	0	0	0	NA	NA	0	0	0	NA
178	385	560733.13	8571320.82	73.9239502	385.03	0	1	1	16	NA	NA	NA	0	0	NA	0	120	1.85	NA	NA	NA	0	1	NA	NA	0	NA	55.53	55.53	30.43007533	46	1	0	1	0	1	0	0	NA	0	0	0	0	NA	NA	0	0	0	NA
179	386	560727.09	8571319.93	75.86540985	386.01	0	1	1	38	4	1	0	0	0	0	18	600	1.11	1	1	1	0	1	0	0	0	0	58.96	58.96	34.84569236	48	1	0	0	0	0	0	0	0	0	0	0	0	NA	NA	0	1	0	2
180	386	560727.09	8571319.93	75.86540985	386.03	0	1	1	18	3	1	1	0	0	0	18	0	1.39	1	1	1	0	0	0	NA	0	0	58.96	58.96	34.84569236	48	1	0	0	0	0	0	0	0	0	0	0	0	NA	NA	0	0	0	NA
181	386	560727.09	8571319.93	75.86540985	386.04	1	1	1	12	2	1	1	0	0	0	12	0	1.39	1	0	1	0	0	0	0	0	0	58.96	58.96	34.84569236	48	1	0	0	0	0	0	0	0	0	0	0	0	NA	NA	0	0	0	NA
182	386	560727.09	8571319.93	75.86540985	386.05	1	1	1	15	2	1	1	0	0	0	15	0	1.39	1	0	1	0	0	0	0	0	0	58.96	58.96	34.84569236	48	1	0	0	0	0	0	0	0	0	0	0	0	NA	NA	0	0	0	NA
183	393	560739.32	8571332.09	71.49939728	393.01	1	1	1	41	4	1	0	0	0	0	26	480	1.26	1	1	1	0	1	0	0	0	0	61.63	61.63	17.41345432	44	1	0	1	1	0	0	0	0	1	1	1	0	NA	NA	1	1	0	5
184	393	560739.32	8571332.09	71.49939728	393.02	1	1	1	11	NA	NA	1	0	0	0	11	0	1.05	1	0	1	0	0	NA	NA	0	NA	61.63	61.63	17.41345432	44	1	0	1	1	0	0	0	NA	1	0	1	0	NA	NA	0	1	0	1
185	393	560739.32	8571332.09	71.49939728	393.03	0	1	1	7	NA	NA	1	0	0	0	7	0	1.05	0	0	1	0	0	NA	NA	0	NA	61.63	61.63	17.41345432	44	1	0	1	1	0	0	0	NA	1	0	0	0	NA	NA	0	1	1	4
186	393	560739.32	8571332.09	71.49939728	393.04	0	2	1	33	NA	NA	1	0	0	0	12	200	0.9	1	1	1	0	1	NA	NA	0	NA	61.63	61.63	17.41345432	44	1	0	1	1	0	0	0	NA	0	0	0	0	NA	NA	0	1	1	1
187	393	560739.32	8571332.09	71.49939728	393.05	0	1	1	40	NA	NA	NA	0	0	0	0	0	0.9	NA	NA	1	0	0	NA	NA	0	NA	61.63	61.63	17.41345432	44	1	0	1	1	0	0	0	NA	1	0	0	0	NA	NA	0	0	0	NA
188	407	560766.96	8571352.28	56.5351181	407.01	0	1	1	30	1	1	0	0	1	0	1	0	0.78	1	1	1	0	0	1	1	0	0	40.63	40.63	22.59491388	27	1	0	1	1	1	1	0	0	0	0	0	0	NA	NA	0	1	0	1
189	407	560766.96	8571352.28	56.5351181	407.02	1	1	1	10	1	1	1	0	0	0	2	30	0.78	0	0	1	0	0	0	0	0	0	40.63	40.63	22.59491388	27	1	0	1	1	1	1	0	0	1	0	1	0	NA	NA	0	1	1	1
190	407	560766.96	8571352.28	56.5351181	407.03	1	1	1	5	1	0	1	0	0	0	1	0	0.78	0	0	1	0	0	0	0	0	0	40.63	40.63	22.59491388	27	1	0	1	1	1	1	0	0	1	0	1	0	NA	NA	0	1	0	2
191	407	560766.96	8571352.28	56.5351181	407.05	1	2	1	31	1	1	0	0	0	0	3	390	0.78	1	1	1	1	0	0	0	0	0	40.63	40.63	22.59491388	27	1	0	1	1	1	1	0	0	0	0	0	0	NA	NA	0	1	0	1
192	412	560746.23	8571363.93	64.85201263	412.01	0	2	1	40	1	1	0	0	0	0	18	100	0.28	1	1	0	0	1	1	0	0	0	65.36	65.36	17.41252921	36	1	0	1	0	1	1	0	0	1	0	0	0	NA	NA	0	1	1	1
193	412	560746.23	8571363.93	64.85201263	412.04	0	2	1	13	2	1	1	0	0	0	12	20	0.28	1	0	0	0	0	0	1	0	0	65.36	65.36	17.41252921	36	1	0	1	0	1	1	0	0	1	0	1	0	NA	NA	0	1	1	1
194	421	560737.5	8571346.65	70.13334656	421.01	1	2	1	61	1	1	0	0	0	0	9	300	1.39	1	1	0	0	1	0	1	0	0	69.74	69.74	10.58939548	42	1	0	0	0	0	0	0	0	0	0	0	0	NA	NA	0	1	1	1
195	421	560737.5	8571346.65	70.13334656	421.02	0	2	1	63	1	1	0	0	0	0	9	300	1.39	1	1	0	0	1	0	NA	0	0	69.74	69.74	10.58939548	42	1	0	0	0	0	0	0	0	0	0	0	0	NA	NA	0	1	1	1
196	421	560737.5	8571346.65	70.13334656	421.03	0	2	1	39	4	1	0	0	0	0	0	0	1.39	1	1	0	0	0	1	1	0	0	69.74	69.74	10.58939548	42	1	0	0	0	0	0	0	0	0	0	0	0	NA	NA	0	1	0	1
197	421	560737.5	8571346.65	70.13334656	421.04	1	2	1	9	1	1	1	0	0	0	7	0	1.39	1	0	0	0	0	0	1	0	0	69.74	69.74	10.58939548	42	1	0	0	0	0	0	0	0	1	0	0	0	NA	NA	0	1	0	2
198	425	560730.77	8571351.19	71.96833038	425.06	0	3	1	27	NA	NA	NA	0	0	NA	0	290	1.34	NA	NA	NA	1	0	NA	NA	0	NA	77.87	77.87	18.12147362	44	1	0	0	0	0	0	0	NA	1	0	0	0	NA	NA	0	0	0	NA
199	464	560808.82	8571350.23	45.91036987	464.01	1	1	1	18	1	1	0	0	0	0	3	0	0.59	1	1	0	0	0	1	0	0	0	9.18	9.18	27.54548744	18	1	0	1	0	1	1	1	0	1	0	1	0	NA	NA	0	1	1	3
200	464	560808.82	8571350.23	45.91036987	464.02	1	1	1	45	1	1	0	0	0	0	3	302	0.59	1	1	0	1	0	0	0	0	0	9.18	9.18	27.54548744	18	1	0	1	0	1	1	1	0	0	0	0	0	NA	NA	0	1	1	6
201	464	560808.82	8571350.23	45.91036987	464.03	0	1	1	44	1	1	1	0	0	0	3	15	0.59	1	1	0	0	1	0	1	0	0	9.18	9.18	27.54548744	18	1	1	1	0	1	1	1	0	0	0	1	0	NA	NA	0	1	1	1
202	464	560808.82	8571350.23	45.91036987	464.05	0	1	1	10	1	1	1	0	0	0	3	0	0.59	1	0	0	0	0	0	0	0	0	9.18	9.18	27.54548744	18	1	1	1	0	1	1	1	0	0	0	1	0	NA	NA	0	1	0	2
203	469	560839.16	8571394.33	51.83943939	469.01	1	1	1	47	1	1	0	0	0	0	30	500	0.79	1	1	0	1	0	0	0	0	0	36.03	36.03	41.64888514	24	1	0	1	0	1	1	1	0	1	0	1	1	NA	NA	1	1	1	5
204	469	560839.16	8571394.33	51.83943939	469.02	0	2	1	43	2	1	0	0	0	0	26	100	0.79	1	1	0	0	1	0	1	0	0	36.03	36.03	41.64888514	24	1	0	1	0	1	1	1	0	1	0	1	0	NA	NA	0	1	1	2
205	469	560839.16	8571394.33	51.83943939	469.03	1	2	1	15	1	1	1	0	0	0	15	15	0.79	0	0	0	0	0	0	0	0	0	36.03	36.03	41.64888514	24	1	0	1	0	1	1	1	0	1	1	1	1	NA	NA	0	1	1	3
206	469	560839.16	8571394.33	51.83943939	469.04	0	1	1	16	1	1	1	0	0	0	17	0	0.79	0	0	0	0	0	1	1	0	0	36.03	36.03	41.64888514	24	1	0	1	0	1	1	1	0	1	0	1	0	NA	NA	0	1	0	1
207	469	560839.16	8571394.33	51.83943939	469.05	0	1	1	11	1	1	1	0	0	0	11	0	0.79	0	0	0	0	0	0	1	0	0	36.03	36.03	41.64888514	24	1	0	1	0	1	1	1	0	0	0	0	0	NA	NA	0	1	0	10
208	469	560839.16	8571394.33	51.83943939	469.06	1	1	1	15	NA	NA	NA	0	0	0	18	400	0.79	NA	NA	0	0	1	NA	NA	0	NA	36.03	36.03	41.64888514	24	1	0	1	0	1	1	1	NA	1	0	0	0	NA	NA	0	0	0	NA
209	469	560839.16	8571394.33	51.83943939	469.07	1	2	1	13	1	1	1	0	0	0	13	15	0.79	0	0	0	0	0	0	0	0	0	36.03	36.03	41.64888514	24	1	0	1	0	1	1	1	0	1	1	1	0	NA	NA	0	1	0	3
210	469	560839.16	8571394.33	51.83943939	469.09	0	1	1	4	0	0	1	0	0	0	5	0	0.79	0	0	0	0	0	0	1	0	0	36.03	36.03	41.64888514	24	1	0	1	0	1	1	1	0	1	1	1	1	NA	NA	0	1	0	5
211	469	560839.16	8571394.33	51.83943939	469.1	1	1	1	8	1	0	1	0	0	0	8	0	0.79	0	0	0	0	0	0	0	0	0	36.03	36.03	41.64888514	24	1	0	1	0	1	1	1	0	1	1	1	1	NA	NA	0	1	1	5
212	476	560826.46	8571396.06	59.01689148	476.02	1	2	1	30	1	1	NA	0	0	0	2	0	0	NA	NA	0	0	0	1	0	0	0	49.17	49.17	54.02161451	30	1	0	1	1	1	1	1	0	1	0	1	0	NA	NA	1	1	0	3
213	476	560826.46	8571396.06	59.01689148	476.03	0	2	1	33	4	1	NA	0	0	0	1	0	0	NA	NA	0	0	0	1	1	0	0	49.17	49.17	54.02161451	30	1	0	1	1	1	1	1	0	0	0	0	0	NA	NA	0	1	1	2
214	504	560821.34	8571218.18	66.138237	504.01	1	2	1	24	1	1	NA	0	0	0	10	0	0.85	NA	NA	0	0	0	0	NA	0	0	28.74	28.74	91.21534713	38	1	0	1	1	1	0	0	0	1	0	0	0	NA	NA	1	1	1	1
215	504	560821.34	8571218.18	66.138237	504.02	1	1	1	23	NA	NA	0	0	0	0	2	275	0.85	1	1	0	1	0	NA	NA	0	NA	28.74	28.74	91.21534713	38	1	0	1	1	1	0	0	NA	0	0	0	0	NA	NA	0	1	1	1
216	507	560837.61	8571219.81	69.73157501	507.02	0	1	1	28	1	1	0	0	1	1	2	0	0.55	1	1	0	0	0	0	1	0	0	28.3	28.3	91.54939965	41	1	0	0	0	1	1	0	0	0	0	0	0	NA	NA	0	1	1	2
217	507	560837.61	8571219.81	69.73157501	507.04	0	2	1	25	NA	NA	NA	0	0	1	0	240	0.55	NA	NA	0	0	1	NA	NA	0	NA	28.3	28.3	91.54939965	41	1	0	0	0	1	1	0	NA	1	0	0	0	NA	NA	0	0	0	NA
218	515	560812.18	8571230.59	57.10431671	515.01	0	1	1	28	1	1	0	0	0	0	20	120	0.14	1	1	1	0	1	1	1	0	0	16.16	16.16	78.2790014	28	1	0	1	1	0	1	0	0	0	0	0	0	NA	NA	0	1	0	2
219	515	560812.18	8571230.59	57.10431671	515.02	0	1	1	22	1	1	1	0	0	0	22	0	0.14	1	1	1	0	0	0	1	0	0	16.16	16.16	78.2790014	28	1	0	1	1	0	1	0	0	0	0	0	0	NA	NA	0	1	0	2
220	515	560812.18	8571230.59	57.10431671	515.07	0	1	1	59	1	0	0	0	1	0	35	0	0.14	1	1	1	0	0	1	1	0	0	16.16	16.16	78.2790014	28	1	0	1	1	0	1	0	0	0	0	0	1	NA	NA	0	1	1	3
221	518	560809.11	8571235.37	54.65246582	518.01	1	2	1	40	3	1	0	0	0	0	10	0	1.02	1	1	0	0	0	0	NA	0	0	12.54	12.54	73.84348614	27	1	0	1	0	1	1	0	0	0	0	0	0	NA	NA	1	1	1	3
222	518	560809.11	8571235.37	54.65246582	518.02	0	2	1	29	3	1	0	0	0	0	13	100	1.02	1	1	0	0	1	1	1	0	0	12.54	12.54	73.84348614	27	1	0	1	0	1	1	0	0	1	0	0	0	NA	NA	0	1	0	4
223	518	560809.11	8571235.37	54.65246582	518.03	1	1	1	34	NA	NA	NA	0	0	0	4	530	1.02	NA	NA	0	1	0	NA	NA	0	NA	12.54	12.54	73.84348614	27	1	0	1	0	1	1	0	NA	0	0	0	0	NA	NA	0	1	1	6
224	518	560809.11	8571235.37	54.65246582	518.04	1	3	1	11	NA	NA	1	0	0	0	11	15	1.02	1	0	0	0	0	NA	NA	0	NA	12.54	12.54	73.84348614	27	1	0	1	0	1	1	0	NA	1	0	1	1	NA	NA	0	1	1	4
225	518	560809.11	8571235.37	54.65246582	518.05	1	2	1	8	NA	NA	1	0	0	0	7	15	1.02	0	0	0	0	0	NA	NA	0	NA	12.54	12.54	73.84348614	27	1	0	1	0	1	1	0	NA	1	0	1	0	NA	NA	1	1	1	5
226	518	560809.11	8571235.37	54.65246582	518.06	1	0	1	9	1	1	1	0	0	0	8	0	1.02	0	0	0	0	0	0	1	0	0	12.54	12.54	73.84348614	27	1	0	1	0	1	1	0	0	0	0	0	0	NA	NA	0	1	1	3
227	526	560838.83	8571200.89	75.40697479	526.01	1	1	1	53	4	1	0	0	0	0	21	600	1.69	1	1	0	1	0	0	0	0	0	48.05	48.05	111.2424828	48	1	0	0	0	0	0	0	0	0	0	0	0	NA	NA	1	1	1	3
228	526	560838.83	8571200.89	75.40697479	526.02	0	1	1	48	1	1	0	0	0	0	23	300	1.69	1	1	0	1	0	1	1	0	0	48.05	48.05	111.2424828	48	1	0	0	0	0	0	0	0	0	0	0	0	NA	NA	0	1	1	3
229	526	560838.83	8571200.89	75.40697479	526.03	0	1	1	25	4	1	0	0	0	0	23	0	1.69	1	1	0	0	0	1	1	0	0	48.05	48.05	111.2424828	48	1	0	0	0	0	0	0	0	0	0	0	0	NA	NA	0	1	1	4
230	526	560838.83	8571200.89	75.40697479	526.04	1	0	1	21	3	1	0	0	0	0	21	0	1.69	1	1	0	0	0	0	0	0	0	48.05	48.05	111.2424828	48	1	0	0	0	0	0	0	0	1	0	1	0	NA	NA	1	1	1	4
231	526	560838.83	8571200.89	75.40697479	526.05	1	1	1	11	1	1	1	0	0	0	11	15	1.69	1	0	0	0	0	0	1	0	0	48.05	48.05	111.2424828	48	1	0	0	0	0	0	0	0	1	0	1	0	NA	NA	0	1	1	1
232	530	560848.8	8571240.56	71.73462677	530.01	0	1	1	51	1	0	NA	0	0	0	3	900	2.05	NA	NA	1	0	1	1	0	0	0	18.59	18.59	75.563563	44	1	0	1	1	1	1	0	0	1	1	1	1	NA	NA	0	0	0	NA
233	530	560848.8	8571240.56	71.73462677	530.04	1	1	1	48	1	0	NA	0	0	0	0	500	2.87	NA	NA	1	1	0	1	0	0	0	18.59	18.59	75.563563	44	1	1	1	1	1	1	0	0	1	1	0	0	NA	NA	1	1	1	1
234	530	560848.8	8571240.56	71.73462677	530.08	0	1	1	24	2	1	1	0	0	0	2	150	4.78	1	1	0	0	1	1	1	0	0	18.59	18.59	75.563563	44	1	0	1	1	1	1	0	0	0	0	0	0	NA	NA	0	1	1	3
235	550	560861.82	8571246.66	74.85519409	550.01	1	2	1	48	1	1	0	0	0	0	25	483	1.76	1	1	0	1	0	1	1	0	0	30.49	30.49	76.97568157	47	1	0	0	0	0	0	0	0	0	0	0	0	NA	NA	0	0	0	NA
236	550	560861.82	8571246.66	74.85519409	550.02	0	1	1	45	1	0	NA	0	0	NA	24	0	1.17	NA	NA	NA	0	0	0	0	0	0	30.49	30.49	76.97568157	47	1	0	0	0	0	0	0	0	0	0	0	0	NA	NA	0	1	1	5
237	550	560861.82	8571246.66	74.85519409	550.03	1	2	1	24	3	1	0	0	0	0	24	306	1.76	1	1	0	1	0	0	0	0	0	30.49	30.49	76.97568157	47	1	0	0	0	0	0	0	0	0	0	0	0	NA	NA	0	1	1	3
238	550	560861.82	8571246.66	74.85519409	550.04	0	2	1	23	3	1	1	0	1	0	23	0	1.17	1	1	0	0	0	0	1	0	0	30.49	30.49	76.97568157	47	1	0	0	0	0	0	0	0	1	1	0	1	NA	NA	0	0	0	NA
239	550	560861.82	8571246.66	74.85519409	550.05	1	2	1	20	4	1	0	0	0	0	20	355	1.17	1	1	0	1	0	0	1	0	0	30.49	30.49	76.97568157	47	1	0	0	0	0	0	0	0	0	0	0	0	NA	NA	0	0	0	NA
240	553	560861.01	8571254.19	73.71786499	553.02	1	1	1	26	4	1	1	0	0	0	7	300	0.69	1	1	1	1	0	0	0	0	0	30.17	30.17	70.30569653	47	1	0	1	1	1	1	0	0	0	0	0	0	NA	NA	0	0	0	NA
241	553	560861.01	8571254.19	73.71786499	553.03	1	1	1	6	1	0	1	0	0	0	6	0	0.69	0	0	1	0	0	0	0	0	0	30.17	30.17	70.30569653	47	1	0	1	1	1	1	0	0	0	0	0	0	NA	NA	0	1	0	1
242	553	560861.01	8571254.19	73.71786499	553.04	0	2	1	42	3	1	1	0	0	0	15	0	0.69	1	1	1	0	0	0	1	0	0	30.17	30.17	70.30569653	47	1	0	1	1	1	1	0	0	0	0	0	0	NA	NA	0	1	1	5
243	561	560857.14	8571263.95	69.65155029	561.01	0	1	1	36	1	1	0	0	1	0	15	0	0.15	1	1	0	0	0	1	1	0	0	29.64	29.64	59.37921566	43	1	0	1	1	0	0	0	0	0	0	0	0	NA	NA	0	1	1	3
244	561	560857.14	8571263.95	69.65155029	561.02	1	1	1	49	1	1	0	0	0	0	15	50	0.15	1	1	0	1	0	1	0	0	0	29.64	29.64	59.37921566	43	1	0	1	1	0	0	0	0	0	0	0	0	NA	NA	1	1	1	3
245	584	560863.65	8571262.73	74.24944305	584.01	0	0	1	45	1	1	0	0	1	0	22	0	0.27	1	1	0	0	0	0	0	0	0	35.62	35.62	65.86739725	46	1	0	0	0	0	0	0	0	0	0	0	0	NA	NA	0	0	0	NA
246	584	560863.65	8571262.73	74.24944305	584.02	0	0	1	10	1	1	1	0	0	0	10	15	0.27	1	0	0	0	0	0	1	0	0	35.62	35.62	65.86739725	46	1	0	0	0	0	0	0	0	0	0	0	0	NA	NA	0	1	0	1
247	584	560863.65	8571262.73	74.24944305	584.03	1	3	1	16	3	1	1	0	0	0	16	100	0.27	1	1	0	0	1	1	1	0	0	35.62	35.62	65.86739725	46	1	0	0	0	0	0	0	0	1	0	0	1	NA	NA	0	0	0	NA
248	598	560864.26	8571284.7	69.0812912	598.01	1	1	1	59	1	0	0	0	0	0	15	0	0.3	1	1	0	0	0	0	1	0	0	32.47	32.47	51.545501	41	1	0	0	0	1	1	0	0	0	0	0	0	NA	NA	1	1	1	4
249	598	560864.26	8571284.7	69.0812912	598.02	0	2	1	46	1	0	0	0	0	0	10	100	0.3	1	1	0	0	1	0	1	0	0	32.47	32.47	51.545501	41	1	0	0	0	1	1	0	0	0	0	1	0	NA	NA	1	1	1	4
250	598	560864.26	8571284.7	69.0812912	598.03	0	2	1	18	3	1	0	0	0	0	15	0	0.3	1	0	0	0	0	0	0	0	0	32.47	32.47	51.545501	41	1	0	0	0	1	1	0	0	0	0	0	0	NA	NA	0	1	1	5
251	598	560864.26	8571284.7	69.0812912	598.04	0	1	1	15	1	1	1	0	0	0	10	30	0.3	1	1	0	0	0	0	0	0	0	32.47	32.47	51.545501	41	1	0	0	0	1	1	0	0	1	0	1	0	NA	NA	0	1	0	1
252	602	560883.18	8571289.59	72.3381424	602.01	1	1	1	35	NA	NA	NA	0	0	0	3	240	0.79	NA	NA	0	1	0	NA	NA	0	NA	13.52	13.52	67.22857966	45	1	0	0	0	0	0	0	NA	1	0	0	0	NA	NA	1	1	1	2
253	602	560883.18	8571289.59	72.3381424	602.02	1	1	1	14	1	1	1	0	0	0	3	15	0.79	1	1	0	0	0	1	1	0	0	13.52	13.52	67.22857966	45	1	0	0	0	0	0	0	0	1	0	1	0	NA	NA	0	1	1	2
254	602	560883.18	8571289.59	72.3381424	602.03	0	1	1	40	4	1	0	0	1	0	3	0	0.79	1	1	0	0	0	1	NA	0	0	13.52	13.52	67.22857966	45	1	0	0	0	0	0	0	0	1	1	0	1	NA	NA	1	1	1	3
255	607	560892.13	8571292.43	72.89464569	607.01	0	1	1	67	1	0	0	1	1	0	6	240	1.11	1	1	0	0	0	1	1	0	0	4.38	4.38	74.88907715	45	1	0	0	0	0	1	0	0	0	0	0	0	NA	NA	1	1	1	3
256	607	560892.13	8571292.43	72.89464569	607.02	0	1	1	24	4	1	0	0	0	0	5	0	1.11	1	1	0	0	0	1	NA	0	0	4.38	4.38	74.88907715	45	1	0	0	0	0	1	0	0	0	0	0	0	NA	NA	0	1	1	3
257	620	560825.41	8571256.83	58.36354065	620.01	1	1	1	42	1	0	0	0	0	0	13	500	1.85	1	1	0	1	0	0	1	0	0	10.43	10.43	51.82578091	30	1	0	1	1	1	1	0	0	0	0	0	0	NA	NA	0	1	0	1
258	620	560825.41	8571256.83	58.36354065	620.02	0	1	1	34	1	0	0	0	0	0	15	300	1.85	1	1	0	0	1	0	1	0	0	10.43	10.43	51.82578091	30	1	0	1	1	1	1	0	0	0	0	0	1	NA	NA	0	0	0	NA
259	620	560825.41	8571256.83	58.36354065	620.03	1	1	1	10	1	1	1	0	0	0	10	0	1.85	1	0	0	0	0	0	1	0	0	10.43	10.43	51.82578091	30	1	0	1	1	1	1	0	0	1	0	1	0	NA	NA	0	0	0	NA
260	620	560825.41	8571256.83	58.36354065	620.04	1	1	1	8	1	1	1	0	0	0	8	0	1.85	1	0	0	0	0	0	1	0	0	10.43	10.43	51.82578091	30	1	0	1	1	1	1	0	0	1	0	0	0	NA	NA	0	1	0	2
261	623	560830.09	8571268.02	58.37395859	623.02	0	3	1	21	1	1	0	0	0	0	0	0	0	1	1	0	0	0	0	0	0	0	8.69	8.69	41.46136376	30	1	0	1	1	0	1	0	0	0	0	0	0	NA	NA	0	1	1	5
262	637	560819.71	8571306.06	45.81738663	637.01	0	2	1	34	NA	NA	0	0	0	0	3	200	0.92	1	1	0	0	1	NA	NA	0	NA	4.3	4.3	4.374479872	18	1	0	1	0	1	1	0	NA	1	1	1	0	NA	NA	1	1	1	10
263	639	560817.32	8571294.62	49.01254272	639.02	0	1	1	27	NA	NA	NA	0	0	NA	2	0	0	NA	NA	NA	0	0	NA	NA	0	NA	7.41	7.41	14.21942769	20	1	0	1	0	0	1	0	NA	0	0	1	0	NA	NA	0	1	1	3
264	639	560817.32	8571294.62	49.01254272	639.03	0	1	1	7	NA	NA	NA	0	0	NA	2	0	0	NA	NA	NA	0	0	NA	NA	0	NA	7.41	7.41	14.21942769	20	1	0	1	0	0	1	0	NA	0	0	0	0	NA	NA	0	1	1	5
265	641	560811.98	8571285.72	46.95302963	641.01	0	2	1	22	1	1	0	0	0	0	4	150	0.46	1	1	0	0	1	0	0	0	0	2.54	2.54	24.55516984	20	1	0	1	0	0	1	1	0	1	1	0	0	NA	NA	0	1	1	4
266	641	560811.98	8571285.72	46.95302963	641.02	0	2	1	7	1	0	0	0	0	0	4	50	0.46	0	0	0	0	0	0	1	0	0	2.54	2.54	24.55516984	20	1	0	1	0	0	1	1	0	1	0	1	0	NA	NA	0	0	0	NA
267	641	560811.98	8571285.72	46.95302963	641.03	0	0	1	5	1	0	0	0	0	0	4	0	0.46	0	0	0	0	0	0	1	0	0	2.54	2.54	24.55516984	20	1	0	1	0	0	1	1	0	1	0	1	0	NA	NA	0	1	1	2
268	643	560808.12	8571255.82	52.2440033	643.01	0	2	1	25	3	1	1	0	0	0	5	60	0.14	1	1	0	0	1	1	NA	0	0	6.64	6.64	54.04283091	24	1	0	1	0	1	1	1	0	1	0	0	0	NA	NA	0	1	1	5
269	643	560808.12	8571255.82	52.2440033	643.02	1	2	1	33	1	1	0	0	0	0	5	0	0.14	1	1	0	0	0	1	0	0	0	6.64	6.64	54.04283091	24	1	0	1	0	1	1	1	0	1	1	1	1	NA	NA	1	1	1	40
270	649	560833.02	8571310	51.15449905	649.01	1	1	1	30	NA	NA	0	0	0	NA	6	0	0	1	1	NA	0	0	NA	NA	0	NA	14.12	14.12	10.65117222	23	1	1	1	0	0	1	0	NA	0	0	0	0	NA	NA	0	1	1	5
271	656	560846.57	8571339.33	40.8693924	656.01	1	2	1	36	1	0	0	0	0	0	11	350	1.11	1	1	0	1	0	1	1	0	0	2.7	2.7	13.27226622	14	1	1	1	0	0	1	0	0	1	1	0	1	NA	NA	1	1	1	3
272	656	560846.57	8571339.33	40.8693924	656.02	0	1	1	33	1	0	0	0	0	0	11	100	1.11	1	1	0	0	1	0	0	0	0	2.7	2.7	13.27226622	14	1	0	1	0	0	1	0	0	1	1	1	1	NA	NA	0	1	1	3
273	656	560846.57	8571339.33	40.8693924	656.03	0	0	1	10	1	1	1	0	0	0	11	15	0.89	1	0	0	0	0	1	1	0	0	2.7	2.7	13.27226622	14	1	1	1	0	0	1	0	0	1	0	1	1	NA	NA	1	1	1	5
274	656	560846.57	8571339.33	40.8693924	656.04	1	2	1	14	1	1	1	0	0	0	15	15	1.11	1	0	0	0	0	0	0	0	0	2.7	2.7	13.27226622	14	1	0	1	0	0	1	0	0	1	1	1	1	NA	NA	1	1	1	2
275	671	560880.73	8571323.37	59.56482315	671.01	1	1	1	26	1	1	0	0	0	0	0	240	0.44	1	1	1	0	1	1	1	0	0	5.9	5.9	49.66317287	32	1	1	0	0	0	1	0	0	1	0	1	1	NA	NA	1	1	1	3
276	671	560880.73	8571323.37	59.56482315	671.02	0	1	1	21	NA	NA	1	0	1	0	0	0	0.44	1	0	1	0	0	NA	NA	0	NA	5.9	5.9	49.66317287	32	1	1	0	0	0	1	0	NA	1	0	1	0	NA	NA	0	1	0	3
277	678	560881.47	8571351.21	48.66306305	678.01	0	2	1	40	1	1	0	0	1	0	18	400	3	1	1	0	0	0	0	0	0	0	4.64	4.64	24.06371491	21	1	0	1	1	1	1	0	0	1	1	0	0	NA	NA	1	1	0	2
278	678	560881.47	8571351.21	48.66306305	678.02	1	2	1	18	1	1	1	0	0	0	18	0	3	1	1	0	0	0	0	0	0	0	4.64	4.64	24.06371491	21	1	0	1	1	1	1	0	0	1	1	0	1	NA	NA	0	1	0	4
279	678	560881.47	8571351.21	48.66306305	678.04	1	2	1	41	1	1	0	0	0	0	2	900	3	1	1	0	1	0	0	1	0	0	4.64	4.64	24.06371491	21	1	1	1	1	1	1	0	0	0	1	1	1	NA	NA	1	0	0	NA
280	681	560868.66	8571367.73	38.52312851	681.01	0	2	1	25	4	1	0	0	0	0	3	110	1.02	1	1	0	0	1	1	1	0	0	5.49	5.49	4.363902487	10	1	0	0	0	0	1	1	0	1	0	0	0	NA	NA	1	1	0	2
281	687	560875.34	8571374.05	37.3689003	687.01	0	1	1	50	1	1	0	0	0	0	11	240	1.11	1	1	0	0	1	1	1	0	0	8.96	8.96	13.45108274	10	1	0	1	1	0	1	1	0	1	1	1	1	NA	NA	1	1	1	3
282	687	560875.34	8571374.05	37.3689003	687.02	1	1	1	12	1	1	1	0	0	0	11	0	1.11	1	1	0	0	0	0	NA	0	0	8.96	8.96	13.45108274	10	1	0	1	1	0	1	1	0	0	0	0	0	NA	NA	1	1	1	4
283	692	560891.86	8571359.57	42.80217361	692.01	1	1	1	43	1	0	0	0	1	0	3	0	0	1	1	0	0	0	0	0	0	0	10.63	10.63	27.67067246	15	1	0	1	1	1	1	0	0	1	0	1	0	NA	NA	1	0	0	NA
284	705	560896	8571305.05	67.9056015	705.01	1	1	1	42	1	1	0	0	0	0	15	278	0.64	1	1	0	1	0	0	0	0	0	4.71	4.71	73.98770716	41	1	0	1	1	0	1	0	0	1	0	0	0	NA	NA	0	1	1	5
285	705	560896	8571305.05	67.9056015	705.02	0	1	1	37	1	1	1	0	1	0	10	0	0.64	1	1	0	0	0	0	1	0	0	4.71	4.71	73.98770716	41	1	0	1	1	0	1	0	0	1	0	0	0	NA	NA	0	1	0	2
286	705	560896	8571305.05	67.9056015	705.03	1	1	1	7	1	1	1	0	0	0	7	0	0.64	0	0	0	0	0	0	1	0	0	4.71	4.71	73.98770716	41	1	0	1	1	0	1	0	0	0	0	0	0	NA	NA	0	1	0	2
287	705	560896	8571305.05	67.9056015	705.04	1	1	1	6	1	0	1	0	0	0	6	0	0.64	0	0	0	0	0	0	1	0	0	4.71	4.71	73.98770716	41	1	0	1	1	0	1	0	0	1	0	0	0	NA	NA	0	1	0	3
288	708	560875.13	8571274.39	74.39624786	708.01	0	1	1	39	4	1	0	0	0	0	0	240	1.66	1	1	0	0	1	1	1	0	0	26.12	26.12	67.07506448	47	1	0	1	0	1	0	0	0	1	0	0	0	NA	NA	0	1	1	1
289	708	560875.13	8571274.39	74.39624786	708.02	0	2	1	28	1	0	NA	0	0	0	0	120	1.66	NA	NA	0	0	1	1	1	0	0	26.12	26.12	67.07506448	47	1	0	1	0	1	0	0	0	1	0	0	0	NA	NA	1	1	1	2
290	715	560927.88	8571306.85	61.99243164	715.01	0	1	1	25	NA	NA	NA	0	0	NA	0	0	0	NA	NA	NA	0	0	NA	NA	0	NA	12.21	12.21	78.57690498	34	1	0	0	0	0	1	0	NA	0	0	0	0	NA	NA	0	1	0	2
291	715	560927.88	8571306.85	61.99243164	715.02	1	1	1	25	NA	NA	NA	0	0	NA	0	0	0	NA	NA	NA	0	0	NA	NA	0	NA	12.21	12.21	78.57690498	34	1	0	0	0	0	1	0	NA	0	0	1	0	NA	NA	0	1	0	2
292	717	560921.75	8571321.14	57.40206909	717.01	1	1	1	63	1	0	NA	0	0	NA	26	200	0.31	NA	NA	NA	0	1	0	0	0	0	12.03	12.03	74.29356904	29	1	0	0	0	0	1	0	0	0	0	0	0	NA	NA	0	1	1	8
293	717	560921.75	8571321.14	57.40206909	717.02	0	2	1	30	1	1	NA	0	0	NA	30	0	0.31	NA	NA	NA	0	0	0	0	0	0	12.03	12.03	74.29356904	29	1	0	0	0	0	1	0	0	1	1	1	1	NA	NA	0	1	1	4
294	717	560921.75	8571321.14	57.40206909	717.04	0	1	1	18	1	1	NA	0	0	NA	8	0	0.31	NA	NA	NA	0	0	0	1	0	0	12.03	12.03	74.29356904	29	1	0	0	0	0	1	0	0	0	0	0	0	NA	NA	0	1	0	1
295	725	560951.64	8571341.38	54.24408722	725.01	1	1	1	44	1	1	0	0	0	0	21	0	0	1	1	0	0	0	1	0	0	0	5.81	5.81	69.9183074	28	1	0	0	0	0	1	0	0	0	0	0	0	NA	NA	1	1	1	4
296	725	560951.64	8571341.38	54.24408722	725.02	0	1	1	47	1	1	0	0	1	0	21	0	0	1	1	0	0	0	1	0	0	0	5.81	5.81	69.9183074	28	1	0	0	0	0	1	0	0	1	0	1	1	NA	NA	0	1	1	6
297	725	560951.64	8571341.38	54.24408722	725.03	0	1	1	21	NA	NA	NA	0	1	0	20	0	0	NA	NA	0	0	0	NA	NA	0	NA	5.81	5.81	69.9183074	28	1	0	0	0	0	1	0	NA	0	0	0	0	NA	NA	0	1	0	3
298	737	560907.46	8571370.89	40.86573792	737.02	1	2	1	25	1	1	0	0	0	0	10	0	0	1	1	0	0	0	0	1	0	0	3.85	3.85	42.71450368	13	1	0	0	0	0	1	0	0	0	0	0	0	NA	NA	1	0	0	NA
299	738	560913.77	8571369.78	41.80988312	738.02	0	2	1	42	1	1	0	0	1	0	8	0	0.07	1	1	0	0	0	1	NA	0	0	9.22	9.22	48.9126512	14	1	0	1	1	0	1	0	0	1	0	1	0	NA	NA	0	1	1	2
300	738	560913.77	8571369.78	41.80988312	738.03	1	2	1	18	1	1	1	0	0	0	8	0	0.07	1	1	0	0	0	0	0	0	0	9.22	9.22	48.9126512	14	1	0	1	1	0	1	0	0	1	1	1	1	NA	NA	1	1	1	3
301	738	560913.77	8571369.78	41.80988312	738.04	1	2	1	16	1	1	1	0	0	0	10	15	0.07	1	0	0	0	1	0	0	0	0	9.22	9.22	48.9126512	14	1	0	1	1	0	1	0	0	1	1	1	0	NA	NA	0	1	1	1
302	738	560913.77	8571369.78	41.80988312	738.05	0	2	1	12	1	1	1	0	0	0	8	15	0.07	1	0	0	0	0	1	NA	0	0	9.22	9.22	48.9126512	14	1	0	1	1	0	1	0	0	1	0	1	0	NA	NA	0	0	0	NA
303	738	560913.77	8571369.78	41.80988312	738.06	0	2	1	10	1	1	1	0	0	0	8	15	0.07	1	0	0	0	0	1	0	0	0	9.22	9.22	48.9126512	14	1	0	1	1	0	1	0	0	1	0	1	0	NA	NA	0	1	1	1
304	744	560918.22	8571388.53	48.1942749	744.01	1	3	1	21	3	1	0	0	0	1	1	300	2.5	1	1	0	0	1	1	1	0	0	5.25	5.25	58.85075831	20	1	0	0	0	0	1	0	0	0	0	1	0	NA	NA	1	1	1	2
305	744	560918.22	8571388.53	48.1942749	744.02	0	2	1	21	4	1	NA	0	0	1	1	240	2.5	NA	NA	0	0	1	0	1	0	0	5.25	5.25	58.85075831	20	1	0	0	0	0	1	0	0	0	0	0	0	NA	NA	0	1	1	2
306	746	560912.47	8571392.98	47.09415054	746.01	1	2	1	45	1	1	0	0	0	0	10	300	1	1	1	0	1	0	0	1	0	0	10.86	10.86	55.61687252	18	1	0	1	0	1	1	0	0	0	0	0	0	NA	NA	0	1	1	4
307	746	560912.47	8571392.98	47.09415054	746.02	0	2	1	41	1	1	1	0	0	0	13	240	1	1	1	0	1	0	0	1	0	0	10.86	10.86	55.61687252	18	1	0	1	0	1	1	0	0	0	0	0	0	NA	NA	0	0	0	NA
308	746	560912.47	8571392.98	47.09415054	746.04	1	2	1	8	1	1	1	0	0	0	8	0	1	1	0	0	0	0	0	1	0	0	10.86	10.86	55.61687252	18	1	0	1	0	1	1	0	0	0	0	0	0	NA	NA	0	1	0	1
309	747	560904.49	8571384.26	40.78582764	747.01	1	1	1	35	1	1	0	0	0	0	16	500	1.14	1	1	0	1	0	1	1	0	0	7.73	7.73	43.75376379	13	1	0	1	1	1	1	0	0	1	1	0	0	NA	NA	0	1	0	2
310	747	560904.49	8571384.26	40.78582764	747.02	1	2	1	19	3	1	1	0	0	0	9	240	1.14	1	1	0	0	1	0	NA	0	0	7.73	7.73	43.75376379	13	1	0	1	1	1	1	0	0	0	0	0	0	NA	NA	0	0	0	NA
311	747	560904.49	8571384.26	40.78582764	747.03	0	1	1	34	1	1	0	0	1	0	13	0	1.14	1	1	0	0	0	1	1	0	0	7.73	7.73	43.75376379	13	1	0	1	1	1	1	0	0	0	0	1	0	NA	NA	0	1	1	3
312	800	560749.53	8571540.21	50.55427551	800.01	1	1	1	35	3	1	0	0	0	1	18	480	2.09	1	1	1	1	0	0	0	0	0	15.73	15.73	136.9046493	23	1	0	1	1	0	1	0	0	0	0	1	0	NA	NA	1	1	0	2
313	800	560749.53	8571540.21	50.55427551	800.02	0	2	1	30	4	1	0	0	0	1	5	200	2.09	1	1	1	0	1	1	0	0	0	15.73	15.73	136.9046493	23	1	0	1	1	0	1	0	0	0	0	1	1	NA	NA	0	1	1	3
314	800	560749.53	8571540.21	50.55427551	800.03	1	2	1	11	1	1	1	0	0	1	10	0	2.09	1	0	1	0	0	1	1	0	0	15.73	15.73	136.9046493	23	1	0	1	1	0	1	0	0	1	1	1	1	NA	NA	1	1	0	5
315	822	560777.19	8571501.56	47.14897156	822.01	0	1	1	57	NA	NA	0	0	0	0	22	50	0.15	1	1	0	0	1	NA	NA	0	NA	32.44	28.22	96.79652151	20	1	1	1	1	1	1	0	NA	0	0	0	0	NA	NA	0	1	0	4
316	822	560777.19	8571501.56	47.14897156	822.03	1	1	1	21	3	1	0	0	0	0	21	0	0.15	1	1	0	0	0	1	NA	0	0	32.44	28.22	96.79652151	20	1	0	1	1	1	1	0	0	0	0	0	0	NA	NA	0	1	1	8
317	825	560766.67	8571501.96	54.67630386	825.01	1	1	1	25	NA	NA	NA	0	0	NA	1	240	0.55	NA	NA	NA	1	0	NA	NA	0	NA	28.96	28.96	108.0114803	25	1	0	1	0	0	1	0	NA	0	0	0	0	NA	NA	0	1	0	2
318	825	560766.67	8571501.96	54.67630386	825.03	1	1	1	7	1	0	1	0	0	0	1	0	0.55	0	0	0	0	0	0	0	0	0	28.96	28.96	108.0114803	25	1	0	1	0	0	1	0	0	1	1	1	0	NA	NA	0	1	0	2
319	835	560786.15	8571532.27	39.64204025	835.01	1	2	1	52	NA	NA	0	0	0	0	3	380	0.7	1	1	0	1	0	NA	NA	0	NA	4.97	4.97	100.6256124	12	1	0	1	1	0	1	0	NA	0	0	0	0	NA	NA	0	1	1	4
320	835	560786.15	8571532.27	39.64204025	835.02	1	1	1	13	1	1	0	0	0	0	3	0	0.7	1	0	0	0	0	0	0	0	0	4.97	4.97	100.6256124	12	1	0	1	1	0	1	0	0	0	0	0	0	NA	NA	0	1	0	1
321	835	560786.15	8571532.27	39.64204025	835.03	0	1	1	40	2	1	0	0	1	0	3	0	0.7	1	1	0	0	0	1	1	0	0	4.97	4.97	100.6256124	12	1	0	1	1	0	1	0	0	0	0	0	0	NA	NA	1	1	1	3
322	835	560786.15	8571532.27	39.64204025	835.04	0	2	1	14	2	1	1	0	0	0	3	0	0.7	1	1	0	0	0	0	1	0	0	4.97	4.97	100.6256124	12	1	0	1	1	0	1	0	0	1	0	1	0	NA	NA	0	1	1	2
323	835	560786.15	8571532.27	39.64204025	835.05	0	2	1	11	1	1	1	0	0	0	3	0	0.7	0	0	0	0	0	0	1	0	0	4.97	4.97	100.6256124	12	1	0	1	1	0	1	0	0	0	0	1	0	NA	NA	0	0	0	NA
324	856	560800.39	8571486.09	43.41960907	856.01	0	2	1	38	1	1	0	0	1	1	9	0	0	1	1	0	0	0	1	1	0	0	6.21	6.21	70.78987819	15	1	1	1	0	1	1	0	0	0	0	0	0	NA	NA	0	1	1	3
325	856	560800.39	8571486.09	43.41960907	856.02	0	2	1	14	1	1	1	0	0	1	9	0	0	1	1	0	0	0	0	1	0	0	6.21	6.21	70.78987819	15	1	1	1	0	1	1	0	0	0	0	0	0	NA	NA	0	1	1	3
326	856	560800.39	8571486.09	43.41960907	856.03	0	1	1	10	1	1	1	0	0	1	9	0	0	0	0	0	0	0	0	0	0	0	6.21	6.21	70.78987819	15	1	1	1	0	1	1	0	0	1	0	1	0	NA	NA	0	1	0	2
327	871	560878.91	8571449.07	37.73102188	871.01	1	2	1	26	3	1	0	0	0	0	26	0	1.03	1	1	1	0	0	1	1	0	0	4.6	16.07	29.42707897	10	1	0	1	1	1	1	1	0	1	1	1	1	NA	NA	1	1	1	5
328	871	560878.91	8571449.07	37.73102188	871.02	0	1	1	26	2	1	0	0	0	0	5	200	1.03	1	1	1	0	1	0	0	0	0	4.6	16.07	29.42707897	10	1	0	1	1	1	1	1	0	0	0	0	0	NA	NA	0	1	1	6
329	871	560878.91	8571449.07	37.73102188	871.04	0	2	1	24	4	1	NA	0	0	0	24	246	1.03	NA	NA	1	1	0	1	1	0	0	4.6	16.07	29.42707897	10	1	0	1	1	1	1	1	0	1	0	0	0	NA	NA	0	1	0	4
330	879	560802.01	8571527.39	39.1791687	879.01	1	2	1	26	1	1	0	0	0	0	26	350	0.81	1	1	0	1	0	0	1	0	0	16.87	7.38	84.79886047	13	1	0	1	1	1	1	0	0	0	0	0	0	NA	NA	0	1	1	2
331	879	560802.01	8571527.39	39.1791687	879.02	0	2	1	20	1	1	0	0	0	0	3	0	0.81	1	1	0	0	0	1	1	0	0	16.87	7.38	84.79886047	13	1	0	1	1	1	1	0	0	0	0	1	0	NA	NA	0	1	0	3
332	897	560860.4	8571537.36	65.69626617	897.01	1	0	1	57	1	1	0	0	0	0	29	611	3.73	1	1	0	0	0	0	0	0	0	8.54	8.54	67.29623293	38	1	0	1	1	1	1	0	0	0	0	0	0	NA	NA	0	1	0	2
333	897	560860.4	8571537.36	65.69626617	897.02	0	0	1	48	1	0	0	0	1	0	27	0	3.73	1	1	0	0	0	1	0	0	0	8.54	8.54	67.29623293	38	1	0	1	1	1	1	0	0	0	0	0	0	NA	NA	0	0	0	NA
334	897	560860.4	8571537.36	65.69626617	897.03	0	0	1	26	5	1	NA	0	0	0	25	600	3.73	NA	NA	0	1	0	0	1	0	0	8.54	8.54	67.29623293	38	1	0	1	1	1	1	0	0	0	0	0	0	NA	NA	0	1	0	1
335	903	560860.6	8571515.59	56.90049362	903.01	0	1	1	71	1	1	0	1	0	1	35	240	0.74	1	1	0	0	0	0	1	0	0	16.74	16.74	44.22692842	29	1	0	0	0	0	1	0	0	0	0	0	0	NA	NA	0	0	0	NA
336	903	560860.6	8571515.59	56.90049362	903.03	0	1	1	19	3	1	NA	0	0	1	19	80	0.74	NA	NA	0	0	1	0	NA	0	0	16.74	16.74	44.22692842	29	1	0	0	0	0	1	0	0	1	0	1	0	NA	NA	0	1	0	1
337	903	560860.6	8571515.59	56.90049362	903.04	1	1	1	11	1	1	1	0	1	1	11	0	0.74	1	0	0	0	0	0	1	0	0	16.74	16.74	44.22692842	29	1	0	0	0	0	1	0	0	1	1	1	1	NA	NA	1	1	1	5
338	923	560900.27	8571542.44	65.91282654	923.01	1	1	1	56	NA	NA	NA	0	0	NA	30	0	0	NA	NA	NA	0	0	NA	NA	0	NA	17.91	48.51	76.38683483	38	1	0	1	1	1	1	NA	NA	0	1	1	0	NA	NA	0	1	1	3
339	930	560899.05	8571473.08	35	930.01	0	1	1	22	1	1	0	0	1	0	1	0	0	1	1	0	0	0	0	0	0	0	8.18	8.18	28.62684397	7	1	1	0	0	0	1	1	0	1	1	1	0	NA	NA	0	1	1	1
340	936	560908.61	8571532.88	59.39322281	936.01	1	1	1	51	1	1	0	0	0	0	12	240	0.44	1	1	0	0	0	1	0	0	0	4.23	41.3	62.87584003	32	1	0	1	1	1	1	0	0	0	0	0	0	NA	NA	0	1	1	1
341	936	560908.61	8571532.88	59.39322281	936.02	0	2	1	52	1	1	0	0	1	0	16	0	0.44	1	1	0	0	0	0	1	0	0	4.23	41.3	62.87584003	32	1	0	1	1	1	1	0	0	0	0	0	0	NA	NA	0	0	0	NA
342	936	560908.61	8571532.88	59.39322281	936.03	1	1	1	8	1	1	1	0	0	0	8	0	0.44	0	0	0	0	0	1	1	0	0	4.23	41.3	62.87584003	32	1	0	1	1	1	1	0	0	0	0	0	0	NA	NA	0	0	0	NA
343	940	560929.36	8571551.8	58.74625397	940.01	0	1	1	35	1	1	NA	0	0	0	4	240	0.38	NA	NA	0	1	0	1	1	0	0	26.16	28.35	54.74781375	31	1	0	1	0	1	0	1	0	1	0	1	0	NA	NA	1	1	1	3
344	940	560929.36	8571551.8	58.74625397	940.03	0	2	1	17	1	0	0	0	0	0	8	30	0.38	1	1	0	0	0	0	1	0	0	26.16	28.35	54.74781375	31	1	0	1	0	1	0	1	0	0	0	1	0	NA	NA	0	0	0	NA
345	940	560929.36	8571551.8	58.74625397	940.05	0	2	1	14	1	1	0	0	0	0	5	15	0.38	0	0	0	0	0	1	1	0	0	26.16	28.35	54.74781375	31	1	0	1	0	1	0	1	0	1	0	1	0	NA	NA	0	0	0	NA
346	950	560956.41	8571552.01	48.26694107	950.01	0	2	1	31	1	1	0	0	0	0	5	600	2.13	1	1	0	1	0	0	1	0	0	3.19	3.19	34.55673273	20	1	0	1	1	1	0	0	0	0	0	0	0	NA	NA	0	0	0	NA
347	950	560956.41	8571552.01	48.26694107	950.02	0	1	1	12	1	1	1	0	0	0	6	15	2.13	1	0	0	0	0	0	0	0	0	3.19	3.19	34.55673273	20	1	0	1	1	1	0	0	0	0	0	0	0	NA	NA	0	0	0	NA
348	950	560956.41	8571552.01	48.26694107	950.03	0	1	1	11	1	0	0	0	0	0	5	15	2.13	0	0	0	0	0	0	0	0	0	3.19	3.19	34.55673273	20	1	0	1	1	1	0	0	0	0	0	0	0	NA	NA	0	0	0	NA
349	950	560956.41	8571552.01	48.26694107	950.04	0	2	1	55	1	1	0	0	0	0	6	520	2.13	1	1	0	1	0	0	0	0	0	3.19	3.19	34.55673273	20	1	0	1	1	1	0	0	0	1	0	1	1	NA	NA	0	0	0	NA
350	950	560956.41	8571552.01	48.26694107	950.05	0	2	1	7	1	0	0	0	0	0	5	0	2.13	0	0	0	0	0	0	0	0	0	3.19	3.19	34.55673273	20	1	0	1	1	1	0	0	0	0	0	0	0	NA	NA	0	0	0	NA
351	961	560956.82	8571526.98	46.38999939	961.03	0	2	1	26	1	1	0	0	0	0	25	50	0.15	1	1	1	0	1	0	0	0	0	13.75	13.75	16.60961835	18	1	0	1	0	1	1	0	0	0	0	1	0	NA	NA	0	0	0	NA
352	969	560960.07	8571506.44	36.54825592	969.01	0	1	1	37	1	1	0	0	0	0	3	285	2.2	1	1	1	1	0	1	1	0	0	7.95	7.95	19.05150024	8	1	0	1	1	1	1	1	0	1	1	1	1	NA	NA	1	1	1	3
353	969	560960.07	8571506.44	36.54825592	969.02	1	2	1	18	1	1	0	0	0	0	16	30	2.2	1	1	1	0	1	0	0	0	0	7.95	7.95	19.05150024	8	1	0	1	1	1	1	1	0	1	1	1	0	NA	NA	1	1	1	10
354	969	560960.07	8571506.44	36.54825592	969.04	1	1	1	36	3	1	NA	0	0	0	1	400	1.65	NA	NA	1	0	1	1	1	0	0	7.95	7.95	19.05150024	8	1	0	1	1	1	1	1	0	0	0	0	0	NA	NA	1	1	0	3
355	982	561063.62	8571545.9	38.04957962	982.02	0	2	1	23	1	1	0	0	1	0	23	0	0.58	1	1	0	0	0	0	0	0	0	15.92	15.92	79.1659133	9	1	0	1	1	1	1	1	0	0	0	0	0	NA	NA	0	1	1	3
356	982	561063.62	8571545.9	38.04957962	982.03	1	1	1	22	1	1	1	0	0	0	22	0	0.58	1	1	0	0	0	0	1	0	0	15.92	15.92	79.1659133	9	1	0	1	1	1	1	1	0	1	0	0	0	NA	NA	0	1	1	4
357	982	561063.62	8571545.9	38.04957962	982.05	0	1	1	24	1	0	0	0	0	0	25	320	0.58	1	1	0	1	0	0	1	0	0	15.92	15.92	79.1659133	9	1	0	1	1	1	1	1	0	0	0	0	0	NA	NA	0	1	0	3
358	982	561063.62	8571545.9	38.04957962	982.06	0	1	1	21	1	1	0	0	0	0	21	180	0.58	1	1	0	0	1	0	1	0	0	15.92	15.92	79.1659133	9	1	0	1	1	1	1	1	0	0	0	0	0	NA	NA	0	1	1	3
359	997	560956.38	8571473.29	37.80448532	997.01	0	1	1	27	NA	NA	NA	0	0	NA	5	0	0	NA	NA	NA	0	0	NA	NA	0	NA	5.75	5.75	14.54149795	9	1	1	1	1	1	1	1	NA	1	1	1	0	NA	NA	1	1	0	1
360	1010	561005.05	8571459.58	42.53923416	1010.02	1	2	1	18	1	0	0	0	0	0	9	120	0.28	1	0	0	0	1	1	0	0	0	10.13	10.13	40.89781213	15	1	0	0	0	0	1	0	1	1	1	1	1	NA	NA	0	1	1	2
361	1010	561005.05	8571459.58	42.53923416	1010.03	0	2	1	19	1	1	0	0	0	0	20	0	0.28	1	1	0	0	0	1	1	0	0	10.13	10.13	40.89781213	15	1	0	0	0	0	1	0	1	1	1	1	1	NA	NA	1	1	1	1
362	1010	561005.05	8571459.58	42.53923416	1010.04	1	2	1	11	1	0	1	0	0	0	11	15	0.28	0	0	0	0	0	1	1	0	0	10.13	10.13	40.89781213	15	1	0	0	0	0	1	0	1	0	0	0	0	NA	NA	1	1	0	3
363	1010	561005.05	8571459.58	42.53923416	1010.05	1	2	1	7	1	0	1	0	0	0	3	0	0.28	0	0	0	0	0	0	1	0	0	10.13	10.13	40.89781213	15	1	0	0	0	0	1	0	0	0	0	1	0	NA	NA	0	1	0	1
364	1010	561005.05	8571459.58	42.53923416	1010.06	0	1	1	35	1	0	0	0	0	0	1	50	0.28	1	1	0	0	1	0	1	0	0	10.13	10.13	40.89781213	15	1	0	0	0	0	1	0	0	1	1	1	0	NA	NA	0	1	1	6
365	1010	561005.05	8571459.58	42.53923416	1010.08	0	2	1	47	1	0	0	0	0	0	18	60	0.28	1	1	0	0	1	1	1	1	1	10.13	10.13	40.89781213	15	1	0	0	0	0	1	0	0	1	1	1	1	NA	NA	1	1	1	4
366	1034	561108.65	8571505.24	33.32134247	1034.01	0	1	1	25	1	1	NA	0	0	0	9	80	0.18	NA	NA	0	0	1	1	NA	0	0	7.75	7.75	108.8047423	6	1	0	0	0	0	0	1	0	1	1	0	0	NA	NA	0	1	1	1
367	1034	561108.65	8571505.24	33.32134247	1034.02	1	1	1	30	NA	NA	NA	0	0	0	17	0	0.18	NA	NA	0	0	0	NA	NA	0	NA	7.75	7.75	108.8047423	6	1	0	0	0	0	0	1	NA	1	1	0	0	NA	NA	1	1	1	10
368	1034	561108.65	8571505.24	33.32134247	1034.04	1	1	1	6	1	0	NA	0	0	0	6	0	0.18	NA	NA	0	0	0	0	1	0	0	7.75	7.75	108.8047423	6	1	1	0	0	0	0	1	0	0	0	0	0	NA	NA	0	1	0	4
369	1040	561108.15	8571489.85	40.69208527	1040.01	0	2	1	65	1	1	0	0	0	0	23	100	0.63	1	1	0	0	1	0	1	0	0	5.76	5.76	108.7887882	14	1	0	1	1	0	1	1	0	0	0	0	0	NA	NA	0	0	0	NA
370	1040	561108.15	8571489.85	40.69208527	1040.02	1	2	1	34	1	1	0	0	0	0	23	240	0.52	1	1	0	0	1	0	0	0	0	5.76	5.76	108.7887882	14	1	0	1	1	0	1	1	0	1	1	1	0	NA	NA	0	1	0	4
371	1040	561108.15	8571489.85	40.69208527	1040.03	0	2	1	50	1	0	0	0	0	0	6	0	0.63	1	0	0	0	0	0	0	0	0	5.76	5.76	108.7887882	14	1	0	1	1	0	1	1	0	0	0	0	0	NA	NA	0	0	0	NA
372	1040	561108.15	8571489.85	40.69208527	1040.04	1	2	1	5	1	0	1	0	0	0	5	0	0.63	0	0	0	0	0	0	NA	0	0	5.76	5.76	108.7887882	14	1	0	1	1	0	1	1	0	0	0	0	0	NA	NA	0	1	1	1
373	1040	561108.15	8571489.85	40.69208527	1040.06	0	2	1	13	1	1	0	0	0	0	12	0	0.63	1	0	0	0	0	0	1	0	0	5.76	5.76	108.7887882	14	1	0	1	1	0	1	1	0	0	0	0	0	NA	NA	0	1	0	2
374	1041	561099.62	8571492.53	42.50772476	1041.01	1	1	1	66	1	1	0	0	0	0	19	60	0.14	1	1	0	0	1	0	0	0	0	11.88	11.88	100.2616282	14	1	0	1	1	1	1	1	0	1	1	0	0	NA	NA	1	1	0	3
375	1054	561118.68	8571457.58	53.57198334	1054.01	1	1	1	31	NA	NA	0	0	0	0	6	150	0.35	1	1	0	0	1	NA	NA	0	NA	29.27	29.27	127.3620794	25	1	0	1	0	0	1	1	NA	1	1	1	1	NA	NA	1	1	1	6
376	1054	561118.68	8571457.58	53.57198334	1054.02	0	2	1	26	1	0	0	0	1	0	6	0	0.35	1	0	0	0	0	0	1	0	0	29.27	29.27	127.3620794	25	1	0	1	0	0	1	1	0	1	0	1	1	NA	NA	0	1	0	5
377	1084	561190.74	8571377.55	67.10254669	1084.01	0	2	1	46	1	1	0	0	1	0	2	80	0.22	1	1	0	0	0	1	1	0	0	20.8	20.8	105.989762	39	1	1	1	1	1	0	0	0	1	0	1	0	NA	NA	0	1	0	2
378	1084	561190.74	8571377.55	67.10254669	1084.02	0	2	1	18	1	1	0	0	0	0	2	0	0.22	1	1	0	0	0	0	1	0	0	20.8	20.8	105.989762	39	1	0	1	1	1	0	0	0	0	0	0	0	NA	NA	0	1	0	2
379	1084	561190.74	8571377.55	67.10254669	1084.03	1	2	1	15	1	1	1	0	0	0	2	15	0.22	1	0	0	0	0	0	0	0	0	20.8	20.8	105.989762	39	1	1	1	1	1	0	0	0	0	0	1	0	NA	NA	0	1	0	2
380	1091	561213.99	8571375.2	65.38185883	1091.01	1	1	1	55	NA	NA	0	0	0	0	25	0	0.28	1	1	0	0	0	NA	NA	0	NA	18.77	18.77	84.6789447	38	1	0	0	0	0	1	1	NA	0	0	1	0	NA	NA	0	1	1	2
381	1091	561213.99	8571375.2	65.38185883	1091.02	0	2	1	40	3	1	0	0	0	0	22	240	0.28	1	1	0	1	0	0	0	0	0	18.77	18.77	84.6789447	38	1	0	0	0	0	1	1	0	0	0	0	0	NA	NA	0	0	0	NA
382	1091	561213.99	8571375.2	65.38185883	1091.03	0	1	1	24	4	1	1	0	0	0	23	0	0.28	1	1	0	0	0	1	1	0	0	18.77	18.77	84.6789447	38	1	0	0	0	0	1	1	0	0	0	0	0	NA	NA	0	1	1	1
383	1091	561213.99	8571375.2	65.38185883	1091.04	1	1	1	22	NA	NA	NA	0	0	0	22	0	0.28	NA	NA	0	0	0	NA	NA	0	NA	18.77	18.77	84.6789447	38	1	0	0	0	0	1	1	NA	1	0	0	0	NA	NA	0	1	1	4
384	1091	561213.99	8571375.2	65.38185883	1091.05	1	0	1	21	4	1	0	0	1	0	20	0	0.28	1	1	0	0	0	0	0	0	0	18.77	18.77	84.6789447	38	1	0	0	0	0	1	1	0	0	0	0	0	NA	NA	0	1	0	1
385	1091	561213.99	8571375.2	65.38185883	1091.06	0	1	1	19	4	1	0	0	0	0	18	0	0.28	1	1	0	0	0	0	0	0	0	18.77	18.77	84.6789447	38	1	0	0	0	0	1	1	0	0	0	1	0	NA	NA	0	0	0	NA
386	1091	561213.99	8571375.2	65.38185883	1091.07	1	1	1	16	1	1	1	0	0	0	15	0	0.28	1	1	0	0	0	0	1	0	0	18.77	18.77	84.6789447	38	1	0	0	0	0	1	1	0	0	0	1	1	NA	NA	0	1	1	5
387	1091	561213.99	8571375.2	65.38185883	1091.08	1	2	1	13	1	1	1	0	0	0	13	0	0.28	1	0	0	0	0	0	0	0	0	18.77	18.77	84.6789447	38	1	0	0	0	0	1	1	0	1	1	1	0	NA	NA	0	1	0	1
388	1095	561232.81	8571394.28	56.08875275	1095.02	0	2	1	31	3	1	0	0	0	0	6	400	1.23	1	1	0	0	1	1	1	0	0	5.8	5.8	60.06490599	29	1	0	1	1	0	1	1	0	1	0	0	0	NA	NA	0	1	1	10
389	1095	561232.81	8571394.28	56.08875275	1095.03	0	1	1	7	1	1	1	0	0	0	6	0	1.23	1	0	0	0	0	0	1	0	0	5.8	5.8	60.06490599	29	1	0	1	1	0	1	1	0	1	0	0	0	NA	NA	0	0	0	NA
390	1098	561261.81	8571452.55	28.75806427	1098.01	0	2	1	57	1	1	0	0	1	0	22	240	0.44	1	1	0	0	0	1	1	0	0	12.33	12.33	49.35551965	1	1	0	1	0	0	1	0	0	1	0	1	1	NA	NA	0	0	0	NA
391	1098	561261.81	8571452.55	28.75806427	1098.02	1	2	1	18	NA	NA	1	0	0	0	17	0	0.44	1	1	0	0	0	NA	NA	0	NA	12.33	12.33	49.35551965	1	1	0	1	0	0	1	0	NA	1	0	1	0	NA	NA	0	0	0	NA
392	1098	561261.81	8571452.55	28.75806427	1098.04	0	2	1	24	4	1	0	0	1	0	23	0	0.44	1	1	0	0	0	0	1	0	0	12.33	12.33	49.35551965	1	1	0	1	0	0	1	0	0	1	0	1	0	NA	NA	0	1	0	3
393	1098	561261.81	8571452.55	28.75806427	1098.05	1	2	1	25	NA	NA	0	0	0	0	18	0	0.44	1	1	1	0	0	NA	NA	0	NA	12.33	12.33	49.35551965	1	1	0	1	0	0	1	0	NA	0	0	0	0	NA	NA	0	0	0	NA
394	1102	561268.32	8571426.93	39.22873306	1102.01	1	2	1	29	NA	NA	0	0	0	0	5	144	1.77	1	1	0	0	1	NA	NA	0	NA	20.12	16.01	25.50018203	11	1	0	1	1	0	1	1	NA	1	0	1	0	NA	NA	1	1	1	8
395	1102	561268.32	8571426.93	39.22873306	1102.02	0	2	1	35	NA	NA	NA	0	0	0	10	240	1.77	NA	NA	0	0	1	NA	NA	0	NA	20.12	16.01	25.50018203	11	1	0	1	1	0	1	1	NA	0	0	0	0	NA	NA	1	1	0	4
396	1108	561250.42	8571388.13	59.12189484	1108.01	0	2	1	17	1	1	0	0	1	0	0	0	1.76	1	1	0	0	0	1	1	0	0	13.07	13.07	45.58467369	30	1	0	1	0	1	1	1	0	0	0	0	0	NA	NA	0	0	0	NA
397	1108	561250.42	8571388.13	59.12189484	1108.02	1	2	1	29	1	1	0	0	0	0	0	380	1.76	1	1	0	0	1	1	1	0	0	13.07	13.07	45.58467369	30	1	0	1	0	1	1	1	0	0	0	0	0	NA	NA	0	1	0	1
398	1112	561263.97	8571373.92	60.30744934	1112.01	0	1	1	65	1	1	0	0	0	0	26	160	1.85	1	1	1	0	1	1	1	0	0	29.82	29.82	43.23306948	32	1	0	0	0	0	0	1	0	0	0	0	0	NA	NA	0	1	1	5
399	1112	561263.97	8571373.92	60.30744934	1112.02	1	1	1	63	NA	NA	NA	0	0	NA	26	240	1.85	NA	NA	NA	0	0	NA	NA	0	NA	29.82	29.82	43.23306948	32	1	0	0	0	0	0	NA	NA	0	0	0	0	NA	NA	0	0	0	NA
400	1117	561278.02	8571415.73	44.09764099	1117.01	0	2	1	21	4	1	0	0	0	NA	0	0	1.94	1	1	NA	0	0	0	0	0	0	31.96	6.04	12.58338854	16	1	1	1	0	1	1	1	0	1	1	0	0	NA	NA	0	1	1	3
401	1117	561278.02	8571415.73	44.09764099	1117.02	1	2	1	30	1	1	0	0	0	NA	0	420	1.94	1	1	NA	1	0	1	0	0	0	31.96	6.04	12.58338854	16	1	0	1	0	1	1	0	0	0	0	0	0	NA	NA	0	1	1	2
402	1127	561313.14	8571391.81	51.37051773	1127.01	0	1	1	25	1	1	0	0	1	0	5	0	0.05	1	1	0	0	0	0	1	0	0	53.23	22.88	25.71463209	24	1	0	0	0	0	0	1	0	0	0	0	0	NA	NA	0	1	1	2
403	1127	561313.14	8571391.81	51.37051773	1127.03	0	1	1	15	1	1	NA	0	0	1	11	15	0.05	NA	NA	0	0	0	0	1	0	0	53.23	22.88	25.71463209	24	1	0	0	0	0	0	1	0	0	0	0	0	NA	NA	0	1	1	5
404	1157	561360.13	8571351.17	29.16203117	1157.01	1	2	1	22	1	1	NA	0	0	0	3	120	0.83	NA	NA	0	0	1	1	1	0	0	29.79	29.79	80.18521477	3	2	0	1	1	0	1	0	0	1	0	0	0	NA	NA	1	1	0	3
405	1157	561360.13	8571351.17	29.16203117	1157.02	0	1	1	21	3	1	NA	0	0	0	3	240	0.83	NA	NA	0	0	1	0	1	0	0	29.79	29.79	80.18521477	3	2	0	1	1	0	1	0	0	1	0	1	0	NA	NA	0	1	1	4
406	1161	561331.2	8571330.1	36.77464676	1161.01	1	2	1	24	4	1	0	0	0	0	2	80	0.99	1	1	0	0	1	1	1	0	0	3.86	3.87	62.1358562	10	2	0	0	0	0	1	1	0	1	1	1	1	NA	NA	1	1	0	6
407	1161	561331.2	8571330.1	36.77464676	1161.02	0	2	1	26	1	1	0	0	0	0	3	240	0.99	1	1	0	0	1	1	1	0	0	3.86	3.87	62.1358562	10	2	1	0	0	0	1	1	0	0	0	0	0	NA	NA	0	1	1	4
408	1161	561331.2	8571330.1	36.77464676	1161.03	1	2	1	5	1	0	1	0	0	0	2	0	0.99	0	0	0	0	0	0	1	0	0	3.86	3.87	62.1358562	10	2	0	0	0	0	1	1	0	0	1	0	0	NA	NA	0	1	0	4
409	1163	561319.16	8571330.27	39.36164856	1163.01	1	2	1	26	1	0	0	0	0	0	5	400	0.92	1	1	0	1	0	0	1	0	0	5.27	5.27	54.95891187	13	2	0	1	0	0	1	1	0	1	1	0	0	NA	NA	1	1	0	2
410	1163	561319.16	8571330.27	39.36164856	1163.03	1	1	1	5	1	0	1	0	0	0	5	0	0.92	0	0	0	0	0	0	1	0	0	5.27	5.27	54.95891187	13	2	0	1	0	0	1	1	0	1	1	1	1	NA	NA	0	1	0	2
411	1169	561271.83	8571318.9	46.63024521	1169.02	1	1	1	21	4	1	NA	0	0	NA	18	250	0.79	NA	NA	NA	1	0	1	NA	1	1	3.15	3.15	40.20652991	20	2	0	1	0	1	1	1	0	0	0	0	0	NA	NA	0	1	0	2
412	1169	561271.83	8571318.9	46.63024521	1169.05	0	2	1	23	3	1	1	0	1	0	18	0	0.79	1	1	0	0	0	1	1	0	0	3.15	3.15	40.20652991	20	2	1	1	0	1	1	1	0	0	0	0	0	NA	NA	0	0	0	NA
413	1169	561271.83	8571318.9	46.63024521	1169.06	0	2	1	19	1	1	0	0	0	0	14	260	0.79	1	1	0	1	0	1	1	0	0	3.15	3.15	40.20652991	20	2	0	1	0	1	1	1	1	0	0	1	0	NA	NA	0	1	1	6
414	1176	561243.4	8571524.26	49.47482681	1176.01	1	1	1	40	1	1	0	0	0	0	2	501	0.96	1	1	0	1	0	0	1	0	0	14.96	14.96	118.8374643	21	1	0	1	0	1	1	1	0	0	0	0	0	NA	NA	0	1	0	1
415	1176	561243.4	8571524.26	49.47482681	1176.02	0	1	1	38	2	1	0	0	0	0	1	180	0.96	1	0	0	0	1	1	NA	0	0	14.96	14.96	118.8374643	21	1	0	1	0	1	1	1	0	1	0	1	1	NA	NA	0	1	0	1
416	1176	561243.4	8571524.26	49.47482681	1176.03	1	1	1	15	1	0	1	0	0	0	2	15	0.96	1	0	0	0	0	0	1	0	0	14.96	14.96	118.8374643	21	1	0	1	0	1	1	1	0	0	0	0	0	NA	NA	0	1	1	3
417	1176	561243.4	8571524.26	49.47482681	1176.04	1	1	1	12	1	1	1	0	0	0	2	15	0.96	1	0	0	0	0	0	NA	0	0	14.96	14.96	118.8374643	21	1	0	1	0	1	1	1	0	0	0	0	0	NA	NA	0	1	0	2
418	1176	561243.4	8571524.26	49.47482681	1176.05	0	1	1	9	1	1	1	0	0	0	2	15	0.96	0	0	0	0	0	0	1	0	0	14.96	14.96	118.8374643	21	1	0	1	0	1	1	1	0	0	1	1	0	NA	NA	0	1	1	5
419	1176	561243.4	8571524.26	49.47482681	1176.06	0	1	1	7	1	1	1	0	0	0	2	0	0.96	0	0	0	0	0	0	1	0	0	14.96	14.96	118.8374643	21	1	0	1	0	1	1	1	0	0	0	0	0	NA	NA	0	1	0	2
420	1176	561243.4	8571524.26	49.47482681	1176.07	1	0	1	6	1	0	1	0	0	0	1	0	0.96	0	0	0	0	0	0	NA	0	0	14.96	14.96	118.8374643	21	1	0	1	0	1	1	1	0	1	0	1	1	NA	NA	0	1	1	2
421	1200	561448.26	8571289.13	26.64229393	1200.01	1	1	1	43	0	0	0	0	0	0	1	300	1.36	1	1	1	0	1	0	NA	0	0	7.1	7.1	14.19490517	0	2	1	1	1	1	1	0	0	1	1	1	1	NA	NA	1	1	1	1
422	1200	561448.26	8571289.13	26.64229393	1200.02	0	1	1	43	1	1	0	0	0	0	1	240	1.36	1	1	1	1	0	1	0	0	0	7.1	7.1	14.19490517	0	2	1	1	1	1	1	0	0	0	0	0	0	NA	NA	0	1	1	1
423	1200	561448.26	8571289.13	26.64229393	1200.03	0	1	1	10	1	1	1	0	0	0	1	0	1.82	1	1	1	0	0	0	0	0	0	7.1	7.1	14.19490517	0	2	1	1	1	1	1	0	0	0	0	0	0	NA	NA	0	1	1	1
424	1200	561448.26	8571289.13	26.64229393	1200.04	0	1	1	15	3	1	1	0	0	0	1	50	1.36	1	1	1	0	0	0	1	0	0	7.1	7.1	14.19490517	0	2	1	1	1	1	1	0	0	1	1	1	0	NA	NA	0	1	1	2
425	1202	561453.28	8571280.27	28.68725967	1202.01	0	2	1	40	0	0	0	0	1	0	20	0	0.38	1	1	0	0	0	1	1	0	0	6.57	6.57	24.44453846	2	2	1	1	1	0	1	0	0	1	0	1	1	NA	NA	1	1	1	1
426	1202	561453.28	8571280.27	28.68725967	1202.03	1	2	1	16	1	1	NA	0	0	0	15	0	0.33	NA	NA	0	0	0	0	1	0	0	6.57	6.57	24.44453846	2	2	0	1	1	0	1	0	0	0	0	1	1	NA	NA	1	1	1	5
427	1202	561453.28	8571280.27	28.68725967	1202.04	1	2	1	14	1	1	NA	0	0	0	14	30	0.33	NA	NA	0	0	1	1	1	0	0	6.57	6.57	24.44453846	2	2	0	1	1	0	1	0	0	1	0	1	0	NA	NA	1	1	0	3
428	1202	561453.28	8571280.27	28.68725967	1202.05	1	2	1	10	1	1	1	0	0	0	10	15	0.38	0	0	0	0	0	1	1	0	0	6.57	6.57	24.44453846	2	2	1	1	1	0	1	0	0	1	1	1	1	NA	NA	0	0	0	NA
429	1202	561453.28	8571280.27	28.68725967	1202.08	1	2	1	20	1	1	0	0	0	0	18	240	0.33	1	1	1	0	1	0	NA	0	0	6.57	6.57	24.44453846	2	2	0	1	1	0	1	0	0	0	0	0	0	NA	NA	0	1	1	3
430	1205	561451.44	8571263.54	30.79062271	1205.01	1	1	1	55	1	1	0	0	0	0	18	400	3.7	1	1	0	0	1	0	1	0	0	8.27	8.27	40.0258464	4	2	0	1	1	0	1	0	0	0	0	0	0	NA	NA	0	1	0	10
431	1214	561428.69	8571249.16	31.22115517	1214.01	0	1	1	24	1	0	0	0	1	0	20	0	0.59	1	1	0	0	0	0	NA	0	0	7.07	7.07	55.51031557	7	2	1	1	1	1	1	0	0	1	1	1	1	NA	NA	1	1	1	10
432	1214	561428.69	8571249.16	31.22115517	1214.02	1	2	1	41	1	0	NA	0	0	0	4	380	0.59	NA	NA	0	0	1	0	0	0	0	7.07	7.07	55.51031557	7	2	1	1	1	1	1	0	0	1	1	1	1	NA	NA	1	1	1	10
433	1214	561428.69	8571249.16	31.22115517	1214.03	0	2	1	10	1	0	0	0	0	0	9	0	0.59	0	0	0	0	0	0	0	0	0	7.07	7.07	55.51031557	7	2	1	1	1	1	1	0	0	1	1	1	0	NA	NA	0	1	1	5
434	1214	561428.69	8571249.16	31.22115517	1214.04	1	1	1	5	1	0	1	0	0	0	5	0	0.59	0	0	0	0	0	0	1	0	0	7.07	7.07	55.51031557	7	2	1	1	1	1	1	0	0	1	1	1	1	NA	NA	0	1	1	2
435	1215	561427.02	8571246.82	36.15484619	1215.01	0	2	1	42	0	0	0	0	1	0	20	0	0	0	0	0	0	0	0	0	0	0	8.57	8.57	58.86797608	9	2	1	1	1	1	1	0	0	1	1	1	1	NA	NA	0	1	1	5
436	1218	561425.52	8571258.53	30.93330574	1218.01	0	1	1	37	1	0	1	0	0	0	15	240	0.55	1	1	0	0	1	1	1	0	0	13.51	13.51	47.65495209	3	2	0	1	0	1	0	0	0	1	0	1	1	NA	NA	1	1	1	30
437	1218	561425.52	8571258.53	30.93330574	1218.02	0	1	1	7	1	1	1	0	0	0	7	0	0.55	0	0	0	0	0	0	1	0	0	13.51	13.51	47.65495209	3	2	0	1	0	1	0	0	0	1	0	0	0	NA	NA	0	1	0	1
438	1218	561425.52	8571258.53	30.93330574	1218.03	1	1	1	10	1	1	1	0	0	0	3	0	0.55	0	0	0	0	0	0	1	0	0	13.51	13.51	47.65495209	3	2	1	1	0	1	0	0	0	1	0	1	0	NA	NA	0	1	0	2
439	1218	561425.52	8571258.53	30.93330574	1218.04	1	1	1	8	1	0	1	0	0	0	3	0	0.55	0	0	0	0	0	0	NA	0	0	13.51	13.51	47.65495209	3	2	0	1	0	1	0	0	0	1	0	1	1	NA	NA	0	1	0	1
440	1224	561417.15	8571253.18	36.97211456	1224.01	0	1	1	63	1	0	0	0	1	0	1	0	0.19	1	1	0	0	0	0	0	0	0	19.7	19.7	NA	10	2	0	1	0	1	1	0	0	0	0	1	0	NA	NA	0	1	1	1
441	1224	561417.15	8571253.18	36.97211456	1224.03	0	2	1	32	1	0	NA	0	0	0	1	70	0.19	NA	NA	0	0	1	0	0	0	0	19.7	19.7	NA	10	2	0	1	0	1	1	1	0	0	0	0	0	NA	NA	0	1	1	4
442	1224	561417.15	8571253.18	36.97211456	1224.04	1	1	1	42	NA	NA	NA	0	0	0	9	240	0.18	NA	NA	0	1	0	NA	NA	0	NA	19.7	19.7	NA	10	2	1	1	0	1	1	1	NA	1	1	0	0	NA	NA	1	1	0	6
443	1224	561417.15	8571253.18	36.97211456	1224.05	1	1	1	7	0	0	NA	0	0	0	5	0	0.18	NA	NA	0	0	0	0	0	0	0	19.7	19.7	NA	10	2	1	1	0	1	1	1	0	1	1	1	1	NA	NA	0	1	1	2
444	1224	561417.15	8571253.18	36.97211456	1224.06	0	2	1	11	1	1	1	0	1	0	5	0	0.18	1	0	0	0	0	1	0	0	0	19.7	19.7	NA	10	2	1	1	0	1	1	1	0	1	0	1	0	NA	NA	0	1	1	2
445	1224	561417.15	8571253.18	36.97211456	1224.07	0	2	1	10	1	0	0	0	0	0	5	0	0.18	0	0	0	0	0	1	NA	0	0	19.7	19.7	NA	10	2	1	1	0	1	1	1	0	1	1	1	1	NA	NA	0	1	1	4
446	1224	561417.15	8571253.18	36.97211456	1224.08	1	1	1	6	0	0	0	0	0	0	5	0	0.18	0	0	0	0	0	0	0	0	0	19.7	19.7	NA	10	2	1	1	0	1	1	1	0	1	1	1	1	NA	NA	0	1	1	2
447	1224	561417.15	8571253.18	36.97211456	1224.09	0	1	1	6	1	0	0	0	0	0	5	0	0.18	0	0	0	0	0	0	NA	0	0	19.7	19.7	NA	10	2	1	1	0	1	1	1	0	1	1	1	1	NA	NA	0	1	1	2
448	1224	561417.15	8571253.18	36.97211456	1224.13	1	1	1	4	0	0	NA	0	0	0	5	0	0.18	NA	NA	0	0	0	0	1	0	0	19.7	19.7	NA	10	2	1	1	0	1	1	1	0	1	1	1	1	NA	NA	0	1	0	2
449	1224	561417.15	8571253.18	36.97211456	1224.14	0	0	1	8	0	0	NA	0	0	0	5	0	0.18	NA	NA	0	0	0	0	0	0	0	19.7	19.7	NA	10	2	1	1	0	1	1	1	0	1	1	1	1	NA	NA	0	1	0	1
450	1224	561417.15	8571253.18	36.97211456	1224.15	1	1	1	11	1	0	NA	0	0	0	5	0	0.18	NA	NA	0	0	0	0	NA	0	0	19.7	19.7	NA	10	2	1	1	0	1	1	1	0	1	1	1	1	NA	NA	0	1	1	4
451	1226	561435.55	8571258.36	29.15118217	1226.02	0	1	1	9	1	1	0	0	1	0	9	0	0.13	1	0	0	0	0	0	NA	0	0	3.93	3.93	44.87497081	3	2	1	1	0	1	1	0	0	1	1	1	1	NA	NA	0	1	1	2
452	1226	561435.55	8571258.36	29.15118217	1226.03	0	0	1	5	1	0	1	0	0	0	5	0	0.13	0	0	0	0	0	0	NA	0	0	3.93	3.93	44.87497081	3	2	1	1	0	1	1	0	0	1	1	1	1	NA	NA	0	1	0	1
453	1226	561435.55	8571258.36	29.15118217	1226.04	1	1	1	7	1	1	1	0	0	0	7	0	0.13	0	0	0	0	0	0	1	0	0	3.93	3.93	44.87497081	3	2	1	1	0	1	1	0	0	1	0	1	1	NA	NA	0	1	0	2
454	1226	561435.55	8571258.36	29.15118217	1226.05	0	2	1	10	1	1	1	0	0	0	10	15	0.13	1	1	0	0	0	0	NA	0	0	3.93	3.93	44.87497081	3	2	1	1	0	1	1	0	0	1	1	1	1	NA	NA	0	1	0	3
455	1226	561435.55	8571258.36	29.15118217	1226.07	0	1	1	26	1	0	0	0	0	0	15	80	0.13	1	1	0	0	1	0	1	0	0	3.93	3.93	44.87497081	3	2	1	1	0	1	1	0	0	1	1	1	1	NA	NA	1	1	1	5
456	1228	561409.63	8571254.35	37.01568222	1228.01	1	1	1	78	NA	NA	NA	1	0	NA	5	480	2.29	NA	NA	NA	0	0	NA	NA	0	NA	26.94	26.94	59.78116917	12	2	0	1	0	1	1	1	NA	0	0	0	0	NA	NA	0	1	1	3
457	1228	561409.63	8571254.35	36.97211456	1228.02	0	1	1	17	NA	NA	NA	0	0	NA	3	0	2.29	NA	NA	NA	0	0	NA	NA	0	NA	26.94	26.94	56.88584948	12	2	0	1	0	1	1	1	NA	0	0	0	0	NA	NA	0	0	0	NA
458	1228	561409.63	8571254.35	36.97211456	1228.03	0	2	1	36	NA	NA	NA	0	0	NA	3	0	0.91	NA	NA	NA	0	0	NA	NA	0	NA	26.94	26.94	56.88584948	12	2	0	1	0	1	1	1	NA	0	0	1	1	NA	NA	0	1	1	5
459	1228	561409.63	8571254.35	36.97211456	1228.04	1	2	1	16	NA	NA	NA	0	0	NA	5	15	1.14	NA	NA	NA	0	0	NA	NA	0	NA	26.94	26.94	56.88584948	12	2	1	1	0	1	1	1	NA	0	0	0	0	NA	NA	1	1	0	4
460	1235	561412.3	8571245.15	39.06012344	1235.03	0	0	1	8	1	1	1	0	0	0	2	0	0	0	0	0	0	0	1	1	0	0	19.53	19.53	66.48284244	14	2	0	1	1	0	1	0	0	1	0	1	0	NA	NA	0	1	0	1
461	1235	561412.3	8571245.15	39.06012344	1235.04	0	1	1	6	1	0	1	0	0	0	2	0	0	0	0	0	0	0	1	1	0	0	19.53	19.53	66.48284244	14	2	0	1	1	0	1	0	0	1	1	1	0	NA	NA	0	1	0	3
462	1249	561471.17	8571295.49	32.38321304	1249.02	0	2	1	24	4	1	NA	0	0	NA	2	0	0	NA	NA	NA	0	0	0	NA	0	0	22.43	22.43	28.82061	7	2	0	0	0	0	1	0	0	0	0	0	0	NA	NA	0	1	1	2
463	1249	561471.17	8571295.49	32.38321304	1249.04	0	2	1	17	3	1	NA	0	0	NA	2	0	0	NA	NA	NA	0	0	1	1	0	0	22.43	22.43	28.82061	7	2	0	0	0	0	1	0	0	0	0	0	0	NA	NA	0	0	0	NA
464	1255	561474.01	8571275.75	38.77916718	1255.01	1	2	1	26	1	1	0	0	0	NA	3	240	1.36	1	1	NA	0	1	1	0	0	0	28.92	28.92	41.42460513	12	2	0	1	0	0	1	0	0	0	0	0	0	NA	NA	0	1	1	4
465	1255	561474.01	8571275.75	38.77916718	1255.02	0	2	1	23	1	1	0	0	0	NA	3	200	1.36	1	1	NA	0	1	0	0	0	0	28.92	28.92	41.42460513	12	2	0	1	0	0	1	0	0	0	0	0	0	NA	NA	0	0	0	NA
466	1266	561463.31	8571239.63	39.0504303	1266.02	0	2	1	56	0	0	0	0	1	0	20	360	0.65	1	1	0	0	0	1	1	0	0	19.45	19.45	67.20295567	12	2	0	0	1	0	0	0	0	1	1	1	0	NA	NA	0	1	1	1
467	1266	561463.31	8571239.63	39.0504303	1266.03	0	2	1	22	3	1	1	0	0	0	20	70	0.65	1	1	0	0	1	0	1	0	0	19.45	19.45	67.20295567	12	2	0	0	1	0	0	0	0	0	0	0	0	NA	NA	0	0	0	NA
468	1266	561463.31	8571239.63	39.0504303	1266.04	1	1	1	6	1	0	1	0	0	0	1	0	0.65	0	0	0	0	0	0	1	0	0	19.45	19.45	67.20295567	12	2	0	0	1	0	0	0	0	1	0	0	0	NA	NA	0	1	0	2
469	1266	561463.31	8571239.63	39.0504303	1266.05	0	1	1	17	4	1	1	0	0	0	0	0	0.65	1	0	0	0	0	1	1	0	0	19.45	19.45	67.20295567	12	2	0	0	1	0	0	0	0	1	0	0	0	NA	NA	0	0	0	NA
470	1266	561463.31	8571239.63	39.0504303	1266.06	0	2	1	13	1	1	1	0	0	0	13	0	0.65	1	0	0	0	0	0	0	0	0	19.45	19.45	67.20295567	12	2	0	0	1	0	0	0	0	0	0	0	0	NA	NA	0	1	1	1
471	1266	561463.31	8571239.63	39.0504303	1266.07	1	1	1	19	1	0	0	0	0	0	19	60	0.65	1	0	0	0	1	1	0	0	0	19.45	19.45	67.20295567	12	2	0	0	1	0	0	0	0	1	1	1	1	NA	NA	1	1	1	10
472	1275	561434.88	8571099.32	54.3918457	1275.02	0	2	1	30	1	1	0	0	1	0	1	0	0	1	1	0	0	0	1	1	0	0	4.35	4.35	131.8952453	19	3	1	1	1	0	1	0	1	1	0	0	0	NA	NA	0	1	1	4
473	1275	561434.88	8571099.32	54.3918457	1275.03	1	1	1	7	1	0	1	0	0	0	1	0	0	0	0	0	0	0	1	1	0	0	4.35	4.35	131.8952453	19	3	1	1	1	0	1	0	1	0	0	0	0	NA	NA	0	1	1	1
474	1280	561434.38	8571135.78	54.18079758	1280.01	1	1	1	46	2	1	NA	0	0	NA	0	110	1.02	NA	NA	NA	0	1	0	1	0	0	6.16	6.16	158.7405787	29	2	0	0	1	1	1	1	0	0	0	0	0	NA	NA	1	1	0	2
475	1283	561432.87	8571158.69	52.76109695	1283.01	0	0	1	51	1	1	0	0	1	0	4	0	0.21	1	0	0	0	0	0	0	0	0	5.45	5.45	146.6122653	27	2	1	1	0	1	1	1	0	0	0	0	0	NA	NA	1	1	1	2
476	1283	561432.87	8571158.69	52.76109695	1283.02	0	0	1	23	3	1	0	0	0	0	3	0	0.24	1	1	0	0	0	0	1	0	0	5.45	5.45	146.6122653	27	2	1	1	0	1	1	1	0	0	0	0	0	NA	NA	0	0	0	NA
477	1283	561432.87	8571158.69	52.76109695	1283.03	0	2	1	18	3	1	1	0	0	0	3	0	0.24	1	1	0	0	0	0	1	0	0	5.45	5.45	146.6122653	27	2	1	1	0	1	1	1	0	1	0	1	0	NA	NA	1	1	1	3
478	1283	561432.87	8571158.69	52.76109695	1283.04	0	1	1	15	3	1	1	0	0	1	3	15	0.24	1	0	0	0	0	0	NA	0	0	5.45	5.45	146.6122653	27	2	1	1	0	1	1	1	0	1	0	1	0	NA	NA	0	1	1	2
479	1283	561432.87	8571158.69	52.76109695	1283.06	1	1	1	38	1	0	0	0	0	0	4	240	0.24	1	1	0	0	1	0	1	0	0	5.45	5.45	146.6122653	27	2	0	1	0	1	1	1	0	0	0	0	0	NA	NA	1	1	0	4
480	1283	561432.87	8571158.69	52.76109695	1283.1	1	1	1	30	NA	NA	NA	0	1	NA	3	0	0.24	NA	NA	NA	0	0	NA	NA	0	NA	5.45	5.45	146.6122653	27	2	1	1	0	1	1	1	NA	1	0	1	1	NA	NA	1	1	1	2
481	1283	561432.87	8571158.69	52.76109695	1283.11	0	1	1	32	NA	NA	NA	0	0	0	0	0	0.21	NA	NA	0	0	0	NA	NA	0	NA	5.45	5.45	146.6122653	27	2	1	1	0	1	1	1	NA	1	1	1	0	NA	NA	0	0	0	NA
482	1284	561431.37	8571162.7	54.74519348	1284.01	1	1	1	26	1	1	1	0	0	0	3	400	1.29	1	1	1	1	0	0	0	0	0	6.82	6.82	143.188592	27	2	0	1	1	0	1	1	0	0	0	0	0	NA	NA	1	1	0	1
483	1284	561431.37	8571162.7	54.74519348	1284.02	0	1	1	30	3	1	0	0	0	0	3	160	1.29	1	1	1	0	1	0	1	0	0	6.82	6.82	143.188592	27	2	0	1	1	0	1	1	0	0	0	0	0	NA	NA	0	1	0	4
484	1284	561431.37	8571162.7	54.74519348	1284.04	1	1	1	5	1	0	1	0	0	0	3	0	1.29	0	0	1	0	0	0	NA	0	0	6.82	6.82	143.188592	27	2	0	1	1	0	1	1	0	0	0	0	0	NA	NA	0	0	0	NA
485	1290	561413.31	8571187.79	53.28297424	1290.01	0	1	1	52	0	0	NA	0	0	1	20	0	2.16	NA	NA	0	0	0	0	0	0	0	13.66	13.66	121.64577	27	2	0	0	0	0	1	0	0	1	0	0	0	NA	NA	1	0	0	NA
486	1290	561413.31	8571187.79	53.28297424	1290.02	1	1	1	47	NA	NA	0	0	0	1	20	700	2.16	1	1	0	0	1	NA	NA	0	NA	13.66	13.66	121.64577	27	2	0	0	0	0	1	0	NA	0	0	0	0	NA	NA	1	1	0	4
487	1313	561438.22	8571207.02	41.33877182	1313.01	0	2	1	24	1	1	1	0	0	0	3	120	0.37	1	0	0	0	1	0	1	0	0	17.76	17.76	96.7943144	15	2	0	1	1	1	0	0	0	0	0	0	0	NA	NA	0	1	0	1
488	1327	561455.12	8571177.25	42.57319641	1327.01	0	1	1	52	3	1	0	0	0	0	8	1200	3.7	1	1	0	0	1	1	0	0	0	20.3	20.3	126.8373174	17	2	0	0	0	0	0	0	0	0	0	1	0	NA	NA	1	1	1	3
489	1327	561455.12	8571177.25	42.57319641	1327.03	1	1	1	18	3	1	1	0	0	0	8	0	3.7	1	1	0	0	0	0	NA	0	0	20.3	20.3	126.8373174	17	2	0	0	0	0	0	0	0	0	0	1	0	NA	NA	0	1	0	3
490	1342	561450.48	8571096.08	45.96775818	1342.01	1	1	1	52	1	1	0	0	0	0	18	100	0.86	1	1	0	0	1	1	0	0	0	13.71	13.71	134.5538811	11	3	0	0	0	0	0	0	0	1	1	0	0	NA	NA	1	1	1	3
491	1342	561450.48	8571096.08	45.96775818	1342.02	1	1	1	19	NA	NA	NA	0	0	0	0	125	0.86	NA	NA	0	0	1	NA	NA	0	NA	13.71	13.71	134.5538811	11	3	0	0	0	0	0	0	NA	0	0	0	0	NA	NA	0	0	0	NA
492	1342	561450.48	8571096.08	45.96775818	1342.03	0	1	1	57	NA	NA	NA	0	0	0	0	240	0.86	NA	NA	0	0	0	NA	NA	0	NA	13.71	13.71	134.5538811	11	3	0	0	0	0	0	0	NA	0	0	0	0	NA	NA	0	0	0	NA
493	1342	561450.48	8571096.08	45.96775818	1342.04	1	1	1	5	NA	0	NA	0	0	0	0	0	0.86	NA	NA	0	0	0	NA	NA	0	NA	13.71	13.71	134.5538811	11	3	0	0	0	0	0	0	NA	0	0	0	0	NA	NA	0	0	0	NA
494	1346	561451.34	8571083.38	46.76549149	1346.01	0	1	1	44	1	1	0	0	0	1	0	240	1.05	1	1	0	0	1	1	NA	0	0	15.65	15.65	121.8585534	12	3	0	1	1	1	1	0	0	1	1	0	1	NA	NA	0	0	0	NA
495	1346	561451.34	8571083.38	46.76549149	1346.03	0	1	1	39	1	1	0	0	0	1	0	100	1.05	1	1	0	0	1	1	1	0	0	15.65	15.65	121.8585534	12	3	0	1	1	1	1	0	0	0	0	0	1	NA	NA	0	0	0	NA
496	1360	561545.8	8571320.17	58.34990692	1360.01	1	2	1	33	1	1	0	0	0	0	10	300	0.69	1	1	1	0	1	0	1	0	0	93.42	93.42	56.24425224	34	4	1	0	0	1	1	1	0	1	1	1	0	NA	NA	0	1	1	5
497	1360	561545.8	8571320.17	58.34990692	1360.02	0	1	1	20	1	0	0	0	1	0	1	0	0.69	1	1	1	0	0	0	0	0	0	93.42	93.42	56.24425224	34	4	1	0	0	1	1	1	0	1	1	1	1	NA	NA	1	1	0	5
498	1366	561557.51	8571316.62	59.9385643	1366.03	0	1	1	18	NA	NA	NA	0	1	0	3	0	0	NA	NA	0	0	0	NA	NA	0	NA	95.33	95.33	67.4614333	35	4	0	1	0	1	1	0	NA	1	1	1	1	NA	NA	1	1	1	10
499	1381	561540.37	8571301.78	53.52190781	1381.01	1	2	1	23	1	1	0	0	0	0	3	278	0.86	1	1	0	1	0	1	0	0	0	73.82	73.82	50.21688723	29	4	0	1	0	1	1	1	0	0	0	0	0	NA	NA	0	1	0	3
500	1381	561540.37	8571301.78	53.52190781	1381.02	0	2	1	24	1	1	0	0	1	0	3	0	0.86	1	1	0	0	0	1	0	0	0	73.82	73.82	50.21688723	29	4	0	1	0	1	1	1	0	0	0	0	0	NA	NA	1	1	0	3
501	1384	561505.25	8571296.55	38.29179001	1384.01	1	1	1	58	0	0	1	0	0	0	19	0	0.17	1	1	1	0	0	0	1	0	0	56.84	56.84	20.01847613	13	4	1	1	1	1	0	0	0	1	1	1	0	NA	NA	1	1	1	3
502	1384	561505.25	8571296.55	38.29179001	1384.02	0	2	1	49	0	0	0	0	1	0	19	0	0.09	1	1	1	0	0	0	1	0	0	56.84	56.84	20.01847613	13	4	1	1	1	1	0	0	0	1	1	1	0	NA	NA	0	1	0	2
503	1384	561505.25	8571296.55	38.29179001	1384.03	1	2	1	22	3	1	0	0	0	0	19	100	0.17	1	1	1	0	1	1	1	0	0	56.84	56.84	20.01847613	13	4	1	1	1	1	0	0	0	1	1	1	0	NA	NA	1	1	1	5
504	1384	561505.25	8571296.55	38.29179001	1384.04	0	2	1	20	1	1	NA	0	0	0	18	25	0.17	NA	NA	1	0	1	0	1	0	0	56.84	56.84	20.01847613	13	4	1	1	1	1	0	0	0	1	1	1	1	NA	NA	0	1	1	4
505	1384	561505.25	8571296.55	38.29179001	1384.06	1	1	1	16	1	0	1	0	0	0	16	15	0.17	1	0	1	0	0	0	NA	0	0	56.84	56.84	20.01847613	13	4	1	1	1	1	0	0	0	1	0	1	0	NA	NA	0	1	1	5
506	1384	561505.25	8571296.55	38.29179001	1384.07	1	2	1	15	1	1	0	0	0	0	15	15	0.17	1	0	1	0	0	0	1	0	0	56.84	56.84	20.01847613	13	4	1	1	1	1	0	0	0	1	1	1	1	NA	NA	1	1	1	7
507	1384	561505.25	8571296.55	38.29179001	1384.08	1	2	1	17	1	0	0	0	0	0	17	12	0.17	1	1	1	0	1	0	1	0	0	56.84	56.84	20.01847613	13	4	1	1	1	1	0	0	0	1	0	1	0	NA	NA	1	1	1	4
508	1384	561505.25	8571296.55	38.29179001	1384.09	1	2	1	13	1	1	0	0	0	0	13	15	0.17	1	0	1	0	0	0	1	0	0	56.84	56.84	20.01847613	13	4	1	1	1	1	0	0	0	1	1	0	0	NA	NA	1	1	1	4
509	1400	561544.76	8571271.68	40.07237625	1400.01	0	1	1	28	1	0	0	0	0	0	5	120	0.99	1	1	0	1	0	0	0	0	0	46.56	46.56	65.72844472	15	4	0	1	0	1	1	1	0	0	0	0	0	NA	NA	0	1	0	2
510	1400	561544.76	8571271.68	40.07237625	1400.02	1	1	1	20	3	1	NA	0	0	0	1	400	0.99	NA	NA	0	0	1	1	1	0	0	46.56	46.56	65.72844472	15	4	0	1	0	1	1	1	0	0	0	0	0	NA	NA	1	1	0	7
511	1400	561544.76	8571271.68	40.07237625	1400.04	1	2	1	9	1	1	1	0	0	0	9	15	0.99	0	0	0	0	0	0	0	0	0	46.56	46.56	65.72844472	15	4	0	1	0	1	1	1	0	0	0	1	0	NA	NA	0	1	0	3
512	1400	561544.76	8571271.68	40.07237625	1400.05	1	2	1	7	1	1	1	0	0	0	7	0	0.99	0	0	0	0	0	0	0	0	0	46.56	46.56	65.72844472	15	4	0	1	0	1	1	1	0	0	0	0	0	NA	NA	0	1	0	4
513	1405	561563.36	8571243.25	31.84765053	1405.01	1	1	1	33	1	1	0	0	0	0	20	320	0.74	1	1	0	1	0	0	1	0	0	38.07	38.07	78.88954873	7	4	0	0	0	0	0	1	0	0	0	0	0	NA	NA	1	1	1	2
514	1405	561563.36	8571243.25	31.84765053	1405.02	0	1	1	24	1	1	0	0	1	0	20	0	0.74	1	0	0	0	0	0	1	0	0	38.07	38.07	78.88954873	7	4	0	0	0	0	0	1	0	1	0	0	0	NA	NA	0	1	1	3
515	1405	561563.36	8571243.25	31.84765053	1405.03	1	1	1	6	1	0	1	0	0	0	6	0	0.74	0	0	0	0	0	0	1	0	0	38.07	38.07	78.88954873	7	4	0	0	0	0	0	1	0	1	0	1	0	NA	NA	0	1	1	1
516	1436	561489.36	8571237.81	34.85787201	1436.01	1	2	1	41	1	1	0	0	0	0	9	294	0.85	1	1	0	1	0	1	0	0	0	28.32	28.32	74.90771401	10	4	1	1	1	1	0	0	0	1	0	0	0	NA	NA	1	1	0	3
517	1436	561489.36	8571237.81	34.85787201	1436.02	0	2	1	33	0	0	NA	0	0	0	8	150	0.85	NA	NA	0	0	1	0	0	0	0	28.32	28.32	74.90771401	10	4	1	1	1	1	0	0	0	1	1	1	1	NA	NA	1	0	0	NA
518	1436	561489.36	8571237.81	34.85787201	1436.03	0	1	1	14	1	1	NA	0	0	0	7	15	0.85	NA	NA	0	0	0	0	0	0	0	28.32	28.32	74.90771401	10	4	1	1	1	1	0	0	0	1	0	0	0	NA	NA	0	1	0	2
519	1436	561489.36	8571237.81	34.85787201	1436.04	1	2	1	9	1	1	NA	0	0	0	7	0	0.85	NA	NA	0	0	0	1	1	0	0	28.32	28.32	74.90771401	10	4	1	1	1	1	0	0	0	1	0	1	0	NA	NA	0	0	0	NA
520	1436	561489.36	8571237.81	34.85787201	1436.05	1	2	1	6	1	0	NA	0	0	0	6	0	0.85	NA	NA	0	0	0	0	1	0	0	28.32	28.32	74.90771401	10	4	1	1	1	1	0	0	0	1	0	1	1	NA	NA	0	1	1	3
521	1441	561487.9	8571225.48	33.85064697	1441.02	0	1	1	22	1	1	0	0	1	0	3	0	0	1	1	0	0	0	0	1	0	0	31.86	31.86	87.34037299	10	4	0	1	0	1	0	0	0	0	0	0	0	NA	NA	0	0	0	NA
522	1453	561485.6	8571170.29	40.55701447	1453.01	0	2	1	67	0	0	0	0	0	0	3	280	1.85	1	1	0	0	1	1	NA	0	0	4.54	4.54	105.7413061	16	4	0	0	0	0	1	0	0	1	0	1	0	NA	NA	1	1	1	3
523	1453	561485.6	8571170.29	40.55701447	1453.02	0	1	1	22	5	1	1	0	0	0	3	620	1.85	1	1	0	1	0	1	1	0	0	4.54	4.54	105.7413061	16	4	0	0	0	0	1	0	0	1	0	0	0	NA	NA	0	0	0	NA
524	1453	561485.6	8571170.29	40.55701447	1453.03	0	2	1	43	0	0	0	0	0	0	6	100	1.85	1	1	0	0	0	0	1	0	0	4.54	4.54	105.7413061	16	4	0	0	0	0	1	0	0	0	0	0	0	NA	NA	0	0	0	NA
525	1453	561485.6	8571170.29	40.55701447	1453.04	0	1	1	19	3	1	1	0	0	0	6	0	1.85	1	1	0	0	0	0	0	0	0	4.54	4.54	105.7413061	16	4	0	0	0	0	1	0	0	0	0	0	0	NA	NA	0	1	1	1
526	1453	561485.6	8571170.29	40.55701447	1453.05	0	1	1	20	4	1	0	0	0	0	3	0	1.85	1	1	0	0	0	0	1	0	0	4.54	4.54	105.7413061	16	4	0	0	0	0	1	0	0	0	0	1	0	NA	NA	0	0	0	NA
527	1460	561506.29	8571173.43	36.83677673	1460.01	1	1	1	39	1	0	NA	0	0	0	10	240	2.22	NA	NA	0	1	0	1	1	0	0	10.87	10.87	85.58298179	11	4	1	1	1	1	1	0	0	1	0	1	1	NA	NA	1	1	1	10
528	1462	561508.17	8571175.52	33.44479752	1462.01	1	1	1	27	1	1	0	0	0	0	20	450	4.16	1	1	0	1	0	1	1	0	0	12.97	12.97	83.83169629	9	4	0	1	0	1	1	0	0	1	1	0	1	NA	NA	0	1	1	3
529	1463	561499.19	8571167.16	39.39921188	1463.01	0	2	1	44	1	1	NA	0	0	0	5	300	0.69	NA	NA	1	1	0	1	0	0	0	3.7	3.7	91.83762724	14	4	0	0	0	0	0	0	0	1	1	1	0	NA	NA	1	1	1	5
530	1463	561499.19	8571167.16	39.39921188	1463.02	0	2	1	23	4	1	0	0	0	0	5	220	0.69	1	1	1	0	1	0	1	0	0	3.7	3.7	91.83762724	14	4	0	0	0	0	0	0	0	0	1	0	0	NA	NA	0	1	1	3
531	1463	561499.19	8571167.16	39.39921188	1463.03	1	2	1	17	1	1	1	0	0	0	5	0	0.69	1	1	1	0	0	1	NA	0	0	3.7	3.7	91.83762724	14	4	0	0	0	0	0	0	0	0	0	0	0	NA	NA	1	1	1	6
532	1463	561499.19	8571167.16	39.39921188	1463.04	1	1	1	6	1	0	1	0	0	0	0	0	0.69	1	0	1	0	0	0	1	0	0	3.7	3.7	91.83762724	14	4	0	0	0	0	0	0	0	0	0	0	0	NA	NA	0	1	0	1
533	1463	561499.19	8571167.16	39.39921188	1463.06	0	1	1	22	NA	NA	NA	0	0	0	0	0	0.69	NA	NA	1	0	0	NA	NA	0	NA	3.7	3.7	91.83762724	14	4	0	0	0	0	0	0	NA	1	0	0	0	NA	NA	1	1	0	5
534	1469	561510.06	8571222.55	25.9525795	1469.01	1	2	1	23	NA	NA	NA	0	0	NA	0	300	2.77	NA	NA	NA	0	1	NA	NA	0	NA	14.98	14.98	92.5327157	1	4	0	1	0	1	1	0	NA	0	0	1	0	NA	NA	0	0	0	NA
535	1474	561518	8571210.01	25.94749451	1474.01	1	0	1	32	1	0	0	0	0	0	8	240	0.34	1	1	0	0	1	0	0	0	0	17.99	17.99	89.59062242	1	4	1	1	0	1	1	1	0	0	0	0	0	NA	NA	0	1	0	5
536	1474	561518	8571210.01	25.94749451	1474.02	0	2	1	35	1	1	0	0	1	0	8	0	0.34	1	0	0	0	0	1	NA	0	0	17.99	17.99	89.59062242	1	4	1	1	0	1	1	1	0	1	0	1	0	NA	NA	0	1	0	2
537	1474	561518	8571210.01	25.94749451	1474.03	1	1	1	11	1	1	1	0	0	0	8	15	0.34	1	0	0	0	0	0	1	0	0	17.99	17.99	89.59062242	1	4	1	1	0	1	1	1	0	0	0	0	0	NA	NA	0	1	1	2
538	1474	561518	8571210.01	25.94749451	1474.04	0	1	1	7	1	1	1	0	0	0	7	0	0.34	0	0	0	0	0	0	1	0	0	17.99	17.99	89.59062242	1	4	1	1	0	1	1	1	0	0	0	1	0	NA	NA	0	1	0	2
539	1484	561528.66	8571180.12	27.39868927	1484.02	0	1	1	53	1	0	0	0	1	0	18	0	0.37	1	1	0	0	0	1	1	1	1	12.74	12.74	65.33524771	3	4	0	1	1	0	1	0	0	1	0	1	0	NA	NA	1	1	0	2
540	1484	561528.66	8571180.12	27.39868927	1484.03	1	1	1	19	1	1	1	0	0	0	18	200	0.37	1	1	0	0	1	0	1	0	0	12.74	12.74	65.33524771	3	4	0	1	1	0	1	0	1	1	1	1	1	NA	NA	1	1	1	3
541	1484	561528.66	8571180.12	27.39868927	1484.05	1	1	1	57	1	1	NA	0	1	0	8	0	0.37	NA	NA	0	0	0	1	0	0	0	12.74	12.74	65.33524771	3	4	0	1	1	0	1	0	0	1	1	1	1	NA	NA	1	1	1	1
542	1490	561499.81	8571212.1	27.97507477	1490.01	0	1	1	63	1	1	0	1	1	0	18	340	3.14	1	1	0	0	0	1	NA	0	0	29.69	29.69	101.2764302	3	4	0	1	0	0	0	0	0	1	1	0	0	NA	NA	0	1	1	4
543	1557	561734.2	8571038.03	42.81983566	1557.01	1	2	1	31	NA	NA	0	0	0	0	11	240	0.74	1	1	0	1	0	NA	NA	0	NA	37.16	37.16	94.52826111	17	4	0	1	1	1	1	1	NA	0	0	0	0	NA	NA	0	1	1	6
544	1557	561734.2	8571038.03	42.81983566	1557.03	1	2	1	18	NA	NA	NA	0	0	0	9	0	0.74	NA	NA	0	0	0	NA	NA	0	NA	37.16	37.16	94.52826111	17	4	0	1	1	1	1	1	NA	1	0	0	0	NA	NA	0	1	0	1
545	1559	561734.87	8571018.76	54.12312317	1559.01	1	1	1	32	1	1	0	0	0	0	12	240	0.55	1	1	0	0	1	0	0	0	0	59.5	59.5	115.773539	28	4	0	1	1	0	1	1	0	0	1	0	0	NA	NA	1	1	1	3
546	1559	561734.87	8571018.76	54.12312317	1559.02	0	0	1	30	1	0	0	0	1	0	9	0	0.55	1	1	0	0	0	0	1	0	0	59.5	59.5	115.773539	28	4	0	1	1	0	1	1	0	1	0	0	0	NA	NA	0	1	1	4
547	1559	561734.87	8571018.76	54.12312317	1559.03	0	1	1	8	1	1	1	0	0	0	8	0	0.55	0	0	0	0	0	0	1	0	0	59.5	59.5	115.773539	28	4	0	1	1	0	1	1	0	0	0	1	0	NA	NA	0	1	1	2
548	1559	561734.87	8571018.76	54.12312317	1559.04	0	0	1	7	1	0	1	0	0	0	7	0	0.55	0	0	0	0	0	0	1	0	0	59.5	59.5	115.773539	28	4	0	1	1	0	1	1	0	0	0	0	0	NA	NA	0	0	0	NA
549	1562	561732.99	8571009.4	56.79909515	1562.01	1	1	1	24	1	1	0	0	0	0	0	510	4.71	1	1	0	0	1	0	0	0	0	69	69	125.6245177	33	4	0	1	0	1	1	1	0	1	1	1	0	NA	NA	0	0	0	NA
550	1565	561726.44	8571003.51	61.972435	1565.01	1	2	1	33	0	0	0	0	0	0	14	501	1.57	1	1	0	1	0	0	0	0	0	75.26	75.26	131.2405816	36	4	0	1	1	1	1	1	0	1	1	1	0	NA	NA	1	1	1	3
551	1565	561726.44	8571003.51	61.972435	1565.02	0	2	1	39	1	1	0	0	0	0	12	180	1.57	1	1	0	0	1	0	0	0	0	75.26	75.26	131.2405816	36	4	0	1	1	1	1	1	0	0	0	0	0	NA	NA	0	1	1	5
552	1565	561726.44	8571003.51	61.972435	1565.03	0	1	1	13	1	1	1	0	0	0	12	0	1.57	1	0	0	0	0	0	1	0	0	75.26	75.26	131.2405816	36	4	0	1	1	1	1	1	0	0	0	0	1	NA	NA	0	1	1	3
553	1565	561726.44	8571003.51	61.972435	1565.04	0	1	1	8	1	1	1	0	0	0	8	0	1.57	0	0	0	0	0	0	1	0	0	75.26	75.26	131.2405816	36	4	0	1	1	1	1	1	0	0	0	0	0	NA	NA	0	1	1	3
554	1566	561717.61	8571003.78	61.79231644	1566.01	0	1	1	68	1	1	0	1	1	0	15	240	0.55	1	1	0	0	0	0	1	0	0	68.92	68.92	128.1814673	35	4	0	1	0	0	1	1	0	0	0	0	0	NA	NA	0	1	1	4
555	1566	561717.61	8571003.78	61.79231644	1566.03	1	1	1	5	1	0	1	0	0	0	6	0	0.55	0	0	0	0	0	0	1	0	0	68.92	68.92	128.1814673	35	4	0	1	0	0	1	1	0	1	1	1	1	NA	NA	0	1	1	4
556	1569	561704.9	8571008.86	58.83839035	1569.01	1	2	1	33	NA	NA	0	0	0	0	14	501	4.63	1	1	0	0	1	NA	NA	0	NA	55.59	55.59	119.5608949	32	4	0	1	0	1	1	NA	NA	0	1	1	0	NA	NA	1	0	0	NA
557	1572	561692.19	8571006.05	60.31531906	1572.01	1	1	1	32	NA	NA	NA	0	0	NA	0	305	0.56	NA	NA	NA	1	0	NA	NA	0	NA	46.47	46.47	120.8397765	36	4	0	1	1	0	1	0	NA	0	0	0	0	NA	NA	0	1	1	4
558	1572	561692.19	8571006.05	60.31531906	1572.02	0	0	1	28	NA	NA	NA	0	0	NA	0	0	0.56	NA	NA	NA	0	0	NA	NA	0	NA	46.47	46.47	120.8397765	36	4	0	1	1	0	1	0	NA	0	0	0	0	NA	NA	0	0	0	NA
559	1572	561692.19	8571006.05	60.31531906	1572.03	1	1	1	10	NA	NA	NA	0	0	NA	0	0	0.56	NA	NA	NA	0	0	NA	NA	0	NA	46.47	46.47	120.8397765	36	4	0	1	1	0	1	0	NA	0	0	0	0	NA	NA	0	1	1	1
560	1572	561692.19	8571006.05	60.31531906	1572.04	1	0	1	8	NA	NA	NA	0	0	NA	0	0	0.56	NA	NA	NA	0	0	NA	NA	0	NA	46.47	46.47	120.8397765	36	4	0	1	1	0	1	0	NA	0	0	0	0	NA	NA	0	0	0	NA
561	1572	561692.19	8571006.05	60.31531906	1572.05	1	0	1	6	NA	0	NA	0	0	NA	0	0	0.56	NA	NA	NA	0	0	NA	NA	0	NA	46.47	46.47	120.8397765	36	4	0	1	1	0	1	0	NA	0	0	0	0	NA	NA	0	0	0	NA
562	1581	561696.87	8571037.09	46.74605179	1581.01	1	2	1	23	1	1	0	0	0	0	1	278	1.28	1	1	0	0	1	1	0	0	0	28.57	28.57	88.1051659	21	4	0	1	1	1	1	0	0	1	1	1	0	NA	NA	1	1	1	6
563	1581	561696.87	8571037.09	46.74605179	1581.02	0	1	1	29	0	0	0	0	0	0	1	0	1.28	1	0	0	0	0	0	1	0	0	28.57	28.57	88.1051659	21	4	0	1	1	1	1	0	0	0	0	0	0	NA	NA	0	1	1	6
564	1583	561693.66	8571025.72	49.90238571	1583.01	1	1	1	20	NA	NA	1	0	0	0	6	0	0.69	1	1	1	0	0	NA	NA	0	NA	35.53	35.53	99.29831238	25	4	0	1	1	0	1	1	NA	0	0	0	0	NA	NA	0	1	0	5
565	1583	561693.66	8571025.72	49.90238571	1583.02	0	1	1	24	4	1	0	0	0	0	3	150	0.69	1	1	1	0	1	0	1	0	0	35.53	35.53	99.29831238	25	4	0	1	1	0	1	1	0	0	0	0	0	NA	NA	0	0	0	NA
566	1584	561690.72	8571021.04	54.29020691	1584.01	0	1	1	33	1	1	0	0	0	NA	7	340	1.94	1	1	NA	0	1	1	1	0	0	36.43	36.43	104.6698777	29	4	0	1	0	0	1	0	0	1	0	1	1	NA	NA	0	1	1	4
567	1584	561690.72	8571021.04	54.29020691	1584.02	1	1	1	36	1	1	0	0	0	NA	9	501	1.94	1	1	NA	1	0	0	1	0	0	36.43	36.43	104.6698777	29	4	0	1	0	0	1	0	0	1	1	0	1	NA	NA	0	1	1	2
568	1584	561690.72	8571021.04	54.29020691	1584.04	0	1	1	15	1	1	1	0	0	NA	7	0	1.94	1	1	NA	0	0	1	1	0	0	36.43	36.43	104.6698777	29	4	0	1	0	0	1	0	0	1	1	0	0	NA	NA	0	1	1	2
569	1587	561685.77	8571007.52	63.43787766	1587.01	1	2	1	23	3	1	NA	0	0	NA	1	288	0.98	NA	NA	NA	1	0	0	0	0	0	40.34	40.34	120.0303873	37	4	0	1	1	0	0	0	0	0	0	0	0	NA	NA	0	1	1	7
570	1587	561685.77	8571007.52	63.43787766	1587.02	0	2	1	31	1	1	NA	0	0	NA	1	240	0.98	NA	NA	NA	1	0	1	0	0	0	40.34	40.34	120.0303873	37	4	0	1	1	0	0	0	0	0	0	0	0	NA	NA	0	0	0	NA
571	1587	561685.77	8571007.52	63.43787766	1587.03	0	2	1	23	4	1	NA	0	0	NA	1	0	0.98	NA	NA	NA	0	0	0	0	0	0	40.34	40.34	120.0303873	37	4	0	1	1	0	0	0	0	0	0	0	0	NA	NA	0	0	0	NA
572	1587	561685.77	8571007.52	63.43787766	1587.04	0	2	1	11	1	1	NA	0	0	NA	1	0	0.98	NA	NA	NA	0	0	0	1	0	0	40.34	40.34	120.0303873	37	4	1	1	1	0	0	0	0	0	0	0	0	NA	NA	0	1	1	4
573	1587	561685.77	8571007.52	63.43787766	1587.05	1	2	1	7	1	1	NA	0	0	NA	1	0	0.98	NA	NA	NA	0	0	0	NA	0	0	40.34	40.34	120.0303873	37	4	0	1	1	0	0	0	0	0	0	0	0	NA	NA	0	0	0	NA
574	1588	561684.43	8571010.07	61.0269165	1588.01	0	0	1	20	NA	NA	NA	0	0	NA	0	300	1.39	NA	NA	NA	0	1	NA	NA	0	NA	37.77	37.77	116.797645	37	4	0	0	0	0	1	0	NA	0	0	0	0	NA	NA	0	1	1	4
575	1591	561679.48	8571017.29	60.20179749	1591.01	0	1	1	42	1	1	0	0	0	0	12	245	0.81	1	1	0	1	0	1	0	0	0	29.83	29.83	109.6793425	35	4	0	1	1	1	1	0	0	1	0	0	1	NA	NA	1	1	0	2
576	1591	561679.48	8571017.29	60.20179749	1591.02	1	1	1	23	4	1	0	0	0	0	12	150	0.81	1	1	0	0	1	0	1	0	0	29.83	29.83	109.6793425	35	4	1	1	1	1	1	0	0	0	0	1	0	NA	NA	1	1	1	8
577	1591	561679.48	8571017.29	60.20179749	1591.03	0	1	1	22	3	1	1	0	1	0	12	180	0.81	1	1	0	0	0	0	1	0	0	29.83	29.83	109.6793425	35	4	0	1	1	1	1	0	0	0	0	1	1	NA	NA	1	1	0	3
578	1591	561679.48	8571017.29	60.20179749	1591.04	0	1	1	21	4	1	0	0	0	0	11	40	0.81	1	1	0	0	1	1	1	0	0	29.83	29.83	109.6793425	35	4	0	1	1	1	1	0	0	0	0	1	0	NA	NA	0	1	1	1
579	1593	561685.63	8571032.54	52.46988678	1593.01	0	1	1	40	1	0	0	0	0	0	2	10	0.03	1	0	0	0	1	0	1	0	0	25.26	25.26	92.83461431	26	4	0	1	1	1	1	0	0	0	0	0	0	NA	NA	1	1	0	4
580	1593	561685.63	8571032.54	52.46988678	1593.05	1	2	1	16	1	1	0	0	0	0	16	0	0.03	1	1	0	0	0	0	1	0	0	25.26	25.26	92.83461431	26	4	0	1	1	1	1	0	0	1	0	0	0	NA	NA	1	1	0	5
581	1593	561685.63	8571032.54	52.46988678	1593.06	0	1	1	9	1	0	1	0	0	0	7	0	0.03	0	0	0	0	0	0	1	0	0	25.26	25.26	92.83461431	26	4	0	1	1	1	1	0	0	1	0	0	0	NA	NA	1	1	1	5
582	1593	561685.63	8571032.54	52.46988678	1593.07	1	1	1	8	1	0	1	0	0	0	2	15	0.03	0	0	0	0	0	0	1	0	0	25.26	25.26	92.83461431	26	4	0	1	1	1	1	0	0	1	0	1	1	NA	NA	0	1	1	5
583	1593	561685.63	8571032.54	52.46988678	1593.08	0	1	1	5	1	0	1	0	0	0	5	0	0.03	0	0	0	0	0	1	1	0	0	25.26	25.26	92.83461431	26	4	0	1	1	1	1	0	0	0	0	0	1	NA	NA	0	1	0	5
584	1599	561685.37	8571057.83	42.22396851	1599.01	0	2	1	41	0	0	0	0	1	0	9	80	0.18	1	1	0	0	0	1	1	0	0	6.16	6.16	65.67146821	16	4	0	1	1	1	1	1	0	0	0	0	1	NA	NA	0	1	0	2
585	1599	561685.37	8571057.83	42.22396851	1599.04	0	1	1	8	1	0	0	0	0	0	7	0	0.18	0	0	0	0	0	0	1	0	0	6.16	6.16	65.67146821	16	4	0	1	1	1	1	1	0	1	0	1	1	NA	NA	0	1	0	10
586	1599	561685.37	8571057.83	42.22396851	1599.05	0	2	1	6	1	0	0	0	0	0	7	15	0.18	0	0	0	0	0	1	1	0	0	6.16	6.16	65.67146821	16	4	0	1	1	1	1	1	0	0	0	1	0	NA	NA	0	1	1	1
587	1601	561690.18	8571065.19	36.37091064	1601.01	1	1	1	24	1	0	0	0	0	0	2	40	0.07	1	0	0	0	1	1	1	0	0	6.18	6.18	57.6310212	12	4	1	1	0	1	1	0	0	0	0	0	0	NA	NA	1	1	0	1
588	1601	561690.18	8571065.19	36.37091064	1601.02	0	2	1	19	1	1	0	0	1	0	2	0	0.07	1	1	0	0	0	1	0	0	0	6.18	6.18	57.6310212	12	4	1	1	0	1	1	0	0	1	1	1	0	NA	NA	0	1	1	3
589	1603	561706.1	8571061.31	34.61501312	1603.02	0	1	1	30	0	0	0	0	0	0	7	0	0	1	0	0	0	0	1	0	0	0	22.37	22.37	65.25952273	9	4	1	1	0	1	1	1	0	1	0	1	1	NA	NA	1	1	1	1
590	1603	561706.1	8571061.31	34.61501312	1603.03	1	1	1	25	0	0	NA	0	0	0	5	0	0	NA	NA	0	0	0	0	0	0	0	22.37	22.37	65.25952273	9	4	1	1	0	1	1	1	0	0	0	1	0	NA	NA	1	1	0	1
591	1603	561706.1	8571061.31	34.61501312	1603.06	1	2	1	5	1	0	1	0	0	0	5	0	0	0	0	0	0	0	1	0	0	0	22.37	22.37	65.25952273	9	4	1	1	0	1	1	1	0	1	1	1	1	NA	NA	0	1	1	3
592	1618	561659.01	8571105.19	30.70424461	1618.01	0	1	1	30	3	1	NA	0	0	0	4	0	0.44	NA	NA	0	0	0	0	1	0	0	4.16	4.16	26.60138778	6	4	1	1	1	1	1	0	0	1	1	1	0	NA	NA	1	0	0	NA
593	1618	561659.01	8571105.19	30.70424461	1618.02	1	1	1	5	1	0	NA	0	0	0	4	0	0.44	NA	NA	0	0	0	0	0	0	0	4.16	4.16	26.60138778	6	4	1	1	1	1	1	0	0	1	1	1	0	NA	NA	0	0	0	NA
594	1618	561659.01	8571105.19	30.70424461	1618.04	1	1	1	10	NA	NA	NA	0	0	0	10	0	0.44	NA	NA	0	0	0	NA	NA	0	NA	4.16	4.16	26.60138778	6	4	1	1	1	1	1	0	NA	1	1	1	1	NA	NA	0	1	0	2
595	1618	561659.01	8571105.19	30.70424461	1618.05	0	1	1	23	NA	NA	0	0	0	0	3	240	0.44	1	0	0	0	1	NA	NA	0	NA	4.16	4.16	26.60138778	6	4	0	1	1	1	1	0	NA	0	0	0	0	NA	NA	0	1	1	3
596	1636	561665.43	8571026.79	60.14836502	1636.01	0	2	1	49	1	1	0	0	0	0	9	240	0.87	1	1	0	1	0	1	1	0	0	12.97	12.97	101.9910826	35	4	0	1	1	0	1	1	0	0	0	0	0	NA	NA	1	1	1	2
597	1636	561665.43	8571026.79	60.14836502	1636.02	0	2	1	31	3	1	0	0	0	0	9	30	0.87	1	1	0	0	1	1	1	0	0	12.97	12.97	101.9910826	35	4	0	1	1	0	1	1	0	1	0	1	1	NA	NA	0	1	0	1
598	1636	561665.43	8571026.79	60.14836502	1636.04	1	2	1	48	1	1	0	0	0	0	9	200	0.87	1	1	0	0	1	1	1	0	0	12.97	12.97	101.9910826	35	4	0	1	1	0	1	1	0	0	1	0	0	NA	NA	1	1	1	2
599	1664	561647.51	8571058.63	49.52613068	1664.01	1	1	1	24	NA	NA	NA	0	0	NA	3	350	0.87	NA	NA	NA	1	0	NA	NA	0	NA	21	21	75.2937045	24	4	0	1	1	0	1	0	NA	0	0	0	0	NA	NA	0	1	1	4
600	1664	561647.51	8571058.63	49.52613068	1664.02	0	1	1	28	NA	NA	NA	0	0	NA	5	120	1.45	NA	NA	NA	0	1	NA	NA	0	NA	21	21	75.2937045	24	4	0	1	1	0	1	0	NA	0	0	0	0	NA	NA	0	1	1	2
601	1672	561637.47	8571061.17	51.86701965	1672.01	0	1	1	31	1	1	0	0	1	0	1	0	0	1	1	0	0	0	0	1	0	0	13.83	13.83	75.30185967	28	4	0	1	0	1	1	0	0	1	1	1	1	NA	NA	0	1	1	1
602	1672	561637.47	8571061.17	51.86701965	1672.02	1	1	1	6	1	0	1	0	0	0	1	0	0	0	0	0	0	0	0	0	0	0	13.83	13.83	75.30185967	28	4	0	1	0	1	1	0	0	1	1	1	1	NA	NA	0	0	0	NA
603	1681	561645.5	8571082.44	42.64947891	1681.01	0	2	1	41	3	1	0	0	0	0	8	50	0.26	1	1	0	0	1	0	0	0	0	17.18	17.18	51.17004542	17	4	0	1	1	1	1	0	0	0	1	0	1	NA	NA	0	1	0	2
604	1681	561645.5	8571082.44	42.64947891	1681.03	0	1	1	18	1	1	1	0	0	0	8	90	0.26	1	1	0	0	1	0	0	0	0	17.18	17.18	51.17004542	17	4	0	1	1	1	1	0	0	0	0	0	0	NA	NA	0	1	1	2
605	1681	561645.5	8571082.44	42.64947891	1681.05	1	1	1	8	1	0	1	0	0	0	8	0	0.26	0	0	0	0	0	0	0	0	0	17.18	17.18	51.17004542	17	4	0	1	1	1	1	0	0	0	1	0	0	NA	NA	0	1	1	1
606	1682	561634.13	8571091.54	43.93193054	1682.02	1	1	1	21	1	1	0	0	0	0	7	260	1.25	1	1	0	1	0	0	1	0	0	6.03	6.03	46.34689204	19	4	0	1	1	1	1	1	0	0	0	0	0	NA	NA	1	0	0	NA
607	1682	561634.13	8571091.54	43.93193054	1682.04	0	1	1	18	1	1	0	0	1	0	7	0	1.25	1	1	0	0	0	1	0	0	0	6.03	6.03	46.34689204	19	4	0	1	1	1	1	1	0	1	0	0	0	NA	NA	1	1	1	3
608	1682	561634.13	8571091.54	43.93193054	1682.05	0	1	1	18	1	0	1	0	1	0	7	0	1.25	0	0	0	0	0	0	1	0	0	6.03	6.03	46.34689204	19	4	0	1	1	1	1	1	0	1	1	1	1	NA	NA	1	1	1	3
609	1682	561634.13	8571091.54	43.93193054	1682.06	1	1	1	22	1	1	NA	0	0	0	0	0	1.25	NA	NA	0	0	0	0	1	0	0	6.03	6.03	46.34689204	19	4	0	1	1	1	1	1	0	1	1	1	1	NA	NA	1	1	0	5
610	1682	561634.13	8571091.54	43.93193054	1682.08	1	1	1	23	NA	NA	NA	0	0	0	12	280	0.71	NA	NA	0	0	1	NA	NA	0	NA	6.03	6.03	46.34689204	19	4	0	1	1	1	1	1	NA	1	0	1	1	NA	NA	0	1	1	5
611	1683	561633.19	8571098.1	42.79841995	1683.01	1	3	1	33	2	1	1	0	0	0	9	320	1	1	1	0	1	0	0	0	0	0	4.26	4.26	40.94549973	18	4	0	1	1	1	1	1	0	0	0	0	0	NA	NA	0	1	1	1
612	1683	561633.19	8571098.1	42.79841995	1683.02	0	1	1	32	1	1	0	0	0	0	9	300	1	1	1	0	1	0	1	1	0	0	4.26	4.26	40.94549973	18	4	0	1	1	1	1	1	0	0	0	1	0	NA	NA	0	1	1	2
613	1683	561633.19	8571098.1	42.79841995	1683.03	0	1	1	15	1	0	1	0	0	1	9	15	1	1	0	0	0	0	0	1	0	0	4.26	4.26	40.94549973	18	4	0	1	1	1	1	1	0	0	0	0	0	NA	NA	0	1	1	1
614	1683	561633.19	8571098.1	42.79841995	1683.04	0	1	1	11	1	1	1	0	0	0	9	15	1	1	0	0	0	0	0	0	0	0	4.26	4.26	40.94549973	18	4	0	1	1	1	1	1	0	0	0	0	0	NA	NA	0	1	1	1
615	1683	561633.19	8571098.1	42.79841995	1683.05	0	2	1	7	1	1	1	0	0	0	7	0	1	0	0	0	0	0	0	1	0	0	4.26	4.26	40.94549973	18	4	0	1	1	1	1	1	0	0	0	1	0	NA	NA	0	1	1	1
616	1684	561623.42	8571098.9	44.94447327	1684.01	0	1	1	48	NA	NA	0	0	0	0	5	400	1.97	1	1	0	0	1	NA	NA	0	NA	5.25	5.25	46.50860031	19	4	0	1	0	1	1	1	NA	0	0	1	1	NA	NA	0	1	1	10
617	1684	561623.42	8571098.9	44.94447327	1684.02	0	1	1	5	1	0	1	0	0	0	5	0	2.96	0	0	0	0	0	0	NA	0	0	5.25	5.25	46.50860031	19	4	0	1	0	1	1	1	0	0	0	0	0	NA	NA	0	1	1	1
618	1684	561623.42	8571098.9	44.94447327	1684.03	1	1	1	41	NA	NA	NA	0	0	0	0	240	1.97	NA	NA	0	0	0	NA	NA	0	NA	5.25	5.25	46.50860031	19	4	0	1	0	1	1	1	NA	0	0	0	1	NA	NA	0	0	0	NA
619	1690	561597.2	8571131.01	34.28152084	1690.01	1	1	1	34	1	0	0	0	0	0	32	120	1.11	1	0	0	0	1	0	0	0	0	2.85	2.85	27.42479048	9	4	0	1	0	1	1	0	0	0	0	0	0	NA	NA	1	1	1	10
620	1692	561601.48	8571139.17	30.14710236	1692.01	1	2	1	41	1	1	0	0	1	0	10	0	0	1	1	0	0	0	0	NA	0	0	12.18	12.18	21.12002176	6	4	0	1	0	1	1	0	0	0	0	0	0	NA	NA	0	1	1	5
621	1697	561611.92	8571142.78	30.33147812	1697.01	1	2	1	39	1	1	0	0	0	0	20	0	0.44	1	1	0	0	0	0	0	0	0	10.43	10.43	26.60417292	5	4	0	0	0	0	1	1	0	0	0	0	0	NA	NA	0	0	0	NA
622	1697	561611.92	8571142.78	30.33147812	1697.02	0	1	1	72	2	1	NA	1	0	0	23	120	0.44	NA	NA	0	0	0	0	NA	0	0	10.43	10.43	26.60417292	5	4	0	0	0	0	1	1	0	0	0	0	0	NA	NA	0	0	0	NA
623	1697	561611.92	8571142.78	30.33147812	1697.03	0	1	1	52	0	0	0	0	1	0	20	0	0.44	0	0	0	0	0	0	1	0	0	10.43	10.43	26.60417292	5	4	0	0	0	0	1	1	0	0	0	0	0	NA	NA	0	1	1	10
624	1697	561611.92	8571142.78	30.33147812	1697.04	1	1	1	19	2	1	NA	0	0	0	19	0	0.44	NA	NA	0	0	0	0	1	0	0	10.43	10.43	26.60417292	5	4	0	0	0	0	1	1	0	0	0	0	0	NA	NA	0	1	0	3
625	1697	561611.92	8571142.78	30.33147812	1697.05	0	1	1	18	1	1	1	0	0	0	16	0	0.44	1	0	0	0	0	0	1	0	0	10.43	10.43	26.60417292	5	4	0	0	0	0	1	1	0	0	0	0	0	NA	NA	0	1	1	1
626	1697	561611.92	8571142.78	30.33147812	1697.06	1	1	1	16	1	1	1	0	0	0	16	15	0.44	1	0	0	0	0	0	0	0	0	10.43	10.43	26.60417292	5	4	0	0	0	0	1	1	0	1	1	1	0	NA	NA	0	1	1	2
627	1697	561611.92	8571142.78	30.33147812	1697.07	1	2	1	23	NA	NA	NA	0	0	0	23	200	0.44	NA	NA	0	1	0	NA	NA	0	NA	10.43	10.43	26.60417292	5	4	0	0	0	0	1	1	NA	0	0	1	0	NA	NA	0	1	0	2
628	1698	561620.88	8571137.7	32.28155518	1698.01	1	1	1	45	0	0	0	0	0	0	18	60	0.3	1	1	0	0	1	1	0	0	0	20.14	20.14	32.48125387	6	4	0	1	0	0	1	1	0	0	1	0	0	NA	NA	1	1	1	2
629	1698	561620.88	8571137.7	32.28155518	1698.02	0	1	1	43	1	1	0	0	1	0	20	0	0.3	1	1	0	0	0	1	0	0	0	20.14	20.14	32.48125387	6	4	0	1	0	0	1	1	0	1	1	1	1	NA	NA	1	1	1	1
630	1698	561620.88	8571137.7	32.28155518	1698.03	1	1	1	20	1	1	0	0	0	0	19	0	0.3	1	0	0	0	0	0	0	0	0	20.14	20.14	32.48125387	6	4	0	1	0	0	1	1	0	1	1	1	1	NA	NA	1	1	1	4
631	1698	561620.88	8571137.7	32.28155518	1698.04	1	1	1	18	1	0	0	0	0	0	4	140	0.3	1	1	0	0	0	0	1	0	0	20.14	20.14	32.48125387	6	4	0	1	0	0	1	1	0	1	0	1	1	NA	NA	1	1	0	3
632	1698	561620.88	8571137.7	32.28155518	1698.05	1	1	1	12	1	0	0	0	0	0	12	26	0.3	0	1	0	0	1	0	0	0	0	20.14	20.14	32.48125387	6	4	0	1	0	0	1	1	0	1	1	1	0	NA	NA	0	1	0	3
633	1698	561620.88	8571137.7	32.28155518	1698.06	1	1	1	12	1	0	1	0	0	0	11	0	0.3	0	0	0	0	0	1	0	0	0	20.14	20.14	32.48125387	6	4	0	1	0	0	1	1	0	1	1	1	1	NA	NA	1	1	1	2
634	1698	561620.88	8571137.7	32.28155518	1698.07	1	1	1	6	1	0	1	0	0	0	6	0	0.3	0	0	0	0	0	0	1	0	0	20.14	20.14	32.48125387	6	4	0	1	0	0	1	1	0	1	1	1	1	NA	NA	0	1	1	1
635	1700	561628.51	8571146.79	24.95168114	1700.01	1	1	1	30	1	1	NA	0	0	NA	8	5	0.02	NA	NA	NA	0	1	1	1	0	0	20.48	20.48	24.71810262	0	4	1	1	0	1	1	1	1	1	1	1	1	NA	NA	1	1	0	1
636	1700	561628.51	8571146.79	24.95168114	1700.02	0	1	1	24	1	1	NA	0	0	NA	8	5	0.02	NA	NA	NA	0	1	0	1	0	0	20.48	20.48	24.71810262	0	4	1	1	0	1	1	1	1	1	1	1	1	NA	NA	1	1	1	5
637	1700	561628.51	8571146.79	24.95168114	1700.03	0	1	1	5	0	0	NA	0	0	NA	5	0	0.02	NA	NA	NA	0	0	0	1	1	1	20.48	20.48	24.71810262	0	4	1	1	0	1	1	1	0	1	1	1	1	NA	NA	0	1	1	5
638	1700	561628.51	8571146.79	24.95168114	1700.05	0	1	1	8	NA	NA	NA	0	0	NA	8	0	0.02	NA	NA	NA	0	0	NA	NA	0	NA	20.48	20.48	24.71810262	0	4	1	1	0	1	1	1	NA	1	1	0	1	NA	NA	0	0	0	NA
639	1705	561574.06	8571156.96	25.20074272	1705.01	0	1	1	34	1	0	0	0	1	0	10	60	0.11	1	1	0	0	0	1	1	0	0	3.93	3.93	15.18822117	0	4	1	1	0	1	1	0	0	1	1	1	0	NA	NA	0	1	0	10
640	1705	561574.06	8571156.96	25.20074272	1705.02	0	1	1	14	1	0	0	0	0	0	14	0	0.11	1	0	0	0	0	0	0	0	0	3.93	3.93	15.18822117	0	4	0	1	0	1	1	0	0	1	1	1	1	NA	NA	0	1	0	12
641	1705	561574.06	8571156.96	25.20074272	1705.03	0	2	1	6	1	0	1	0	0	0	6	0	0.11	1	0	0	0	0	1	0	0	0	3.93	3.93	15.18822117	0	4	0	1	0	1	1	0	0	0	1	1	1	NA	NA	0	1	0	2
642	1705	561574.06	8571156.96	25.20074272	1705.04	1	2	1	10	1	1	1	0	0	0	5	0	0.11	1	0	0	0	0	1	0	0	0	3.93	3.93	15.18822117	0	4	0	1	0	1	1	0	0	1	1	1	1	NA	NA	0	1	0	1
643	1712	561575.54	8571134.22	27.6163311	1712.01	1	1	1	21	1	1	0	0	0	0	21	180	0.42	1	1	0	1	0	0	1	0	0	9.67	9.67	25.4973035	3	4	0	1	0	1	1	0	0	1	1	1	1	NA	NA	1	1	1	3
644	1712	561575.54	8571134.22	27.6163311	1712.02	0	1	1	20	1	1	0	0	1	0	2	0	0.42	0	0	0	0	0	0	1	0	0	9.67	9.67	25.4973035	3	4	0	1	0	1	1	0	0	1	1	1	1	NA	NA	1	1	1	2
645	1713	561587.03	8571127.74	31.92954254	1713.01	1	2	1	58	1	1	0	0	0	0	22	300	0.83	1	1	0	0	1	1	1	0	0	6.54	6.54	28.76020999	7	4	0	1	1	1	1	0	1	0	0	0	0	NA	NA	0	1	0	2
646	1713	561587.03	8571127.74	31.92954254	1713.02	0	2	1	49	1	1	1	0	0	0	25	240	0.83	1	1	0	1	0	0	1	0	0	6.54	6.54	28.76020999	7	4	0	1	1	1	1	0	1	0	0	1	0	NA	NA	0	1	0	3
647	1715	561598.74	8571114.99	38.8352623	1715.02	0	1	1	29	1	1	0	0	1	0	3	0	0.13	1	1	0	0	0	0	1	0	0	6.78	6.78	43.90535254	14	4	0	1	1	1	1	1	0	0	0	1	0	NA	NA	0	0	0	NA
648	1715	561598.74	8571114.99	38.8352623	1715.03	0	1	1	23	1	1	0	0	0	0	3	80	0.13	1	0	0	0	1	0	1	0	0	6.78	6.78	43.90535254	14	4	0	1	1	1	1	1	0	1	0	1	0	NA	NA	0	0	0	NA
649	1715	561598.74	8571114.99	38.8352623	1715.05	0	1	1	14	1	1	0	0	1	0	3	15	0.13	1	0	0	0	0	0	0	0	0	6.78	6.78	43.90535254	14	4	0	1	1	1	1	1	0	1	1	1	1	NA	NA	0	1	1	3
650	1715	561598.74	8571114.99	38.8352623	1715.06	1	2	1	12	1	1	1	0	0	0	3	0	0.13	1	0	0	0	0	0	1	0	0	6.78	6.78	43.90535254	14	4	0	1	1	1	1	1	0	1	1	1	1	NA	NA	0	1	1	1
651	1715	561598.74	8571114.99	38.8352623	1715.07	0	1	1	8	1	0	1	0	0	0	3	0	0.13	1	0	0	0	0	0	0	0	0	6.78	6.78	43.90535254	14	4	0	1	1	1	1	1	0	1	1	1	1	NA	NA	0	1	0	1
652	1732	561542.09	8571071.72	25.87315369	1732.02	1	2	1	42	NA	NA	NA	0	0	NA	1	2000	6.16	NA	NA	NA	0	1	NA	NA	0	NA	4.19	4.19	96.22018122	1	4	0	1	1	0	1	1	NA	1	0	1	0	NA	NA	1	1	1	2
653	1732	561542.09	8571071.72	25.87315369	1732.03	1	1	1	71	0	0	0	1	1	NA	9	0	6.16	1	1	NA	0	0	0	0	0	0	4.19	4.19	96.22018122	1	4	1	1	1	0	1	1	0	0	0	0	0	NA	NA	0	1	0	2
654	1735	561570.73	8571065.86	33.82209778	1735.01	0	2	1	51	1	0	0	0	1	0	1	140	0.65	1	1	0	0	0	0	1	0	0	4.89	4.89	92.04370747	10	4	0	0	0	0	1	1	0	0	0	0	0	NA	NA	0	0	0	NA
655	1738	561578.25	8571052.93	42.14453888	1738.01	1	1	1	31	2	1	0	0	0	0	18	520	1.6	1	1	0	1	0	1	0	0	0	5.26	5.26	104.6514134	16	4	0	0	0	0	1	0	0	0	0	0	0	NA	NA	0	1	1	3
656	1738	561578.25	8571052.93	42.14453888	1738.03	0	2	1	38	3	1	0	0	1	0	7	0	1.6	1	1	0	0	0	1	1	0	0	5.26	5.26	104.6514134	16	4	0	0	0	0	1	0	0	0	0	0	0	NA	NA	0	1	1	1
657	1758	561576.39	8571020.86	43.57491684	1758.01	1	2	1	38	NA	NA	NA	0	0	0	8	240	1.48	NA	NA	0	0	1	NA	NA	0	NA	28.27	28.27	134.117243	19	4	0	1	1	0	0	1	NA	0	0	0	1	NA	NA	0	1	0	5
658	1758	561576.39	8571020.86	43.57491684	1758.02	0	2	1	36	3	1	0	0	0	0	7	240	1.48	1	1	0	0	1	0	1	0	0	28.27	28.27	134.117243	19	4	0	1	1	0	0	1	0	1	1	0	0	NA	NA	0	1	1	7
659	1766	561533.16	8571020.13	27.103508	1766.01	0	1	1	32	NA	NA	NA	0	0	NA	0	240	2.22	NA	NA	NA	0	1	NA	NA	0	NA	2.85	2.85	107.4591723	2	4	0	0	0	0	1	0	NA	1	1	1	0	NA	NA	0	1	1	3
660	1768	561550.5	8571013.62	34.64156342	1768.01	0	1	1	25	NA	NA	NA	0	0	NA	0	80	0.37	NA	NA	NA	0	1	NA	NA	0	NA	8.11	8.11	117.245043	9	4	0	1	1	0	1	0	NA	0	0	0	0	NA	NA	0	1	1	1
661	1770	561551.29	8571006.7	36.9554863	1770.02	0	0	1	30	1	1	0	0	0	0	13	240	0.74	1	1	0	1	0	0	1	0	0	2.91	2.91	114.6860014	12	4	0	1	0	1	1	0	0	1	0	0	0	NA	NA	0	1	1	6
662	1778	561541.05	8571002.94	34.05802917	1778.01	1	1	1	23	1	1	0	0	0	0	5	300	1.39	1	1	0	0	1	1	0	0	0	6.24	6.24	104.4875354	9	4	0	1	1	1	1	0	0	1	1	1	1	NA	NA	1	1	1	3
663	1778	561541.05	8571002.94	34.05802917	1778.02	0	2	1	33	1	1	NA	0	1	0	8	0	1.39	NA	NA	0	0	0	1	0	0	0	6.24	6.24	104.4875354	9	4	1	1	1	1	1	0	0	1	1	0	0	NA	NA	1	1	0	3
664	1786	561534.77	8570985.17	37.09745407	1786.01	0	2	1	30	1	1	0	0	1	0	0	0	0	1	0	0	0	0	0	1	0	0	22.53	22.53	92.28962332	13	4	0	1	0	1	1	1	0	0	0	1	0	NA	NA	0	0	0	NA
665	1786	561534.77	8570985.17	37.09745407	1786.04	1	1	1	7	1	0	1	0	0	0	0	0	0	0	0	0	0	0	0	1	0	0	22.53	22.53	92.28962332	13	4	0	1	0	1	1	1	0	0	0	1	0	NA	NA	0	1	1	5
666	1786	561534.77	8570985.17	37.09745407	1786.05	0	1	1	5	0	0	1	0	0	0	0	0	0	0	0	0	0	0	0	1	0	0	22.53	22.53	92.28962332	13	4	0	1	0	1	1	1	0	0	0	1	0	NA	NA	0	1	1	5
667	1788	561538.75	8570974.93	42.39439011	1788.01	1	2	1	71	1	1	NA	1	0	NA	18	260	1.2	NA	NA	NA	0	0	0	1	0	0	28.58	28.58	93.25037886	17	4	0	1	0	1	1	1	0	0	0	0	0	NA	NA	0	0	0	NA
668	1788	561538.75	8570974.93	42.39439011	1788.02	0	1	1	41	0	0	NA	0	0	NA	18	0	1.2	NA	NA	NA	0	0	0	1	0	0	28.58	28.58	93.25037886	17	4	0	1	0	1	1	1	0	0	1	1	0	NA	NA	0	1	1	3
669	1794	561518.47	8570984.13	29.13049889	1794.01	1	1	1	29	1	1	0	0	0	0	10	350	0.81	1	1	0	1	0	0	0	0	0	4.68	4.68	78.94523246	4	4	0	1	0	1	1	0	0	0	0	0	1	NA	NA	0	1	0	2
670	1794	561518.47	8570984.13	29.13049889	1794.02	0	2	1	27	3	1	0	0	1	0	8	0	0.81	1	0	0	0	0	0	NA	0	0	4.68	4.68	78.94523246	4	4	0	1	0	1	1	0	0	1	0	1	0	NA	NA	0	1	1	1
671	1794	561518.47	8570984.13	29.13049889	1794.03	1	1	1	7	1	1	1	0	0	0	8	0	0.81	0	0	0	0	0	0	1	0	0	4.68	4.68	78.94523246	4	4	1	1	0	1	1	0	0	1	0	1	0	NA	NA	1	1	1	2
672	1806	561531.43	8571159.09	32.02465057	1806.01	0	2	1	54	0	0	0	0	0	0	7	240	3.02	1	1	0	1	0	1	1	0	0	9.03	9.03	58.26243844	7	4	0	1	0	1	1	0	0	0	0	0	0	NA	NA	0	1	0	2
673	1806	561531.43	8571159.09	35.33345413	1806.02	1	1	1	55	1	1	0	0	0	0	7	500	4.53	1	1	0	0	1	0	0	0	0	9.03	3.27	58.26243844	7	4	0	1	0	1	1	0	0	0	0	0	0	NA	NA	0	1	1	2
674	1806	561531.43	8571159.09	35.33345413	1806.03	0	1	1	72	NA	NA	NA	1	0	0	4	240	3.02	NA	NA	0	0	0	NA	NA	0	NA	9.03	3.27	58.26243844	7	4	0	1	0	1	1	0	NA	0	0	1	0	NA	NA	0	1	1	2
675	1807	561527.46	8571153.45	32.68909836	1807.01	1	1	1	29	3	1	1	0	0	0	5	150	0.81	1	1	0	1	0	0	NA	1	1	13.73	13.73	62.21785872	9	4	0	1	1	0	1	0	0	0	0	1	0	NA	NA	0	1	0	2
676	1807	561527.46	8571153.45	32.68909836	1807.02	0	0	1	31	4	1	0	0	0	0	7	200	0.81	1	1	0	0	1	0	0	0	0	13.73	13.73	62.21785872	9	4	0	1	1	0	1	0	1	1	0	0	0	NA	NA	0	0	0	NA
677	1807	561527.46	8571153.45	32.68909836	1807.03	1	1	1	9	1	1	1	0	0	0	7	0	0.81	1	0	0	0	0	0	0	0	0	13.73	13.73	62.21785872	9	4	0	1	1	0	1	0	1	1	0	0	0	NA	NA	0	0	0	NA
678	1809	561517.63	8571161.6	35.33345413	1809.01	1	1	1	32	1	1	0	0	0	0	7	420	1.29	1	1	0	1	0	0	0	0	0	3.27	NA	72.51773469	11	4	0	0	0	0	1	0	0	0	0	0	0	NA	NA	0	0	0	NA
679	1809	561517.63	8571161.6	35.33345413	1809.02	0	1	1	31	1	1	1	0	1	0	6	0	1.29	1	1	0	0	0	0	0	0	0	3.27	NA	72.51773469	11	4	0	0	0	0	1	0	0	0	0	0	0	NA	NA	0	1	0	1
680	1809	561517.63	8571161.6	35.33345413	1809.03	1	1	1	6	1	0	1	0	0	0	6	0	1.29	0	0	0	0	0	0	1	0	0	3.27	NA	72.51773469	11	4	0	0	0	0	1	0	0	0	0	0	0	NA	NA	0	0	0	NA
681	1815	561517.63	8571156.17	36.01567459	1815.01	1	0	1	31	4	1	0	0	0	0	8	550	1.69	1	1	0	1	0	0	1	0	0	8.49	8.49	72.37166017	12	4	0	1	1	0	1	0	0	0	0	0	0	NA	NA	0	1	1	2
682	1815	561517.63	8571156.17	36.01567459	1815.02	0	1	1	27	3	1	0	0	0	0	7	0	1.69	1	1	0	0	0	0	1	0	0	8.49	8.49	72.37166017	12	4	0	1	1	0	1	0	0	0	0	0	0	NA	NA	0	0	0	NA
683	1821	561528.08	8571140.7	31.51909447	1821.01	1	1	1	34	NA	NA	0	0	0	1	0	0	0.03	1	1	0	0	0	NA	NA	0	NA	26.36	26.36	63.21972415	8	4	0	1	1	0	0	1	NA	0	0	0	0	NA	NA	0	0	0	NA
684	1821	561528.08	8571140.7	31.51909447	1821.03	1	2	1	11	NA	NA	1	0	0	1	0	15	0.03	1	0	0	0	0	NA	NA	0	NA	26.36	26.36	63.21972415	8	4	0	1	1	0	0	1	NA	0	0	0	0	NA	NA	0	1	0	3
685	1823	561537.07	8571135.26	27.40552902	1823.01	1	2	1	33	1	1	0	0	0	0	12	400	2.74	1	1	0	0	1	1	0	0	0	21.8	21.8	55.99837621	1	4	1	1	1	0	0	0	0	0	0	1	0	NA	NA	0	1	0	1
686	1823	561537.07	8571135.26	27.40552902	1823.02	0	1	1	45	4	1	0	0	0	0	12	490	2.74	1	1	0	1	0	0	1	0	0	21.8	21.8	55.99837621	1	4	0	1	1	0	0	0	0	1	0	0	0	NA	NA	0	1	0	1
687	1823	561537.07	8571135.26	27.40552902	1823.03	0	1	1	30	3	1	0	0	1	0	8	0	2.74	1	1	0	0	0	0	0	0	0	21.8	21.8	55.99837621	1	4	0	1	1	0	0	0	0	0	0	1	0	NA	NA	0	0	0	NA
688	1824	561538.75	8571138.4	25.9408741	1824.01	1	1	1	32	1	1	0	0	0	0	7	291	2.45	1	1	1	0	1	0	1	0	0	21.65	21.65	53.30324604	1	4	0	1	1	0	0	0	0	0	0	0	0	NA	NA	0	0	0	NA
689	1824	561538.75	8571138.4	25.9408741	1824.02	0	1	1	22	4	1	0	0	0	0	4	240	2.45	1	1	1	0	1	0	0	0	0	21.65	21.65	53.30324604	1	4	0	1	1	0	0	0	0	0	0	0	0	NA	NA	0	0	0	NA
690	1825	561543.97	8571129.2	25.7093029	1825.01	1	2	1	30	1	1	0	0	0	NA	6	540	1.02	1	1	NA	1	0	1	0	0	0	12.63	12.63	52.37502717	1	4	0	1	1	0	1	0	0	0	0	0	0	NA	NA	1	1	1	5
691	1825	561543.97	8571129.2	25.7093029	1825.02	0	2	1	26	1	1	0	0	0	NA	7	0	1.02	1	1	NA	0	0	0	0	0	0	12.63	12.63	52.37502717	1	4	0	1	1	0	1	0	0	0	0	0	0	NA	NA	0	1	1	2
692	1825	561543.97	8571129.2	25.7093029	1825.03	0	1	1	20	3	1	1	0	0	NA	4	0	1.02	1	1	NA	0	0	1	0	0	0	12.63	12.63	52.37502717	1	4	0	1	1	0	1	0	0	0	0	0	0	NA	NA	0	1	1	1
693	1825	561543.97	8571129.2	25.7093029	1825.04	1	1	1	6	1	0	1	0	0	NA	6	13	1.02	0	0	NA	0	0	0	1	0	0	12.63	12.63	52.37502717	1	4	0	1	1	0	1	0	0	1	0	1	1	NA	NA	0	0	0	NA
694	1828	561517.84	8571124.39	33.13473892	1828.01	0	1	1	42	3	1	1	0	0	0	20	0	0.03	1	1	0	0	0	1	0	0	0	13.77	13.77	78.28703637	8	4	0	1	1	1	0	0	1	1	1	1	1	NA	NA	1	1	1	8
695	1828	561517.84	8571124.39	33.13473892	1828.03	0	1	1	16	2	1	1	0	1	0	16	15	0.02	1	1	0	0	0	0	1	0	0	13.77	13.77	78.28703637	8	4	0	1	1	1	0	0	1	1	0	1	0	NA	NA	0	1	1	2
696	1828	561517.84	8571124.39	33.13473892	1828.04	0	1	1	14	1	1	1	0	1	0	13	0	0.03	1	0	0	0	0	0	1	0	0	13.77	13.77	78.28703637	8	4	0	1	1	1	0	0	0	1	0	1	1	NA	NA	0	1	0	5
697	1828	561517.84	8571124.39	33.13473892	1828.05	1	1	1	8	1	0	1	0	0	0	8	0	0.03	0	0	0	0	0	0	1	0	0	13.77	13.77	78.28703637	8	4	0	1	1	1	0	0	1	1	1	1	1	NA	NA	1	1	0	2
698	1836	561492.55	8571139.03	40.93471146	1836.01	0	1	1	24	NA	NA	NA	0	0	NA	4	0	0	NA	NA	NA	0	0	NA	NA	0	NA	24.45	24.45	99.30517383	16	4	1	1	1	1	1	0	NA	1	0	0	0	NA	NA	0	1	1	3
699	1838	561490.88	8571144.46	41.24198151	1838.01	0	1	1	52	0	0	0	0	1	0	20	0	0	0	0	0	0	0	0	0	0	0	19.8	19.8	100.2303878	16	4	0	1	1	1	1	0	0	0	0	0	0	NA	NA	1	1	0	10
700	1838	561490.88	8571144.46	41.24198151	1838.02	1	1	1	13	NA	NA	NA	0	0	NA	12	0	0	NA	NA	NA	0	0	NA	NA	0	NA	19.8	19.8	100.2303878	16	4	0	1	1	1	1	NA	NA	0	0	1	0	NA	NA	0	1	1	5
701	1838	561490.88	8571144.46	41.24198151	1838.03	1	2	1	17	0	0	0	0	0	0	8	0	0	0	0	0	0	0	0	1	0	0	19.8	19.8	100.2303878	16	4	1	1	1	1	1	0	0	0	0	1	1	NA	NA	1	1	0	10
702	1848	561528.08	8571115.4	26.7843132	1848.01	1	2	1	42	1	0	0	0	0	0	25	0	0.49	1	1	0	0	0	0	0	0	0	7.44	7.44	73.17518283	2	4	0	1	0	1	1	0	0	0	0	1	0	NA	NA	0	1	1	5
703	1848	561528.08	8571115.4	26.7843132	1848.02	0	2	1	38	0	1	0	0	1	0	18	0	0.49	1	1	0	0	0	1	0	0	0	7.44	7.44	73.17518283	2	4	0	1	0	1	1	0	0	1	1	0	0	NA	NA	0	1	1	5
704	1848	561528.08	8571115.4	26.7843132	1848.03	0	2	1	18	3	1	NA	0	0	0	18	100	0.49	NA	NA	1	0	1	0	1	0	0	7.44	7.44	73.17518283	2	4	0	1	0	1	1	0	0	0	0	1	0	NA	NA	0	0	0	NA
705	1848	561528.08	8571115.4	26.7843132	1848.04	0	2	1	19	3	1	0	0	1	1	19	0	0.49	1	1	0	0	0	1	1	0	0	7.44	7.44	73.17518283	2	4	0	1	0	1	1	0	0	0	0	0	0	NA	NA	0	1	0	2
706	1848	561528.08	8571115.4	26.7843132	1848.05	1	2	1	16	1	1	1	0	0	0	16	240	0.49	1	1	0	0	1	0	NA	0	0	7.44	7.44	73.17518283	2	4	0	1	0	1	1	0	0	0	0	0	0	NA	NA	0	1	0	4
707	1848	561528.08	8571115.4	26.7843132	1848.06	1	2	1	14	1	1	1	0	0	0	14	15	0.49	1	1	0	0	0	0	0	0	0	7.44	7.44	73.17518283	2	4	0	1	0	1	1	0	0	0	0	0	0	NA	NA	0	1	0	2
708	1848	561528.08	8571115.4	26.7843132	1848.07	0	2	1	11	1	1	1	0	1	0	11	15	0.49	1	0	0	0	0	1	0	0	0	7.44	7.44	73.17518283	2	4	0	1	0	1	1	0	0	0	0	0	0	NA	NA	0	1	1	2
709	1850	561541.27	8571118.62	26	1850.01	1	2	1	34	1	1	0	0	0	0	9	0	0.03	1	1	0	0	0	0	1	0	0	8.47	8.47	60.54763539	1	4	0	1	1	1	1	1	1	0	0	0	0	NA	NA	1	1	1	5
710	1850	561541.27	8571118.62	26	1850.02	0	1	1	46	1	1	0	0	1	0	21	0	0.03	1	1	0	0	0	1	1	0	0	8.47	8.47	60.54763539	1	4	0	1	1	1	1	1	1	0	0	1	0	NA	NA	0	1	1	5
711	1850	561541.27	8571118.62	26	1850.03	0	1	1	9	1	1	1	0	0	0	8	15	0.03	1	0	0	0	0	0	1	0	0	8.47	8.47	60.54763539	1	4	0	1	1	1	1	1	1	0	0	0	0	NA	NA	0	1	0	3
712	1850	561541.27	8571118.62	26	1850.04	1	1	1	18	NA	NA	1	0	0	0	18	0	0.03	1	1	0	0	0	NA	NA	1	NA	8.47	8.47	60.54763539	1	4	0	1	1	1	1	1	NA	0	0	1	0	NA	NA	0	1	0	10
713	1850	561541.27	8571118.62	26	1850.05	1	1	1	16	NA	NA	NA	0	0	0	16	0	0.03	NA	NA	0	0	0	NA	NA	0	NA	8.47	8.47	60.54763539	1	4	0	1	1	1	1	1	NA	0	0	0	0	NA	NA	0	1	1	3
714	1859	561517.89	8571102.58	29.35976028	1859.01	1	1	1	44	0	0	NA	0	0	NA	0	500	4.62	NA	NA	NA	1	0	1	1	0	0	7.78	7.78	88.96183571	5	4	0	1	1	1	1	0	0	0	1	1	0	NA	NA	0	1	0	2
715	1883	561516.38	8571066.7	27.44717598	1883.01	1	2	1	27	NA	NA	0	0	0	0	6	500	1.54	1	1	0	1	0	NA	NA	0	NA	20.12	20.12	114.9490828	2	4	0	0	0	0	1	1	NA	0	0	0	0	NA	NA	0	0	0	NA
716	1883	561516.38	8571066.7	27.44717598	1883.02	0	2	1	26	NA	NA	0	0	1	0	2	0	1.54	1	1	0	0	0	NA	NA	0	NA	20.12	20.12	114.9490828	2	4	0	0	0	0	1	1	NA	0	0	0	0	NA	NA	0	1	1	1
717	1883	561516.38	8571066.7	27.44717598	1883.03	1	1	1	6	NA	0	1	0	0	0	5	0	1.54	0	0	0	0	0	NA	NA	0	NA	20.12	20.12	114.9490828	2	4	0	0	0	0	1	1	NA	0	0	1	0	NA	NA	0	1	0	1
718	1887	561526.2	8571066.07	25.88830376	1887.01	1	1	1	31	0	0	0	0	0	0	16	240	0.55	1	1	0	1	0	0	1	0	0	11.22	11.22	109.4881874	1	4	1	1	0	1	1	0	0	0	0	0	0	NA	NA	0	1	0	6
719	1890	561528.5	8571057.92	25.94289017	1890.01	1	1	1	36	1	1	0	0	0	0	6	280	0.52	1	1	1	0	1	1	1	0	0	5.45	5.45	115.0191324	1	4	1	1	0	1	1	0	0	0	0	0	0	NA	NA	1	1	0	3
720	1890	561528.5	8571057.92	25.94289017	1890.02	0	1	1	29	1	0	0	0	1	0	3	0	0.52	1	1	1	0	0	1	1	0	0	5.45	5.45	115.0191324	1	4	1	1	0	1	1	0	0	1	1	0	0	NA	NA	0	1	1	4
721	1890	561528.5	8571057.92	25.94289017	1890.03	0	1	1	8	1	0	1	0	0	0	3	0	0.52	1	0	1	0	0	1	1	0	0	5.45	5.45	115.0191324	1	4	1	1	0	1	1	0	0	0	1	0	0	NA	NA	0	1	1	1
722	1913	561479.17	8571039.11	40.85722351	1913.01	0	2	1	50	1	0	0	0	0	0	9	300	1.99	1	0	0	0	1	1	0	0	0	23.78	23.78	84.75340276	16	4	0	1	1	1	0	0	0	0	0	0	0	NA	NA	0	1	0	3
723	1913	561479.17	8571039.11	40.85722351	1913.03	1	2	1	26	1	1	0	0	0	0	12	286	1.99	1	1	0	1	0	1	1	0	0	23.78	23.78	84.75340276	16	4	0	1	1	1	0	0	0	1	0	0	0	NA	NA	0	1	1	1
724	1913	561479.17	8571039.11	40.85722351	1913.04	0	2	1	22	3	1	1	0	0	0	12	250	1.99	1	1	0	0	1	0	0	0	0	23.78	23.78	84.75340276	16	4	0	1	1	1	0	0	0	0	0	0	0	NA	NA	0	1	1	1
725	1913	561479.17	8571039.11	40.85722351	1913.05	1	2	1	31	1	1	1	0	0	0	4	240	1.99	1	1	0	1	0	1	NA	0	0	23.78	23.78	84.75340276	16	4	0	1	1	1	0	0	0	0	0	0	0	NA	NA	0	1	0	2
726	1920	561506.34	8571028.24	28.78392601	1920.01	0	1	1	22	1	1	0	0	0	0	2	90	0.17	1	0	0	0	1	1	NA	0	0	11.56	11.56	92.62952991	3	4	0	1	0	1	1	0	0	0	0	0	0	NA	NA	0	1	1	5
727	1920	561506.34	8571028.24	28.78392601	1920.03	1	1	1	16	1	1	1	0	0	0	2	0	0.17	1	1	0	0	0	0	1	0	0	11.56	11.56	92.62952991	3	4	0	1	0	1	1	0	0	1	1	1	0	NA	NA	1	1	1	5
728	1924	561490.65	8571024.86	34.25350571	1924.01	1	2	1	59	NA	NA	0	0	0	0	15	250	0.95	1	1	0	0	1	NA	NA	0	NA	18.76	18.76	79.24075452	9	4	0	1	1	1	0	1	NA	0	0	0	0	NA	NA	0	1	1	5
729	1924	561490.65	8571024.86	34.25350571	1924.02	0	1	1	49	1	0	1	0	0	0	12	160	0.95	1	1	0	0	1	0	1	0	0	18.76	18.76	79.24075452	9	4	0	1	1	1	0	1	0	0	0	0	0	NA	NA	0	1	1	2
730	1924	561490.65	8571024.86	34.25350571	1924.03	0	1	1	19	NA	NA	NA	0	0	0	1	0	0.95	NA	NA	0	0	0	NA	NA	0	NA	18.76	18.76	79.24075452	9	4	0	1	1	1	0	1	NA	0	0	0	0	NA	NA	0	0	0	NA
731	1932	561489.53	8571017.71	33.77164078	1932.01	1	2	1	27	NA	NA	NA	0	0	NA	1	310	2.87	NA	NA	NA	0	1	NA	NA	0	NA	12.18	12.18	73.16945559	9	4	0	1	1	1	0	1	NA	0	0	1	0	NA	NA	0	1	1	1
732	1936	561481.93	8571016.59	39.8498497	1936.01	0	2	1	33	2	1	1	0	1	0	18	0	0.02	0	0	0	0	0	1	0	0	0	13.37	13.37	66.51642608	13	4	1	1	1	1	1	1	0	0	0	0	0	NA	NA	0	1	1	3
733	1936	561481.93	8571016.59	39.8498497	1936.03	0	2	1	16	3	1	1	0	0	0	16	15	0.02	1	1	0	0	0	0	0	0	0	13.37	13.37	66.51642608	13	4	0	1	1	1	1	1	0	0	0	1	0	NA	NA	0	1	0	2
734	1936	561481.93	8571016.59	39.8498497	1936.04	0	2	1	15	NA	NA	1	0	0	0	12	0	0.02	1	0	0	0	0	NA	NA	0	NA	13.37	13.37	66.51642608	13	4	0	1	1	1	1	1	NA	0	0	0	0	NA	NA	0	1	1	2
735	1936	561481.93	8571016.59	39.8498497	1936.05	0	1	1	11	1	1	1	0	1	0	11	0	0.02	0	0	0	0	0	0	0	0	0	13.37	13.37	66.51642608	13	4	0	1	1	1	1	1	0	0	0	1	1	NA	NA	0	1	1	2
736	1936	561481.93	8571016.59	39.8498497	1936.06	0	1	1	6	1	0	1	0	0	0	6	0	0.02	1	0	0	0	0	1	1	0	0	13.37	13.37	66.51642608	13	4	0	1	1	1	1	1	0	0	0	1	1	NA	NA	0	1	1	1
737	1937	561482.38	8571022.85	36.66909027	1937.01	1	1	1	36	NA	NA	NA	0	0	NA	18	540	1.25	NA	NA	NA	1	0	NA	NA	0	NA	18.89	18.89	72.70918469	13	4	0	1	0	1	0	1	NA	0	0	0	0	NA	NA	0	1	1	4
738	1950	561469.64	8570997.15	45.17588043	1950.01	0	2	1	56	1	1	0	0	1	0	0	0	1.51	1	1	1	0	0	0	NA	0	0	8.67	8.67	42.90880671	20	4	0	1	1	1	1	0	0	0	0	1	0	NA	NA	0	0	0	NA
739	1950	561469.64	8570997.15	45.17588043	1950.02	0	2	1	29	4	1	0	0	0	0	0	500	1.51	1	1	1	0	1	0	0	0	0	8.67	8.67	42.90880671	20	4	0	1	1	1	1	0	0	1	0	0	0	NA	NA	0	1	1	1
740	1950	561469.64	8570997.15	45.17588043	1950.03	0	1	1	25	1	1	0	0	0	0	0	240	1.51	1	1	1	1	0	0	0	0	0	8.67	8.67	42.90880671	20	4	0	1	1	1	1	0	0	0	0	0	0	NA	NA	0	0	0	NA
741	1950	561469.64	8570997.15	45.17588043	1950.04	0	3	1	24	3	1	NA	0	0	0	0	240	1.51	NA	NA	1	0	1	1	1	0	0	8.67	8.67	42.90880671	20	4	0	1	1	1	1	0	0	0	0	0	0	NA	NA	0	1	1	3
742	1950	561469.64	8570997.15	45.17588043	1950.05	0	2	1	9	1	1	1	0	0	0	0	0	1.51	0	0	1	0	0	0	0	0	0	8.67	8.67	42.90880671	20	4	0	1	1	1	1	0	0	0	0	0	0	NA	NA	0	1	1	2
743	1950	561469.64	8570997.15	45.17588043	1950.06	1	0	1	7	1	0	1	0	0	0	0	0	1.51	0	0	1	0	0	0	0	0	0	8.67	8.67	42.90880671	20	4	0	1	1	1	1	0	0	0	0	0	0	NA	NA	0	0	0	NA
744	1968	561461.6	8570953.56	55.47597122	1968.01	1	1	1	56	NA	NA	NA	0	0	0	20	900	1.66	NA	NA	0	1	0	NA	NA	0	NA	22.35	22.35	16.55910941	30	4	0	1	1	1	0	0	NA	0	0	0	0	NA	NA	0	1	1	5
745	1968	561461.6	8570953.56	55.47597122	1968.02	0	2	1	48	1	1	0	0	1	0	20	0	1.66	1	1	0	0	0	0	NA	0	0	22.35	22.35	16.55910941	30	4	0	1	1	1	0	0	0	0	0	1	0	NA	NA	0	1	1	2
746	1968	561461.6	8570953.56	55.47597122	1968.03	0	1	1	20	4	1	1	0	0	0	20	0	1.66	1	1	0	0	0	1	NA	0	0	22.35	22.35	16.55910941	30	4	0	1	1	1	0	0	0	0	0	0	0	NA	NA	0	1	0	2
747	1968	561461.6	8570953.56	55.47597122	1968.04	0	1	1	19	NA	NA	NA	0	0	1	18	0	1.66	NA	NA	0	0	0	NA	NA	0	NA	22.35	22.35	16.55910941	30	4	1	1	1	1	0	0	NA	1	0	0	0	NA	NA	0	1	1	3
748	1972	561465.84	8570943.51	54.54751968	1972.01	1	1	1	21	NA	NA	NA	0	0	NA	1	300	0.92	NA	NA	NA	0	1	NA	NA	0	NA	20.64	20.64	26.10651174	28	4	0	1	0	0	0	0	NA	0	0	0	0	NA	NA	0	0	0	NA
749	1972	561465.84	8570943.51	54.54751968	1972.02	0	1	1	18	NA	NA	NA	0	0	NA	1	0	0.92	NA	NA	NA	0	0	NA	NA	0	NA	20.64	20.64	26.10651174	28	4	0	1	0	0	0	0	NA	0	0	0	0	NA	NA	0	1	1	3
750	1980	561473.22	8570922.72	49.80997086	1980.01	1	2	1	64	1	1	0	0	0	0	2	240	1.11	1	1	0	1	0	0	1	0	0	31.75	31.75	47.24590025	26	4	0	0	0	0	1	0	0	0	0	0	0	NA	NA	0	1	0	1
751	1980	561473.22	8570922.72	49.80997086	1980.02	0	2	1	41	4	1	0	0	1	0	6	0	1.11	1	1	0	0	0	0	NA	0	0	31.75	31.75	47.24590025	26	4	0	0	0	0	1	0	0	0	0	0	0	NA	NA	0	0	0	NA
752	1988	561486.18	8570969.39	40.53361893	1988.01	1	1	1	27	NA	NA	NA	0	0	0	3	100	0.23	NA	NA	0	0	1	NA	NA	0	NA	4.56	4.56	42.17574725	15	4	1	1	1	1	1	1	NA	0	1	1	0	NA	NA	0	1	1	10
753	1988	561486.18	8570969.39	40.53361893	1988.02	0	1	1	29	NA	NA	NA	0	1	0	3	0	0.23	NA	NA	0	0	0	NA	NA	1	NA	4.56	4.56	42.17574725	15	4	1	1	1	1	1	1	NA	1	1	1	1	NA	NA	0	1	0	3
754	1988	561486.18	8570969.39	40.53361893	1988.03	0	1	1	20	NA	NA	NA	0	0	NA	1	0	0.23	NA	NA	NA	0	0	NA	NA	0	NA	4.56	4.56	42.17574725	15	4	1	1	1	1	1	1	NA	0	0	0	0	NA	NA	0	1	1	3
755	1988	561486.18	8570969.39	40.53361893	1988.04	1	1	1	6	NA	0	NA	0	0	0	3	0	0.23	NA	NA	0	0	0	NA	NA	0	NA	4.56	4.56	42.17574725	15	4	1	1	1	1	1	1	NA	1	0	0	0	NA	NA	0	0	0	NA
756	1990	561485.11	8570960.81	41.28639603	1990.01	0	1	1	41	1	1	0	0	0	0	3	220	2.4	1	1	1	0	1	1	1	0	0	4.56	4.56	40.24947509	16	4	1	1	0	1	1	0	0	0	0	0	0	NA	NA	1	1	1	4
757	1990	561485.11	8570960.81	41.28639603	1990.02	1	1	1	21	NA	NA	NA	0	0	NA	0	400	2.4	NA	NA	NA	1	0	NA	NA	0	NA	4.56	4.56	40.24947509	16	4	0	1	0	1	1	0	NA	0	0	0	0	NA	NA	0	1	1	1
758	1990	561485.11	8570960.81	41.28639603	1990.03	1	1	1	16	1	1	1	0	0	0	3	160	2.4	1	1	1	0	1	0	1	0	0	4.56	4.56	40.24947509	16	4	0	1	0	1	1	0	0	0	0	0	0	NA	NA	0	1	1	2
759	1992	561480.27	8570949.89	43.29022598	1992.02	1	1	1	30	NA	NA	NA	0	0	NA	3	540	1.66	NA	NA	NA	1	0	NA	NA	0	NA	3.08	3.08	36.99578226	18	4	0	1	0	1	1	1	NA	0	0	0	0	NA	NA	1	0	0	NA
760	2012	561507.47	8570961.6	28.93403053	2012.01	0	1	1	39	1	1	NA	0	0	NA	13	240	2.22	NA	NA	NA	1	0	0	0	0	0	5.42	5.42	65.58896629	4	4	0	0	0	0	1	1	0	0	0	0	0	NA	NA	0	1	1	4
761	2019	561512.12	8570924.59	29.92033005	2019.02	0	2	1	38	1	1	0	0	0	0	25	150	0.17	1	1	0	0	1	1	0	0	0	7.58	7.58	78.88204618	5	4	0	1	0	1	1	0	0	1	1	1	0	NA	NA	1	1	1	1
762	2019	561512.12	8570924.59	29.92033005	2019.04	1	2	1	18	3	1	1	0	0	0	18	0	0.17	1	1	0	0	0	0	0	0	0	7.58	7.58	78.88204618	5	4	0	1	0	1	1	0	0	1	1	1	0	NA	NA	1	1	0	3
763	2019	561512.12	8570924.59	29.92033005	2019.06	1	2	1	15	1	1	1	0	0	0	15	0	0.17	1	0	0	0	0	0	NA	0	0	7.58	7.58	78.88204618	5	4	0	1	0	1	1	0	0	1	1	1	0	NA	NA	1	1	1	5
764	2019	561512.12	8570924.59	29.92033005	2019.07	1	2	1	8	1	0	1	0	0	0	8	0	0.17	0	0	0	0	0	0	0	0	0	7.58	7.58	78.88204618	5	4	0	1	0	1	1	0	0	1	1	1	1	NA	NA	0	1	1	3
765	2019	561512.12	8570924.59	29.92033005	2019.08	1	1	1	7	1	0	1	0	0	0	7	0	0.17	0	0	0	0	0	0	0	0	0	7.58	7.58	78.88204618	5	4	0	1	0	1	1	0	0	1	1	1	1	NA	NA	0	1	1	1
766	2022	561516.77	8570914.4	29.98263931	2022.02	0	2	1	31	1	1	0	0	0	0	10	80	0.18	1	1	0	0	1	1	1	0	0	5.53	5.53	87.79186796	5	4	1	1	0	1	1	1	0	1	1	1	0	NA	NA	0	1	1	4
767	2022	561516.77	8570914.4	29.98263931	2022.03	1	1	1	7	1	1	1	0	0	0	7	0	0.18	1	0	0	0	0	0	1	0	0	5.53	5.53	87.79186796	5	4	0	1	0	1	1	1	0	1	1	1	0	NA	NA	0	1	1	1
768	2024	561516	8570906.54	31.54095459	2024.01	0	1	1	60	1	1	0	0	1	0	23	0	0	1	1	0	0	0	0	1	0	0	12.1	12.1	91.28759937	6	4	0	1	1	1	1	1	0	0	1	1	0	NA	NA	1	1	1	1
769	2024	561516	8570906.54	31.54095459	2024.06	0	1	1	7	NA	NA	NA	0	0	0	7	0	0	NA	NA	0	0	0	NA	NA	0	NA	12.1	12.1	91.28759937	6	4	0	1	1	1	1	1	NA	0	0	1	0	NA	NA	0	0	0	NA
770	2031	561523.22	8570936.28	30.92749405	2031.01	0	2	1	76	NA	NA	NA	0	0	NA	2	200	0.77	NA	NA	NA	0	0	NA	NA	0	NA	7.88	7.88	83.6693234	5	4	0	1	0	1	1	NA	NA	0	0	1	0	NA	NA	0	1	0	1
771	2031	561523.22	8570936.28	30.92749405	2031.02	0	2	1	38	0	0	NA	0	0	NA	2	0	0.77	NA	NA	NA	0	0	0	0	0	0	7.88	7.88	83.6693234	5	4	0	1	0	1	1	0	0	1	1	1	0	NA	NA	1	0	0	NA
772	2031	561523.22	8570936.28	30.92749405	2031.03	0	2	1	39	0	0	NA	0	0	NA	2	50	0.77	NA	NA	NA	0	1	0	0	0	0	7.88	7.88	83.6693234	5	4	0	1	0	1	1	0	0	1	0	1	1	NA	NA	0	1	1	3
773	2036	561537.7	8570907.49	31.94845963	2036.01	0	1	1	24	NA	NA	NA	0	1	0	2	0	0	NA	NA	0	0	0	NA	NA	0	NA	7.16	7.16	107.997386	6	4	0	1	1	1	1	1	NA	0	0	1	0	NA	NA	0	1	1	3
774	2036	561537.7	8570907.49	31.94845963	2036.02	0	2	1	7	NA	NA	NA	0	0	NA	7	0	0	NA	NA	NA	0	0	NA	NA	0	NA	7.16	7.16	107.997386	6	4	0	1	1	1	1	1	NA	1	1	1	0	NA	NA	0	0	0	NA
775	2042	561557.37	8570951.65	54.97306061	2042.02	0	2	1	49	0	0	0	0	0	0	17	120	0.55	1	1	0	0	1	1	0	0	0	38.77	38.77	110.559591	28	4	0	1	0	1	1	1	0	0	0	0	0	NA	NA	0	0	0	NA
776	2042	561557.37	8570951.65	54.97306061	2042.03	0	2	1	22	4	1	0	0	0	0	20	240	0.55	1	1	0	0	1	1	NA	0	0	38.77	38.77	110.559591	28	4	0	1	0	1	1	1	0	1	1	0	0	NA	NA	0	1	1	2
777	2042	561557.37	8570951.65	54.97306061	2042.04	1	2	1	12	1	1	1	0	0	0	12	0	0.55	1	0	0	0	0	1	0	0	0	38.77	38.77	110.559591	28	4	0	1	0	1	1	1	0	1	0	0	0	NA	NA	0	1	1	1
778	2042	561557.37	8570951.65	54.97306061	2042.05	0	1	1	12	1	1	1	0	0	0	12	0	0.55	1	0	0	0	0	1	0	0	0	38.77	38.77	110.559591	28	4	0	1	0	1	1	1	0	0	0	0	0	NA	NA	0	0	0	NA
779	2042	561557.37	8570951.65	54.97306061	2042.06	1	2	1	18	3	1	1	0	0	0	17	0	0.55	1	0	0	0	0	1	NA	0	0	38.77	38.77	110.559591	28	4	0	1	0	1	1	1	0	0	0	0	0	NA	NA	0	0	0	NA
780	2059	561577.32	8570908.82	45.82968903	2059.01	1	2	1	30	1	1	0	0	0	0	18	0	0.38	1	1	0	0	0	0	1	0	0	14.57	14.57	140.739557	22	4	0	1	1	1	1	0	0	1	1	1	0	NA	NA	1	1	1	10
781	2059	561577.32	8570908.82	45.82968903	2059.02	0	2	1	34	NA	NA	NA	0	0	0	18	150	0.38	NA	NA	0	0	1	NA	NA	0	NA	14.57	14.57	140.739557	22	4	0	1	1	1	1	0	NA	1	0	0	0	NA	NA	0	1	1	2
782	2059	561577.32	8570908.82	45.82968903	2059.03	1	1	1	14	1	1	0	0	0	0	15	15	0.38	1	1	0	0	0	0	1	0	0	14.57	14.57	140.739557	22	4	0	1	1	1	1	0	0	0	0	1	0	NA	NA	0	1	0	2
783	2059	561577.32	8570908.82	45.82968903	2059.04	0	1	1	9	1	1	1	0	1	0	9	0	0.38	1	0	0	0	0	0	0	0	0	14.57	14.57	140.739557	22	4	0	1	1	1	1	0	0	0	0	1	0	NA	NA	0	1	1	5
784	2084	561609.4	8570912.32	48.87485886	2084.01	0	2	1	27	NA	NA	1	0	0	NA	2	300	1.39	1	1	NA	0	0	NA	NA	0	NA	33.34	33.34	147.9204609	24	4	0	1	0	1	1	1	NA	0	0	0	0	NA	NA	0	1	0	1
785	2091	561605.26	8570950.22	66.26988983	2091.03	0	1	1	12	1	1	1	0	0	0	12	15	0.06	1	0	1	0	0	1	1	0	0	58.05	58.05	158.8056374	41	4	0	1	1	1	0	0	0	0	0	0	0	NA	NA	0	0	0	NA
786	2091	561605.26	8570950.22	66.26988983	2091.04	0	2	1	11	1	1	1	0	0	0	11	15	0.07	1	0	1	0	0	1	1	0	0	58.05	58.05	158.8056374	41	4	0	1	1	1	0	0	0	0	0	0	0	NA	NA	0	0	0	NA
787	2093	561613.83	8570949.06	67.65953827	2093.01	1	1	1	47	1	1	0	0	0	0	8	600	5.55	1	1	0	0	1	1	NA	0	0	61.89	61.89	167.5172022	42	4	0	1	1	1	1	0	0	0	0	0	0	NA	NA	0	0	0	NA
788	2095	561619.48	8570954.8	69.18863678	2095.01	1	1	1	31	4	1	NA	0	0	0	4	100	0.92	NA	NA	0	0	1	1	NA	0	0	65.35	65.35	170.3240652	44	4	0	1	1	1	1	0	0	0	0	0	1	NA	NA	0	1	0	1
789	2096	561621.31	8570950.74	68.31521606	2096.02	0	2	1	51	1	1	0	0	1	0	0	0	0.74	1	1	0	0	0	0	0	0	0	60.89	60.89	166.0046057	43	4	0	1	1	1	1	0	0	0	0	0	0	NA	NA	0	1	0	4
790	2096	561621.31	8570950.74	68.31521606	2096.03	1	2	1	17	3	1	0	0	0	0	0	240	0.74	1	1	0	0	1	0	0	0	0	60.89	60.89	166.0046057	43	4	0	1	1	1	1	0	0	0	0	0	0	NA	NA	0	0	0	NA
791	2104	561651.74	8570951.24	72.51322174	2104.01	1	1	1	45	1	1	0	0	0	0	17	503	2.7	1	1	0	0	1	1	1	0	0	61.39	61.39	150.4304281	48	4	0	1	1	1	1	1	0	0	0	0	0	NA	NA	1	1	0	3
792	2104	561651.74	8570951.24	72.51322174	2104.02	0	2	1	41	1	1	0	0	0	0	10	170	2.7	1	1	0	0	1	1	1	0	0	61.39	61.39	150.4304281	48	4	0	1	1	1	1	1	0	1	1	1	1	NA	NA	1	1	1	4
793	2104	561651.74	8570951.24	72.51322174	2104.03	0	1	1	14	1	1	1	0	1	0	14	15	2.7	1	1	0	0	0	0	0	0	0	61.39	61.39	150.4304281	48	4	0	1	1	1	1	1	0	0	0	0	0	NA	NA	0	1	0	2
794	2104	561651.74	8570951.24	72.51322174	2104.04	1	2	1	21	1	1	0	0	0	0	15	480	2.7	1	1	0	0	1	1	1	0	0	61.39	61.39	150.4304281	48	4	0	1	1	1	1	1	0	0	0	0	0	NA	NA	1	0	0	NA
795	2105	561649.78	8570947.13	71.16369629	2105.01	0	1	1	22	4	1	0	0	0	0	5	390	1.2	1	1	0	1	0	1	1	0	0	56.81	56.81	147.7122204	46	4	1	1	1	1	0	0	0	1	1	1	1	NA	NA	1	1	1	3
796	2106	561647.1	8570948.74	70.64725494	2106.01	0	2	1	19	3	1	0	0	0	0	0	200	1.85	1	1	0	0	1	0	1	0	0	57.62	57.62	150.4149168	46	4	0	1	1	1	0	1	0	0	0	0	0	NA	NA	1	1	0	3
797	2116	561639.23	8570918.88	55.9212532	2116.01	1	1	1	40	1	0	1	0	0	0	6	240	1.1	1	1	0	1	0	1	1	0	0	23.9	23.9	131.1481999	32	4	0	1	1	0	1	0	0	0	0	0	0	NA	NA	1	1	1	15
798	2116	561639.23	8570918.88	55.9212532	2116.02	0	1	1	36	1	0	0	0	0	0	6	250	1.1	1	1	0	1	0	1	0	0	0	23.9	23.9	131.1481999	32	4	0	1	1	0	1	0	0	0	0	0	0	NA	NA	0	1	1	5
799	2116	561639.23	8570918.88	55.9212532	2116.03	1	1	1	18	3	1	1	0	0	0	5	200	1.1	1	1	0	0	1	0	0	0	0	23.9	23.9	131.1481999	32	4	0	1	1	0	1	0	0	0	0	0	0	NA	NA	0	1	0	3
800	2116	561639.23	8570918.88	55.9212532	2116.04	1	1	1	16	1	1	1	0	0	0	7	50	0.96	1	1	0	0	1	0	0	0	0	23.9	23.9	131.1481999	32	4	0	1	1	0	1	0	0	1	0	0	0	NA	NA	0	1	1	5
801	2116	561639.23	8570918.88	55.9212532	2116.05	1	2	1	15	1	1	1	0	0	0	7	15	0.96	1	1	0	0	0	0	1	0	0	23.9	23.9	131.1481999	32	4	0	1	1	0	1	0	0	1	0	1	0	NA	NA	0	1	1	1
802	2116	561639.23	8570918.88	55.9212532	2116.06	1	1	1	14	1	1	1	0	0	0	7	0	0.96	1	0	0	0	0	0	0	0	0	23.9	23.9	131.1481999	32	4	0	1	1	0	1	0	0	0	0	1	0	NA	NA	1	1	1	4
803	2116	561639.23	8570918.88	55.9212532	2116.07	0	1	1	12	1	1	1	0	1	0	6	0	0.96	1	0	0	0	0	0	NA	0	0	23.9	23.9	131.1481999	32	4	0	1	1	0	1	0	0	0	0	0	0	NA	NA	0	1	1	4
804	2116	561639.23	8570918.88	55.9212532	2116.08	0	1	1	35	NA	NA	NA	0	0	0	0	80	0.96	NA	NA	0	0	1	NA	NA	0	NA	23.9	23.9	131.1481999	32	4	0	1	1	0	1	0	NA	0	0	0	0	NA	NA	0	1	1	1
805	2119	561650.14	8570931.57	66.33428192	2119.02	0	1	1	46	1	1	0	0	1	0	11	0	0	1	1	0	0	0	0	0	0	0	41.19	41.19	134.2498019	42	4	0	1	1	0	1	0	0	0	0	1	0	NA	NA	0	0	0	NA
806	2120	561658	8570933.36	69.63799286	2120.01	1	1	1	36	1	1	NA	0	0	0	1	340	1.05	NA	NA	0	0	1	1	0	0	0	46.79	46.79	131.7742207	45	4	0	1	0	1	1	0	0	0	0	0	0	NA	NA	1	0	0	NA
807	2120	561658	8570933.36	69.63799286	2120.02	0	1	1	31	4	1	NA	0	0	0	1	0	1.05	NA	NA	0	0	0	0	1	0	0	46.79	46.79	131.7742207	45	4	1	1	0	1	1	0	0	0	0	0	0	NA	NA	0	0	0	NA
808	2121	561659.25	8570939.8	71.45705414	2121.01	1	0	1	26	NA	NA	NA	0	0	1	0	480	1.77	NA	NA	0	1	0	NA	NA	0	NA	53.26	53.26	136.88569	46	4	0	1	0	1	1	0	NA	0	0	0	0	NA	NA	0	0	0	NA
809	2121	561659.25	8570939.8	71.45705414	2121.02	0	1	1	26	NA	NA	NA	0	0	1	0	240	1.77	NA	NA	0	1	0	NA	NA	0	NA	53.26	53.26	136.88569	46	4	0	1	0	1	1	0	NA	0	0	0	0	NA	NA	0	0	0	NA
810	2121	561659.25	8570939.8	71.45705414	2121.03	0	0	1	21	NA	NA	NA	0	0	1	0	240	1.27	NA	NA	0	1	0	NA	NA	0	NA	53.26	53.26	136.88569	46	4	0	1	0	1	1	0	NA	0	0	0	0	NA	NA	0	0	0	NA
811	2121	561659.25	8570939.8	71.45705414	2121.06	0	1	1	20	NA	NA	NA	0	0	1	0	0	1.27	NA	NA	0	0	0	NA	NA	0	NA	53.26	53.26	136.88569	46	4	0	1	0	1	1	0	NA	0	0	0	1	NA	NA	0	0	0	NA
812	2121	561659.25	8570939.8	71.45705414	2121.08	0	1	1	42	NA	NA	NA	0	0	1	0	0	0.89	NA	NA	0	0	0	NA	NA	0	NA	53.26	53.26	136.88569	46	4	0	1	0	1	1	0	NA	1	0	1	0	NA	NA	0	1	0	1
813	2121	561659.25	8570939.8	71.45705414	2121.09	0	1	1	19	NA	NA	NA	0	0	1	0	0	0.89	NA	NA	0	0	0	NA	NA	0	NA	53.26	53.26	136.88569	46	4	0	1	0	1	1	0	NA	0	0	0	0	NA	NA	0	1	0	2
814	2123	561662.65	8570942.84	72.62459564	2123.01	0	0	1	44	3	1	0	0	1	0	8	0	0.99	1	1	0	0	0	1	1	0	0	57.55	57.55	138.1728848	48	4	0	1	1	1	0	0	0	1	0	1	0	NA	NA	1	1	0	3
815	2123	561662.65	8570942.84	72.62459564	2123.02	1	1	1	23	NA	NA	NA	0	0	0	13	400	0.99	NA	NA	0	0	1	NA	NA	0	NA	57.55	57.55	138.1728848	48	4	0	1	1	1	0	0	NA	1	0	1	1	NA	NA	0	1	0	8
816	2123	561662.65	8570942.84	72.62459564	2123.03	1	0	1	21	4	1	0	0	0	0	8	240	0.99	1	1	0	1	0	1	0	0	0	57.55	57.55	138.1728848	48	4	0	1	1	1	0	0	0	1	0	0	1	NA	NA	1	1	0	3
817	2123	561662.65	8570942.84	72.62459564	2123.04	0	0	1	18	3	1	1	0	1	0	8	0	0.99	1	1	0	0	0	0	1	0	0	57.55	57.55	138.1728848	48	4	0	1	1	1	0	0	0	1	0	1	0	NA	NA	0	1	1	1
818	2124	561664.98	8570941.05	72.62459564	2124.02	0	1	1	31	NA	NA	NA	0	0	NA	0	100	0.46	NA	NA	NA	0	1	NA	NA	0	NA	57.11	57.11	135.5969388	48	4	0	1	1	1	0	0	NA	0	0	0	0	NA	NA	0	0	0	NA
819	2134	561689.65	8570922.1	73.88431549	2134.01	1	2	1	53	1	1	0	0	0	0	15	0	0.85	1	1	0	0	0	0	0	0	0	62.15	62.15	109.4181312	49	4	1	1	1	1	0	0	0	0	0	0	1	NA	NA	1	0	0	NA
820	2134	561689.65	8570922.1	73.88431549	2134.02	0	2	1	52	1	0	0	0	1	0	10	0	0.85	1	1	0	0	0	0	1	0	0	62.15	62.15	109.4181312	49	4	0	1	1	1	0	0	0	1	0	1	0	NA	NA	0	0	0	NA
821	2134	561689.65	8570922.1	73.88431549	2134.04	1	2	1	22	1	1	0	0	0	0	12	320	0.85	1	1	0	0	1	0	1	0	0	62.15	62.15	109.4181312	49	4	0	1	1	1	0	0	0	1	0	0	1	NA	NA	1	0	0	NA
822	2134	561689.65	8570922.1	73.88431549	2134.05	1	1	1	20	1	1	0	0	0	0	10	120	0.85	1	1	0	0	1	0	0	0	0	62.15	62.15	109.4181312	49	4	0	1	1	1	0	0	0	0	0	0	0	NA	NA	0	0	0	NA
823	2134	561689.65	8570922.1	73.88431549	2134.06	1	2	1	19	1	1	0	0	0	0	10	140	0.85	1	1	0	0	1	0	0	0	0	62.15	62.15	109.4181312	49	4	0	1	1	1	0	0	0	0	0	0	0	NA	NA	0	0	0	NA
824	2134	561689.65	8570922.1	73.88431549	2134.07	0	2	1	17	3	1	1	0	1	1	10	65	0.85	1	1	0	0	0	0	1	0	0	62.15	62.15	109.4181312	49	4	0	1	1	1	0	0	0	0	0	0	0	NA	NA	0	0	0	NA
825	2141	561695.34	8570913.28	72.35575867	2141.01	0	0	1	40	1	1	0	0	1	0	7	0	1.52	1	1	0	0	0	0	1	0	0	63.35	63.35	99.49384078	48	4	0	1	0	1	0	0	0	0	0	0	0	NA	NA	1	1	1	5
826	2141	561695.34	8570913.28	72.35575867	2141.02	1	0	1	37	1	0	0	0	0	0	7	400	0.87	1	1	0	0	1	0	0	0	0	63.35	63.35	99.49384078	48	4	0	1	0	1	0	0	0	0	0	0	0	NA	NA	0	0	0	NA
827	2141	561695.34	8570913.28	72.35575867	2141.03	1	1	1	13	1	1	NA	0	0	0	7	15	1.52	NA	NA	0	0	0	0	1	0	0	63.35	63.35	99.49384078	48	4	0	1	0	1	0	0	0	1	0	0	0	NA	NA	0	1	1	3
828	2141	561695.34	8570913.28	72.35575867	2141.04	0	1	1	9	1	1	1	0	0	0	7	15	1.52	1	0	0	0	0	0	1	0	0	63.35	63.35	99.49384078	48	4	0	1	0	1	0	0	0	0	0	0	0	NA	NA	0	1	1	3
829	2141	561695.34	8570913.28	72.35575867	2141.06	0	0	1	18	1	1	1	0	0	0	5	80	0.87	1	1	0	0	1	0	1	0	0	63.35	63.35	99.49384078	48	4	0	1	0	1	0	0	0	1	0	0	0	NA	NA	0	1	1	3
830	2141	561695.34	8570913.28	72.35575867	2141.07	0	1	1	18	NA	NA	1	0	0	0	0	150	0.87	1	1	0	0	1	NA	NA	0	NA	63.35	63.35	99.49384078	48	4	0	1	0	1	0	0	NA	1	1	1	0	NA	NA	0	0	0	NA
831	2146	561708.06	8570906.18	73.87880707	2146.01	1	1	1	45	1	1	0	0	0	0	7	700	2.08	1	1	0	1	0	0	1	0	0	74.07	74.07	90.17013649	49	4	0	1	1	1	0	1	0	0	0	0	0	NA	NA	1	1	1	4
832	2146	561708.06	8570906.18	73.87880707	2146.02	0	1	1	34	3	1	0	0	0	0	8	200	2.08	1	1	0	0	1	1	1	0	0	74.07	74.07	90.17013649	49	4	0	1	1	1	0	1	0	1	0	1	0	NA	NA	0	1	1	5
833	2146	561708.06	8570906.18	73.87880707	2146.03	0	1	1	11	1	1	1	0	0	0	8	0	2.08	1	1	0	0	0	0	1	0	0	74.07	74.07	90.17013649	49	4	0	1	1	1	0	1	0	0	0	1	0	NA	NA	0	1	1	1
834	2146	561708.06	8570906.18	73.87880707	2146.04	0	1	1	10	1	1	1	0	0	0	8	0	2.08	1	1	0	0	0	0	1	0	0	74.07	74.07	90.17013649	49	4	0	1	1	1	0	1	0	1	0	1	0	NA	NA	0	1	1	1
835	2147	561704.49	8570908.51	73.03941345	2147.02	0	0	1	22	3	1	NA	0	0	0	5	0	0	NA	NA	0	0	0	1	1	0	0	70.82	70.82	92.99364188	48	4	0	1	0	1	0	1	0	0	0	0	0	NA	NA	1	0	0	NA
836	2147	561704.49	8570908.51	73.03941345	2147.03	0	0	1	5	1	0	NA	0	0	0	5	0	0	NA	NA	0	0	0	0	NA	0	0	70.82	70.82	92.99364188	48	4	0	1	0	1	0	1	0	0	0	0	0	NA	NA	0	0	0	NA
837	2151	561719.69	8570895.28	74.78937531	2151.02	0	2	1	36	NA	NA	NA	0	0	NA	1	0	0.06	NA	NA	NA	0	0	NA	NA	0	NA	84.69	84.69	78.60025053	50	4	0	1	1	0	0	0	NA	0	0	0	0	NA	NA	0	0	0	NA
838	2151	561719.69	8570895.28	74.78937531	2151.04	1	2	1	5	NA	0	NA	0	0	NA	1	0	0.06	NA	NA	NA	0	0	NA	NA	0	NA	84.69	84.69	78.60025053	50	4	0	1	1	0	0	0	NA	0	0	0	0	NA	NA	0	0	0	NA
839	2151	561719.69	8570895.28	74.78937531	2151.05	0	2	1	14	NA	NA	NA	0	0	NA	1	15	0.06	NA	NA	NA	0	0	NA	NA	0	NA	84.69	84.69	78.60025053	50	4	0	1	1	0	0	0	NA	0	0	1	0	NA	NA	0	0	0	NA
840	2151	561719.69	8570895.28	74.78937531	2151.06	0	2	1	11	NA	NA	NA	0	0	NA	1	15	0.06	NA	NA	NA	0	0	NA	NA	0	NA	84.69	84.69	78.60025053	50	4	0	1	1	0	0	0	NA	0	0	0	0	NA	NA	0	1	0	1
841	2153	561718.08	8570888.3	74.71405029	2153.01	0	2	1	32	1	1	0	0	1	0	9	0	0	1	1	0	0	0	0	1	0	0	81.15	81.15	71.62396934	49	4	0	1	1	1	0	0	0	0	0	0	0	NA	NA	1	1	0	3
842	2153	561718.08	8570888.3	74.71405029	2153.02	0	1	1	9	1	1	1	0	0	0	9	0	0	1	0	0	0	0	0	1	0	0	81.15	81.15	71.62396934	49	4	0	1	1	1	0	0	0	1	0	1	0	NA	NA	0	1	0	3
843	2156	561709.14	8570889.38	70.23085022	2156.01	1	0	1	32	2	1	0	0	0	0	0	375	1.73	1	1	0	1	0	0	0	0	0	73.05	73.05	73.57469315	45	4	0	1	1	0	0	0	0	0	0	0	0	NA	NA	0	0	0	NA
844	2156	561709.14	8570889.38	70.23085022	2156.02	0	2	1	21	4	1	0	0	1	0	0	0	1.73	1	1	0	0	0	1	NA	0	0	73.05	73.05	73.57469315	45	4	0	1	1	0	0	0	0	1	1	0	0	NA	NA	0	0	0	NA
845	2157	561700.02	8570894.56	68.4486084	2157.01	0	2	1	41	1	1	0	0	0	0	8	240	1.27	1	1	0	0	1	0	1	0	0	64.05	64.05	80.49097193	43	4	0	1	0	1	0	0	0	0	0	0	0	NA	NA	0	0	0	NA
846	2157	561700.02	8570894.56	68.4486084	2157.02	1	1	1	42	1	1	0	0	0	0	8	311	1.27	1	1	0	1	0	1	1	0	0	64.05	64.05	80.49097193	43	4	0	1	0	1	0	0	0	0	0	0	0	NA	NA	0	0	0	NA
847	2157	561700.02	8570894.56	68.4486084	2157.03	0	1	1	9	1	1	1	0	0	0	8	0	1.27	0	0	0	0	0	0	1	0	0	64.05	64.05	80.49097193	43	4	0	1	0	1	0	0	0	0	0	0	0	NA	NA	0	1	1	3
848	2168	561652.82	8570902.07	56.21764755	2168.01	0	1	1	62	NA	NA	NA	0	0	NA	1	0	0	NA	NA	NA	0	0	NA	NA	0	NA	16.86	16.86	109.7889781	31	4	0	1	1	1	1	0	NA	0	0	0	0	NA	NA	0	0	0	NA
849	2176	561619.74	8570883.12	38.39363861	2176.01	1	1	1	31	1	1	0	0	0	0	10	278	0.74	1	1	0	1	0	1	NA	0	0	3.38	3.38	125.1823613	14	4	1	1	1	1	1	0	0	1	1	1	1	NA	NA	1	1	1	5
850	2176	561619.74	8570883.12	38.39363861	2176.02	0	2	1	28	0	0	0	0	0	0	9	120	0.74	0	0	0	0	1	0	NA	0	0	3.38	3.38	125.1823613	14	4	1	1	1	1	1	0	0	1	1	1	0	NA	NA	1	1	1	5
851	2176	561619.74	8570883.12	38.39363861	2176.03	1	2	1	7	1	1	1	0	0	0	7	0	0.74	0	0	0	0	0	0	1	0	0	3.38	3.38	125.1823613	14	4	1	1	1	1	1	0	0	1	1	1	0	NA	NA	1	1	1	3
852	2176	561619.74	8570883.12	38.39363861	2176.04	0	2	1	5	1	0	1	0	0	0	5	0	0.74	0	0	0	0	0	0	1	0	0	3.38	3.38	125.1823613	14	4	1	1	1	1	1	0	0	1	1	0	0	NA	NA	0	1	1	2
853	2186	561639.41	8570902.25	49.31315994	2186.01	1	1	1	36	1	1	0	0	0	0	11	328	1	1	1	1	1	0	1	0	0	0	6.01	6.01	119.8296506	24	4	0	1	1	1	1	0	0	0	1	0	0	NA	NA	1	1	1	4
854	2186	561639.41	8570902.25	49.31315994	2186.02	0	1	1	35	1	1	0	0	0	0	12	120	1	1	1	1	0	1	0	0	0	0	6.01	6.01	119.8296506	24	4	0	1	1	1	1	0	0	0	0	0	0	NA	NA	0	1	1	5
855	2186	561639.41	8570902.25	49.31315994	2186.03	0	1	1	12	1	1	1	0	0	0	12	15	1	1	0	1	0	0	0	0	0	0	6.01	6.01	119.8296506	24	4	0	1	1	1	1	0	0	0	0	0	0	NA	NA	0	1	0	1
856	2186	561639.41	8570902.25	49.31315994	2186.04	1	1	1	16	1	1	1	0	0	0	11	80	1	1	1	1	0	1	1	0	0	0	6.01	6.01	119.8296506	24	4	0	1	1	1	1	0	0	0	0	0	0	NA	NA	1	1	1	3
857	2188	561645.87	8570895.7	49.49212646	2188.01	1	1	1	33	NA	NA	NA	0	0	0	3	331	2.56	NA	NA	0	1	0	NA	NA	0	NA	6.7	6.7	110.8426764	25	4	0	1	1	0	1	1	NA	1	1	0	0	NA	NA	1	1	1	4
858	2188	561645.87	8570895.7	49.49212646	2188.02	1	0	1	25	NA	NA	0	0	0	0	0	222	2.56	1	1	0	1	0	NA	NA	0	NA	6.7	6.7	110.8426764	25	4	0	1	1	0	1	1	NA	0	0	0	0	NA	NA	0	0	0	NA
859	2192	561650.52	8570892.31	49.96930695	2192.02	1	1	1	25	3	1	NA	0	0	0	1	50	0.15	NA	NA	1	0	1	1	0	0	0	12.03	12.03	105.2567506	26	4	0	1	1	1	1	0	0	0	1	0	0	NA	NA	1	1	1	2
860	2192	561650.52	8570892.31	49.96930695	2192.03	0	1	1	13	1	1	NA	0	0	0	3	0	0	NA	NA	1	0	0	0	1	0	0	12.03	12.03	105.2567506	26	4	0	1	1	1	1	0	0	0	0	1	0	NA	NA	0	1	1	2
861	2195	561666.61	8570894.63	58.9759407	2195.01	1	1	1	34	1	1	0	0	0	0	7	320	1.2	1	1	0	1	0	1	NA	0	0	29.49	29.49	95.41261429	34	4	0	1	1	1	1	0	0	1	1	1	0	NA	NA	1	1	0	2
862	2195	561666.61	8570894.63	58.9759407	2195.02	0	1	1	29	1	1	0	0	0	0	7	70	1.2	1	1	0	0	1	1	1	0	0	29.49	29.49	95.41261429	34	4	0	1	1	1	1	0	0	0	0	0	0	NA	NA	0	1	1	2
863	2205	561694.5	8570890.52	65.55609131	2205.02	0	1	1	22	NA	NA	NA	0	0	NA	1	0	0	NA	NA	NA	0	0	NA	NA	0	NA	58.18	58.18	78.47085641	41	4	1	1	1	1	1	0	NA	1	0	0	0	NA	NA	0	0	0	NA
864	2208	561695.93	8570885.16	64.49269104	2208.01	1	1	1	36	1	0	0	0	0	0	12	100	0.21	1	1	0	0	1	1	0	0	0	58.63	58.63	73.14842432	40	4	0	1	0	1	0	0	0	0	0	0	0	NA	NA	0	0	0	NA
865	2208	561695.93	8570885.16	64.49269104	2208.02	0	2	1	35	3	1	0	0	0	0	9	0	0.21	1	1	0	0	1	1	NA	0	0	58.63	58.63	73.14842432	40	4	0	1	0	1	0	0	0	0	0	0	0	NA	NA	0	1	1	1
866	2208	561695.93	8570885.16	64.49269104	2208.03	1	2	1	15	3	1	1	0	0	0	12	15	0.21	1	0	0	0	0	1	NA	0	0	58.63	58.63	73.14842432	40	4	0	1	0	1	0	0	0	0	0	0	0	NA	NA	0	0	0	NA
867	2208	561695.93	8570885.16	64.49269104	2208.04	0	2	1	14	3	1	1	0	1	0	9	0	0.21	1	0	0	0	0	1	NA	0	0	58.63	58.63	73.14842432	40	4	0	1	0	1	0	0	0	0	0	0	0	NA	NA	0	1	1	1
868	2208	561695.93	8570885.16	64.49269104	2208.05	1	2	1	9	1	1	1	0	0	0	9	0	0.21	0	0	0	0	0	1	NA	0	0	58.63	58.63	73.14842432	40	4	0	1	0	1	0	0	0	0	0	0	0	NA	NA	0	1	1	5
869	2210	561714.88	8570882.29	72.25257111	2210.01	1	2	1	25	1	0	NA	0	0	0	5	400	2.16	NA	NA	1	0	1	0	1	0	0	74.95	74.95	65.83200482	47	4	0	0	0	0	1	0	0	0	0	0	0	NA	NA	0	0	0	NA
870	2210	561714.88	8570882.29	72.25257111	2210.02	0	2	1	37	4	1	0	0	1	0	9	0	2.16	1	1	1	0	0	1	0	0	0	74.95	74.95	65.83200482	47	4	0	0	0	0	1	0	0	1	0	0	0	NA	NA	0	0	0	NA
871	2210	561714.88	8570882.29	72.25257111	2210.03	1	2	1	20	1	1	NA	0	0	0	8	300	2.16	NA	NA	1	0	1	0	0	0	0	74.95	74.95	65.83200482	47	4	0	0	0	0	1	0	0	0	0	0	0	NA	NA	0	0	0	NA
872	2234	561701.65	8570858.87	70.27740479	2234.01	0	1	1	39	1	0	NA	0	0	0	17	100	1.3	NA	NA	0	0	1	1	1	0	0	52	52	45.94512406	45	4	0	1	0	1	0	0	0	0	0	0	0	NA	NA	0	1	0	4
873	2234	561701.65	8570858.87	70.27740479	2234.02	1	2	1	20	1	1	0	0	0	0	17	480	1.3	1	1	0	0	1	1	1	0	0	52	52	45.94512406	45	4	0	1	0	1	0	0	0	0	0	0	0	NA	NA	0	1	1	6
874	2234	561701.65	8570858.87	70.27740479	2234.04	1	1	1	17	1	1	1	0	0	0	13	250	1.3	1	1	0	0	1	0	0	0	0	52	52	45.94512406	45	4	0	1	0	1	0	0	0	0	0	1	0	NA	NA	0	1	0	5
875	2234	561701.65	8570858.87	70.27740479	2234.05	1	1	1	16	1	1	0	0	0	0	17	0	1.3	1	1	0	0	0	0	1	0	0	52	52	45.94512406	45	4	0	1	0	1	0	0	0	0	0	0	1	NA	NA	0	1	0	3
876	2234	561701.65	8570858.87	70.27740479	2234.06	0	1	1	13	1	1	1	0	0	0	9	15	1.3	1	1	0	0	0	0	0	0	0	52	52	45.94512406	45	4	0	1	0	1	0	0	0	1	0	0	0	NA	NA	0	1	1	4
877	2240	561699.1	8570848.22	71.37899017	2240.01	0	1	1	35	1	1	0	0	0	0	14	200	1.48	1	1	0	0	1	1	0	0	0	46.54	46.54	37.53755491	46	4	0	1	1	1	0	0	0	0	0	1	0	NA	NA	0	1	1	3
878	2240	561699.1	8570848.22	71.37899017	2240.02	0	1	1	16	1	1	1	0	0	0	14	100	1.48	1	0	0	0	1	0	1	0	0	46.54	46.54	37.53755491	46	4	0	1	1	1	0	0	0	1	1	1	1	NA	NA	0	0	0	NA
879	2240	561699.1	8570848.22	71.37899017	2240.03	1	1	1	20	1	1	0	0	0	0	14	50	1.48	1	1	0	0	1	0	1	0	0	46.54	46.54	37.53755491	46	4	0	1	1	1	0	0	0	0	0	1	0	NA	NA	0	1	1	4
880	2240	561699.1	8570848.22	71.37899017	2240.04	1	1	1	18	1	1	0	0	0	0	14	100	0.92	1	1	0	0	1	0	1	0	0	46.54	46.54	37.53755491	46	4	0	1	1	1	0	0	0	1	0	0	0	NA	NA	0	0	0	NA
881	2240	561699.1	8570848.22	71.37899017	2240.05	1	2	1	16	1	1	0	0	0	0	14	350	1.48	1	1	0	0	1	0	0	0	0	46.54	46.54	37.53755491	46	4	0	1	1	1	0	0	0	0	0	0	1	NA	NA	0	1	0	2
882	2245	561694.14	8570839.56	70.71689606	2245.01	0	1	1	39	1	1	0	0	0	0	10	240	0.95	1	1	0	0	1	1	0	0	0	40.42	40.42	34.14639267	46	4	0	1	0	0	0	0	0	0	0	0	0	NA	NA	0	0	0	NA
883	2245	561694.14	8570839.56	70.71689606	2245.02	0	1	1	53	NA	NA	NA	0	0	NA	0	480	1.11	NA	NA	NA	0	0	NA	NA	0	NA	40.42	40.42	34.14639267	46	4	0	1	0	0	0	0	NA	0	0	0	0	NA	NA	0	0	0	NA
884	2245	561694.14	8570839.56	70.71689606	2245.03	1	1	1	22	4	1	0	0	0	0	8	0	0.95	1	1	0	0	0	0	1	0	0	40.42	40.42	34.14639267	46	4	0	1	0	0	0	0	0	0	0	0	0	NA	NA	0	0	0	NA
885	2245	561694.14	8570839.56	70.71689606	2245.05	0	1	1	21	4	1	0	0	0	0	0	0	1.11	1	1	0	0	0	0	1	0	0	40.42	40.42	34.14639267	46	4	0	1	0	0	0	0	0	0	0	0	0	NA	NA	0	0	0	NA
886	2245	561694.14	8570839.56	70.71689606	2245.07	1	1	1	50	NA	NA	NA	0	1	0	3	0	0.95	NA	NA	0	0	0	NA	NA	0	NA	40.42	40.42	34.14639267	46	4	0	1	0	0	0	NA	NA	0	0	0	0	NA	NA	1	1	1	2
887	2254	561694.86	8570864.77	64.03340149	2254.01	1	1	1	31	1	1	0	0	0	1	2	315	1.71	1	1	0	1	0	0	0	0	0	47.92	47.92	55.09642302	40	4	0	1	1	1	1	0	0	0	0	0	0	NA	NA	0	1	1	2
888	2254	561694.86	8570864.77	64.03340149	2254.02	0	2	1	25	1	1	0	0	1	1	3	0	1.28	1	1	0	0	0	0	1	0	0	47.92	47.92	55.09642302	40	4	0	1	1	1	1	0	0	0	0	0	0	NA	NA	0	1	1	2
889	2254	561694.86	8570864.77	64.03340149	2254.04	1	1	1	50	1	0	0	0	0	1	2	240	1.03	1	1	0	0	1	1	0	0	0	47.92	47.92	55.09642302	40	4	0	1	1	1	1	0	0	1	1	0	1	NA	NA	0	1	1	2
890	2258	561669.79	8570866.46	52.32672501	2258.01	1	1	1	52	1	1	0	0	0	0	7	300	1.28	1	1	0	0	1	0	0	0	0	24.74	24.74	73.85978681	28	4	0	1	1	0	1	0	0	0	0	0	0	NA	NA	0	1	1	12
891	2258	561669.79	8570866.46	52.32672501	2258.02	0	1	1	31	1	1	0	0	0	0	8	100	1.28	1	1	0	0	1	0	0	0	0	24.74	24.74	73.85978681	28	4	0	1	1	0	1	0	0	0	0	0	0	NA	NA	0	1	1	4
892	2258	561669.79	8570866.46	52.32672501	2258.03	0	1	1	12	1	1	1	0	0	0	8	15	1.28	1	0	0	0	0	0	1	0	0	24.74	24.74	73.85978681	28	4	0	1	1	0	1	0	0	0	0	0	0	NA	NA	0	1	1	4
893	2259	561678.82	8570861.2	58.55146027	2259.02	0	2	1	37	1	1	1	0	0	0	14	120	0.39	1	1	0	0	1	1	1	0	0	31.1	31.1	62.42244001	34	4	0	1	1	1	1	0	0	0	0	1	0	NA	NA	0	1	0	2
894	2259	561678.82	8570861.2	58.55146027	2259.03	1	2	1	17	NA	NA	1	0	0	0	13	40	0.39	1	1	0	0	1	NA	NA	0	NA	31.1	31.1	62.42244001	34	4	0	1	1	1	1	0	NA	0	0	0	0	NA	NA	0	1	0	1
895	2259	561678.82	8570861.2	58.55146027	2259.04	1	2	1	16	NA	NA	NA	0	0	0	13	0	0.39	NA	NA	0	0	0	NA	NA	0	NA	31.1	31.1	62.42244001	34	4	1	1	1	1	1	0	NA	0	0	0	0	NA	NA	0	1	0	5
896	2259	561678.82	8570861.2	58.55146027	2259.05	1	1	1	14	1	1	1	0	0	0	14	150	0.39	1	0	0	0	1	0	0	0	0	31.1	31.1	62.42244001	34	4	0	1	1	1	1	0	0	0	0	1	0	NA	NA	0	1	1	3
897	2259	561678.82	8570861.2	58.55146027	2259.06	1	1	1	11	1	1	1	0	0	0	11	30	0.39	1	0	0	0	1	0	0	0	0	31.1	31.1	62.42244001	34	4	0	1	1	1	1	0	0	0	0	0	0	NA	NA	0	1	0	3
898	2259	561678.82	8570861.2	58.55146027	2259.07	0	1	1	8	1	1	1	0	0	0	8	0	0.39	1	0	0	0	0	0	NA	0	0	31.1	31.1	62.42244001	34	4	0	1	1	1	1	0	0	0	0	0	0	NA	NA	0	1	0	1
899	2259	561678.82	8570861.2	58.55146027	2259.08	0	1	1	7	1	1	1	0	0	0	7	0	0.39	0	0	0	0	0	0	1	0	0	31.1	31.1	62.42244001	34	4	0	1	1	1	1	0	0	0	0	0	0	NA	NA	0	1	1	2
900	2260	561676.56	8570851.91	61.18356323	2260.01	0	2	1	67	NA	NA	0	0	0	0	14	0	0	0	0	0	0	0	NA	NA	0	NA	25.38	25.38	57.06997434	37	4	0	1	1	1	1	0	NA	0	0	1	1	NA	NA	0	0	0	NA
901	2260	561676.56	8570851.91	61.18356323	2260.02	1	1	1	43	NA	NA	0	0	0	0	0	0	0	1	1	0	0	0	NA	NA	0	NA	25.38	25.38	57.06997434	37	4	0	1	1	1	1	0	NA	1	1	1	1	NA	NA	1	0	0	NA
902	2260	561676.56	8570851.91	61.18356323	2260.04	0	2	1	23	1	1	1	0	0	0	23	0	0	1	1	0	0	0	0	NA	0	0	25.38	25.38	57.06997434	37	4	0	1	1	1	1	0	0	0	0	0	0	NA	NA	0	1	0	5
903	2260	561676.56	8570851.91	61.18356323	2260.05	0	2	1	25	1	1	0	0	1	0	11	0	0	1	1	0	0	0	0	0	0	0	25.38	25.38	57.06997434	37	4	1	1	1	1	1	0	0	0	0	1	0	NA	NA	0	0	0	NA
904	2260	561676.56	8570851.91	61.18356323	2260.08	0	2	1	8	1	0	1	0	0	0	8	0	0	1	0	0	0	0	0	1	0	0	25.38	25.38	57.06997434	37	4	1	1	1	1	1	0	0	1	1	1	1	NA	NA	0	0	0	NA
905	2265	561650.52	8570881.22	46.23738861	2265.01	0	1	1	40	1	1	0	0	0	0	10	280	0.52	1	1	0	1	0	1	0	0	0	16.14	16.14	98.65916073	22	4	0	1	1	1	1	0	0	1	1	1	1	NA	NA	1	1	1	10
906	2265	561650.52	8570881.22	46.23738861	2265.03	1	1	1	12	1	0	1	0	0	0	10	0	0.52	0	0	0	0	0	0	0	0	0	16.14	16.14	98.65916073	22	4	0	1	1	1	1	0	0	1	1	1	1	NA	NA	1	1	1	10
907	2265	561650.52	8570881.22	46.23738861	2265.04	1	1	1	12	1	1	1	0	0	0	6	0	0.52	0	0	0	0	0	0	0	0	0	16.14	16.14	98.65916073	22	4	0	1	1	1	1	0	0	1	1	1	1	NA	NA	0	1	1	5
908	2265	561650.52	8570881.22	46.23738861	2265.05	0	0	1	9	1	1	1	0	0	0	8	0	0.52	0	0	0	0	0	0	0	0	0	16.14	16.14	98.65916073	22	4	0	1	1	1	1	0	0	0	0	1	0	NA	NA	0	1	1	10
909	2278	561659.46	8570851.18	54.37909317	2278.01	1	1	1	19	NA	NA	0	0	0	0	2	20	0.79	1	0	1	0	1	NA	NA	0	NA	9.04	9.04	72.08654044	29	4	0	1	1	1	1	NA	NA	0	0	0	0	NA	NA	1	1	1	3
910	2278	561659.46	8570851.18	54.37909317	2278.02	0	2	1	23	1	1	0	0	0	0	8	150	0.79	1	0	1	0	1	1	1	0	0	9.04	9.04	72.08654044	29	4	0	1	1	1	1	0	0	0	0	1	0	NA	NA	0	1	1	5
911	2292	561683.59	8570826.69	70.70520782	2292.01	1	1	1	25	5	1	1	0	0	0	4	900	4.62	1	1	0	1	0	0	1	0	0	32.44	32.44	37.11414695	45	4	0	1	0	1	0	0	0	0	0	0	0	NA	NA	0	0	0	NA
912	2292	561683.59	8570826.69	70.70520782	2292.02	0	1	1	29	4	1	1	0	0	0	4	600	4.62	1	1	0	1	0	0	1	0	0	32.44	32.44	37.11414695	45	4	0	1	0	1	0	0	0	0	0	0	0	NA	NA	0	1	0	1
913	2292	561683.59	8570826.69	70.70520782	2292.03	0	1	1	12	NA	NA	NA	0	0	0	0	0	4.62	NA	NA	0	0	0	NA	NA	0	NA	32.44	32.44	37.11414695	45	4	0	1	0	1	0	0	NA	0	0	0	0	NA	NA	0	0	0	NA
914	2306	561637.64	8570814	68.76422882	2306.01	0	2	1	62	1	1	0	0	1	0	7	0	2.26	1	1	1	0	0	0	0	0	0	31.9	31.9	81.65922935	44	4	0	1	1	1	1	1	0	0	0	0	0	NA	NA	0	1	0	5
915	2306	561637.64	8570814	68.76422882	2306.02	1	1	1	56	4	1	0	0	0	0	28	650	2.26	1	1	1	0	1	1	0	0	0	31.9	31.9	81.65922935	44	4	0	1	1	1	1	1	0	0	0	0	0	NA	NA	0	1	1	10
916	2306	561637.64	8570814	68.76422882	2306.05	1	1	1	26	4	1	NA	0	0	0	5	700	2.9	NA	NA	1	0	1	0	0	0	0	31.9	31.9	81.65922935	44	4	0	1	1	1	1	1	0	0	0	0	0	NA	NA	0	1	1	2
917	2306	561637.64	8570814	68.76422882	2306.06	1	2	1	25	NA	NA	0	0	0	0	8	850	5.08	1	1	1	0	1	NA	NA	0	NA	31.9	31.9	81.65922935	44	4	0	1	1	1	1	NA	NA	0	0	0	1	NA	NA	0	1	0	10
918	2306	561637.64	8570814	68.76422882	2306.09	0	1	1	12	NA	NA	NA	0	0	0	0	0	2.26	NA	NA	1	0	0	NA	NA	0	NA	31.9	31.9	81.65922935	44	4	0	1	1	1	1	1	NA	1	0	0	0	NA	NA	0	0	0	NA
919	2312	561587.09	8570798.84	67.33995056	2312.01	1	2	1	43	4	1	NA	0	0	0	15	1000	1.88	NA	NA	1	0	1	0	1	0	0	19.74	19.74	60.65470401	42	4	0	0	0	0	0	0	0	0	0	0	0	NA	NA	0	0	0	NA
920	2312	561587.09	8570798.84	67.33995056	2312.02	0	1	1	41	4	1	0	0	1	0	15	0	1.88	1	1	1	0	0	1	1	0	0	19.74	19.74	60.65470401	42	4	0	0	0	0	0	0	0	0	0	0	0	NA	NA	0	1	1	1
921	2312	561587.09	8570798.84	67.33995056	2312.03	0	2	1	19	4	1	1	0	0	0	15	0	1.88	1	1	1	0	0	1	1	0	0	19.74	19.74	60.65470401	42	4	0	0	0	0	0	0	0	0	0	0	0	NA	NA	0	0	0	NA
922	2312	561587.09	8570798.84	67.33995056	2312.04	1	1	1	17	3	1	0	0	0	0	15	0	1.88	1	1	1	0	0	1	1	0	0	19.74	19.74	60.65470401	42	4	0	0	0	0	0	0	0	0	0	0	0	NA	NA	0	0	0	NA
923	2312	561587.09	8570798.84	67.33995056	2312.05	0	1	1	16	3	1	0	0	0	0	16	15	1.88	1	1	1	0	0	0	0	0	0	19.74	19.74	60.65470401	42	4	0	0	0	0	0	0	0	0	0	0	0	NA	NA	0	0	0	NA
924	2316	561600.28	8570827.94	59.8707962	2316.01	0	1	1	34	3	1	0	0	1	0	10	65	0.12	1	1	1	0	0	0	1	0	0	7.54	7.54	90.90838692	34	4	0	1	0	1	1	0	0	1	0	1	0	NA	NA	0	1	1	3
925	2316	561600.28	8570827.94	59.8707962	2316.03	0	1	1	9	1	1	1	0	0	0	9	0	0.12	1	0	1	0	0	0	0	0	0	7.54	7.54	90.90838692	34	4	0	1	0	1	1	0	0	0	0	1	0	NA	NA	0	1	0	1
926	2318	561597.59	8570835.63	54.56799698	2318.02	1	2	1	25	3	1	0	0	0	0	12	0	0	1	1	0	0	0	1	0	0	0	4.89	4.89	95.78769957	30	4	0	1	0	1	1	0	0	0	0	0	0	NA	NA	0	1	1	1
927	2318	561597.59	8570835.63	54.56799698	2318.03	1	2	1	24	3	1	1	0	0	0	11	0	0	1	1	0	0	0	1	1	0	0	4.89	4.89	95.78769957	30	4	0	1	0	1	1	0	0	0	0	0	1	NA	NA	0	1	1	2
928	2318	561597.59	8570835.63	54.56799698	2318.05	0	0	1	18	3	1	NA	0	1	0	2	0	0	NA	NA	0	0	0	1	NA	0	0	4.89	4.89	95.78769957	30	4	0	1	0	1	1	0	0	0	0	0	0	NA	NA	0	1	1	1
929	2318	561597.59	8570835.63	54.56799698	2318.06	0	2	1	21	3	1	0	0	0	0	3	0	0	1	1	0	0	0	0	1	0	0	4.89	4.89	95.78769957	30	4	0	1	0	1	1	0	0	0	0	0	0	NA	NA	0	1	1	3
930	2318	561597.59	8570835.63	54.56799698	2318.07	0	0	1	6	1	0	1	0	0	0	3	0	0	0	0	0	0	0	0	1	0	0	4.89	4.89	95.78769957	30	4	0	1	0	1	1	0	0	0	0	0	0	NA	NA	0	1	0	2
931	2319	561626.2	8570834.56	58.45858383	2319.01	0	2	1	28	1	1	0	0	0	0	13	240	1.11	1	1	0	1	0	0	0	0	0	16.44	16.44	96.06183135	34	4	0	1	1	1	1	0	0	1	0	0	1	NA	NA	1	1	1	3
932	2319	561626.2	8570834.56	58.45858383	2319.02	0	2	1	8	1	1	1	0	0	0	8	0	1.11	0	0	0	0	0	0	0	0	0	16.44	16.44	96.06183135	34	4	0	1	1	1	1	0	0	0	0	1	0	NA	NA	0	1	1	4
933	2332	561602.57	8570858.45	45.54051208	2332.01	0	1	1	32	0	0	0	0	0	0	11	85	0.27	1	0	0	0	1	0	1	0	0	4.13	4.13	118.6455809	18	4	1	1	1	1	1	1	0	1	1	1	1	NA	NA	1	1	1	3
934	2332	561602.57	8570858.45	45.54051208	2332.02	0	2	1	11	1	1	1	0	0	0	11	15	0.27	1	0	0	0	0	0	1	0	0	4.13	4.13	118.6455809	18	4	0	1	1	1	1	1	0	1	1	1	1	NA	NA	1	1	1	2
935	2332	561602.57	8570858.45	45.54051208	2332.03	1	1	1	7	1	0	1	0	0	0	7	0	0.27	0	0	0	0	0	0	0	0	0	4.13	4.13	118.6455809	18	4	0	1	1	1	1	1	0	1	1	1	0	NA	NA	0	1	1	7
936	2332	561602.57	8570858.45	45.54051208	2332.04	1	1	1	10	1	1	1	0	0	0	10	15	0.27	1	0	0	0	0	0	0	0	0	4.13	4.13	118.6455809	18	4	0	1	1	1	1	1	0	0	1	1	1	NA	NA	0	1	1	5
937	2334	561627.27	8570861.2	43.27548981	2334.02	0	1	1	31	NA	NA	NA	0	0	NA	1	0	0	NA	NA	NA	0	0	NA	NA	0	NA	11.78	11.78	107.0412089	18	4	0	1	1	1	1	1	NA	0	0	0	0	NA	NA	0	1	0	3
938	2334	561627.27	8570861.2	43.27548981	2334.04	1	1	1	8	NA	NA	NA	0	0	NA	1	0	0	NA	NA	NA	0	0	NA	NA	0	NA	11.78	11.78	107.0412089	18	4	0	1	1	1	1	1	NA	0	0	0	0	NA	NA	0	1	1	2
939	2337	561616.73	8570864.59	39.61055756	2337.02	0	2	1	18	1	1	0	0	0	0	1	0	0	1	1	0	0	0	1	NA	0	0	14.87	14.87	118.6092604	16	4	0	1	1	1	1	1	0	0	0	0	0	NA	NA	0	1	0	2
940	2341	561623.16	8570870.49	38	2341.01	0	1	1	35	1	1	NA	0	0	NA	1	400	1.23	NA	NA	NA	1	0	0	0	0	0	6.96	6.96	116.2553652	13	4	0	1	0	1	0	0	0	0	1	1	0	NA	NA	0	1	1	2
941	2341	561623.16	8570870.49	38	2341.02	1	1	1	13	1	1	NA	0	0	NA	0	0	1.23	NA	NA	NA	0	0	0	1	0	0	6.96	6.96	116.2553652	13	4	0	1	0	1	0	0	0	1	1	1	1	NA	NA	0	1	1	2
942	2341	561623.16	8570870.49	38	2341.03	1	1	1	11	NA	NA	NA	0	0	NA	0	0	1.23	NA	NA	NA	0	0	NA	NA	0	NA	6.96	6.96	116.2553652	13	4	0	1	0	1	0	0	NA	1	1	1	0	NA	NA	0	1	1	2
943	2342	561627.81	8570872.54	38.9485054	2342.01	1	1	1	29	NA	NA	NA	0	0	NA	5	120	0.28	NA	NA	NA	0	1	NA	NA	0	NA	3.29	3.29	113.1359044	13	4	0	1	0	1	1	0	NA	1	1	1	0	NA	NA	1	1	1	6
944	2342	561627.81	8570872.54	38.9485054	2342.02	0	1	1	22	NA	NA	NA	0	0	NA	5	0	0.28	NA	NA	NA	0	0	NA	NA	0	NA	3.29	3.29	113.1359044	13	4	0	1	0	1	1	0	NA	0	0	1	0	NA	NA	0	1	1	5
945	2342	561627.81	8570872.54	38.9485054	2342.03	1	0	1	6	NA	0	NA	0	0	NA	5	0	0.28	NA	NA	NA	0	0	NA	NA	0	NA	3.29	3.29	113.1359044	13	4	0	1	0	1	1	0	NA	0	1	1	0	NA	NA	0	1	1	5
946	2343	561627.95	8570869.06	38.9485054	2343.02	0	1	1	32	1	1	0	0	0	0	4	110	0.29	1	1	0	0	1	0	0	0	0	5.9	5.9	111.3447919	14	4	0	1	1	1	1	1	0	1	1	1	1	NA	NA	1	1	1	3
947	2343	561627.95	8570869.06	38.9485054	2343.03	0	1	1	11	1	1	1	0	0	0	1	15	0.29	1	0	0	0	0	1	0	0	0	5.9	5.9	111.3447919	14	4	0	1	1	1	1	1	0	1	1	1	1	NA	NA	0	1	1	1
948	2343	561627.95	8570869.06	38.9485054	2343.04	0	1	1	7	1	0	1	0	0	0	1	0	0.29	0	0	0	0	0	1	0	0	0	5.9	5.9	111.3447919	14	4	0	1	1	1	1	1	0	1	1	1	0	NA	NA	0	0	0	NA
949	2358	561582.42	8570850.84	45.57071304	2358.01	0	1	1	52	1	1	0	0	0	0	15	240	1.14	1	1	0	0	1	0	1	0	0	15.41	15.41	102.6682555	21	4	0	1	1	1	1	1	0	0	0	0	0	NA	NA	0	1	1	3
950	2358	561582.42	8570850.84	45.57071304	2358.02	1	2	1	58	NA	NA	0	0	0	0	15	240	1.14	1	1	0	0	0	NA	NA	0	NA	15.41	15.41	102.6682555	21	4	0	1	1	1	1	1	NA	1	0	0	0	NA	NA	0	1	1	2
951	2358	561582.42	8570850.84	45.57071304	2358.03	0	2	1	16	3	1	1	0	0	0	15	15	1.14	1	0	0	0	0	0	1	0	0	15.41	15.41	102.6682555	21	4	0	1	1	1	1	1	0	0	0	0	0	NA	NA	0	1	1	1
952	2358	561582.42	8570850.84	45.57071304	2358.04	1	1	1	6	1	0	1	0	0	0	7	0	1.14	0	0	0	0	0	0	1	0	0	15.41	15.41	102.6682555	21	4	0	1	1	1	1	1	0	0	0	1	0	NA	NA	0	1	0	2
953	2360	561589.32	8570844.62	48.08467102	2360.01	1	1	1	31	1	1	0	0	0	0	3	520	1.76	1	1	0	1	0	1	1	0	0	6.09	6.09	99.82557013	24	4	0	1	0	1	1	0	0	0	0	0	0	NA	NA	0	1	0	1
954	2360	561589.32	8570844.62	48.08467102	2360.02	0	1	1	21	3	1	0	0	1	0	3	0	2.34	1	1	0	0	0	1	1	0	0	6.09	6.09	99.82557013	24	4	0	1	0	1	1	0	0	0	0	0	0	NA	NA	0	1	0	1
955	2360	561589.32	8570844.62	48.08467102	2360.04	0	0	1	39	NA	NA	NA	0	0	0	0	240	1.76	NA	NA	0	0	1	NA	NA	0	NA	6.09	6.09	99.82557013	24	4	0	1	0	1	1	0	NA	0	0	0	0	NA	NA	0	0	0	NA
956	2365	561589.74	8570824.95	58.62919235	2365.01	0	0	1	49	1	1	0	0	0	0	5	480	1.33	1	1	0	0	0	1	0	0	0	3.45	3.45	82.1087529	34	4	0	1	1	0	1	0	0	0	0	1	0	NA	NA	0	1	1	5
957	2365	561589.74	8570824.95	58.62919235	2365.02	0	1	1	22	NA	NA	0	0	1	0	5	0	1.33	1	1	0	0	0	NA	NA	0	NA	3.45	3.45	82.1087529	34	4	0	1	1	0	1	0	NA	0	0	0	0	NA	NA	0	1	1	3
958	2365	561589.74	8570824.95	58.62919235	2365.04	0	1	1	17	3	1	1	0	0	0	5	0	1.33	1	1	0	0	0	0	0	0	0	3.45	3.45	82.1087529	34	4	0	1	1	0	1	0	0	1	0	0	0	NA	NA	0	1	1	4
959	2365	561589.74	8570824.95	58.62919235	2365.05	1	1	1	57	NA	NA	NA	0	0	0	2	240	1.33	NA	NA	0	0	1	NA	NA	0	NA	3.45	3.45	82.1087529	34	4	0	1	1	0	1	0	NA	0	0	0	0	NA	NA	1	1	1	2
960	2367	561591.04	8570821.01	60.78436661	2367.01	0	2	1	29	NA	NA	NA	0	0	NA	2	0	0	NA	NA	NA	0	0	NA	NA	0	NA	2.39	2.39	79.60305857	36	4	0	0	0	0	1	0	NA	0	0	0	0	NA	NA	0	1	1	1
961	2367	561591.04	8570821.01	60.78436661	2367.02	0	1	1	23	NA	NA	NA	0	0	NA	6	0	0	NA	NA	NA	0	0	NA	NA	0	NA	2.39	2.39	79.60305857	36	4	0	0	0	0	1	0	NA	0	0	0	0	NA	NA	0	0	0	NA
962	2381	561563.8	8570858.87	40.59936905	2381.01	0	1	1	50	0	0	0	0	1	0	20	240	0.8	1	1	0	0	0	1	1	0	0	4.85	4.85	105.3821413	14	4	0	1	1	1	1	1	0	0	1	1	1	NA	NA	1	1	1	3
963	2381	561563.8	8570858.87	40.59936905	2381.02	0	2	1	19	3	1	0	0	0	0	19	0	0.8	1	1	0	0	1	1	0	0	0	4.85	4.85	105.3821413	14	4	0	1	1	1	1	1	0	0	0	1	0	NA	NA	1	1	1	5
964	2381	561563.8	8570858.87	40.59936905	2381.03	1	1	1	22	1	1	0	0	0	0	20	350	0.8	1	1	0	0	1	1	0	0	0	4.85	4.85	105.3821413	14	4	0	1	1	1	1	1	0	1	1	0	0	NA	NA	0	1	1	3
965	2381	561563.8	8570858.87	40.59936905	2381.04	0	1	1	12	1	1	1	0	0	0	12	15	0.8	1	0	0	0	0	0	NA	0	0	4.85	4.85	105.3821413	14	4	0	1	1	1	1	1	0	0	1	1	0	NA	NA	0	1	1	5
966	2381	561563.8	8570858.87	40.59936905	2381.05	1	1	1	64	1	1	NA	0	0	0	2	0	0.8	NA	NA	0	0	0	0	0	0	0	4.85	4.85	105.3821413	14	4	0	1	1	1	1	1	0	0	0	1	0	NA	NA	0	1	1	2
967	2381	561563.8	8570858.87	40.59936905	2381.07	1	2	1	7	NA	NA	NA	0	0	0	3	0	0.8	NA	NA	0	0	0	NA	NA	0	NA	4.85	4.85	105.3821413	14	4	0	1	1	1	1	1	NA	0	0	0	0	NA	NA	0	1	1	2
968	2402	561572.11	8570798.74	66.95813751	2402.01	0	0	1	48	NA	NA	NA	0	0	NA	1	930	3.47	NA	NA	NA	0	1	NA	NA	0	NA	28.52	28.52	50.02173078	41	4	0	1	1	1	0	0	NA	0	0	0	0	NA	NA	0	1	0	2
969	2402	561572.11	8570798.74	66.95813751	2402.02	0	0	1	27	NA	NA	NA	0	0	NA	1	0	3.47	NA	NA	NA	0	0	NA	NA	0	NA	28.52	28.52	50.02173078	41	4	0	1	1	1	0	0	NA	0	0	0	0	NA	NA	0	0	0	NA
970	2402	561572.11	8570798.74	66.95813751	2402.03	1	0	1	25	NA	NA	NA	0	0	NA	1	570	6.93	NA	NA	NA	1	0	NA	NA	0	NA	28.52	28.52	50.02173078	41	4	0	1	1	1	0	0	NA	0	0	0	0	NA	NA	0	0	0	NA
971	2407	561560.58	8570803.98	61.86916351	2407.01	0	1	1	38	1	1	0	0	0	0	15	0	1.42	1	1	0	0	0	0	NA	0	0	33.1	33.1	48.82053314	39	4	0	1	1	1	1	0	0	1	0	0	1	NA	NA	0	1	1	10
972	2407	561560.58	8570803.98	61.86916351	2407.02	1	1	1	38	2	1	0	0	0	0	15	600	1.42	1	1	0	0	1	0	NA	0	0	33.1	33.1	48.82053314	39	4	0	1	1	1	1	0	0	0	0	0	0	NA	NA	1	1	1	10
973	2407	561560.58	8570803.98	61.86916351	2407.03	0	1	1	12	1	1	1	0	1	0	12	0	1.42	1	0	0	0	0	0	1	0	0	33.1	33.1	48.82053314	39	4	0	1	1	1	1	0	0	0	0	0	0	NA	NA	0	0	0	NA
974	2407	561560.58	8570803.98	61.86916351	2407.04	0	1	1	10	1	1	1	0	0	0	10	15	1.42	0	0	0	0	0	0	1	0	0	33.1	33.1	48.82053314	39	4	0	1	1	1	1	0	0	0	0	0	0	NA	NA	0	1	0	2
975	2417	561552	8570797.01	66.50534821	2417.02	0	0	1	49	1	0	0	0	1	0	20	0	0	0	1	1	0	0	0	0	0	0	43.93	43.93	38.82634973	41	4	0	1	1	1	1	0	0	0	0	0	0	NA	NA	0	1	1	1
976	2417	561552	8570797.01	66.50534821	2417.04	1	1	1	16	1	1	1	0	0	0	16	0	0	1	1	1	0	0	0	0	0	0	43.93	43.93	38.82634973	41	4	0	1	1	1	1	0	0	0	0	0	0	NA	NA	0	1	0	2
977	2421	561528.4	8570804.7	66.51448059	2421.01	0	2	1	19	3	1	0	0	1	0	0	0	1.11	1	1	1	0	0	0	0	0	0	53.65	53.65	46.39411001	42	4	0	1	0	1	0	0	0	0	0	0	0	NA	NA	0	1	1	3
978	2421	561528.4	8570804.7	66.51448059	2421.02	1	2	1	21	4	1	0	0	0	0	0	240	1.11	1	1	1	1	0	0	0	0	0	53.65	53.65	46.39411001	42	4	0	1	0	1	0	0	0	0	0	0	0	NA	NA	0	0	0	NA
979	2424	561531.02	8570816.79	62.37950516	2424.01	0	2	1	44	1	1	0	0	0	0	15	500	5.18	1	1	0	0	1	1	NA	0	0	44.74	44.74	57.94506286	37	4	0	1	0	1	0	0	0	0	0	0	0	NA	NA	0	1	1	5
980	2424	561531.02	8570816.79	62.37950516	2424.02	0	2	1	30	3	1	0	0	0	0	15	240	5.18	1	1	0	0	1	0	0	0	0	44.74	44.74	57.94506286	37	4	0	1	0	1	0	0	0	0	0	0	0	NA	NA	0	1	1	3
981	2424	561531.02	8570816.79	62.37950516	2424.03	1	2	1	49	1	1	1	0	0	0	8	1500	5.18	1	1	0	0	1	0	NA	0	0	44.74	44.74	57.94506286	37	4	0	1	0	1	0	0	0	0	0	0	0	NA	NA	1	0	0	NA
982	2426	561533.97	8570829.22	53.17912674	2426.01	1	2	1	44	4	1	0	0	0	0	20	350	1.69	1	1	0	1	0	1	1	0	0	35.31	35.53	71.24684651	30	4	0	0	0	0	0	0	0	0	0	0	0	NA	NA	1	0	0	NA
983	2426	561533.97	8570829.22	53.17912674	2426.02	0	2	1	40	1	1	0	0	0	0	16	200	1.69	1	1	0	0	1	1	0	0	0	35.31	35.53	71.24684651	30	4	0	0	0	0	0	0	0	0	0	0	0	NA	NA	0	1	1	6
984	2426	561533.97	8570829.22	53.17912674	2426.03	0	2	1	18	3	1	1	0	0	0	16	0	1.69	1	1	0	0	0	0	0	0	0	35.31	35.53	71.24684651	30	4	0	0	0	0	0	0	0	0	0	0	0	NA	NA	0	1	1	1
985	2441	561521.62	8570833	57.17893219	2441.02	0	2	1	40	0	0	0	0	1	0	0	0	0	1	1	0	0	0	1	0	0	0	46.47	46.49	76.29873844	31	4	0	1	1	1	1	0	0	0	0	0	0	NA	NA	0	1	1	10
986	2441	561521.62	8570833	57.17893219	2441.03	1	1	1	17	1	0	0	0	0	0	5	0	0	1	0	0	0	0	0	1	0	0	46.47	46.49	76.29873844	31	4	0	1	1	1	1	0	0	0	0	0	0	NA	NA	0	1	1	5
987	2441	561521.62	8570833	57.17893219	2441.04	1	2	1	14	1	0	1	0	0	0	5	0	0	1	0	0	0	0	0	0	0	0	46.47	46.49	76.29873844	31	4	0	1	1	1	1	0	0	1	1	1	1	NA	NA	0	1	1	4
988	2441	561521.62	8570833	57.17893219	2441.05	0	2	1	11	1	1	1	0	0	0	10	0	0	0	0	0	0	0	0	0	0	0	46.47	46.49	76.29873844	31	4	0	1	1	1	1	0	0	0	0	0	0	NA	NA	0	1	1	1
989	2441	561521.62	8570833	57.17893219	2441.06	0	2	1	8	1	0	1	0	0	0	7	0	0	0	0	0	0	0	0	0	0	0	46.47	46.49	76.29873844	31	4	0	1	1	1	1	0	0	0	0	1	0	NA	NA	0	1	1	3
990	2441	561521.62	8570833	57.17893219	2441.07	1	1	1	4	0	0	0	0	0	0	6	0	0	0	0	0	0	0	0	0	0	0	46.47	46.49	76.29873844	31	4	0	1	1	1	1	0	0	1	0	1	1	NA	NA	0	0	0	NA
991	2441	561521.62	8570833	57.17893219	2441.08	1	2	1	5	0	0	1	0	0	0	1	0	0	0	0	0	0	0	0	0	0	0	46.47	46.49	76.29873844	31	4	0	1	1	1	1	0	0	1	0	1	1	NA	NA	0	0	0	NA
992	2447	561535.74	8570845.16	45.09766006	2447.01	1	1	1	54	NA	NA	0	0	0	0	17	800	4.81	1	1	0	0	1	NA	NA	0	NA	26.94	26.94	88.49929277	21	4	0	1	1	1	1	NA	NA	0	0	0	0	NA	NA	0	1	0	4
993	2447	561535.74	8570845.16	45.09766006	2447.02	0	1	1	18	4	1	0	0	0	0	1	240	4.81	1	1	0	0	1	0	1	0	0	26.94	26.94	88.49929277	21	4	0	1	1	1	1	0	0	0	0	0	0	NA	NA	0	1	1	10
994	2453	561537.71	8570874.12	32.53637695	2453.01	1	2	1	55	0	0	NA	0	0	NA	23	0	0	NA	NA	NA	0	0	0	0	0	0	13.99	13.99	119.7409591	8	4	0	1	1	1	1	1	0	0	1	1	1	NA	NA	1	1	0	20
995	2453	561537.71	8570874.12	32.53637695	2453.02	0	2	1	30	NA	NA	NA	0	1	0	0	0	0	NA	NA	0	0	0	NA	NA	0	NA	13.99	13.99	119.7409591	8	4	0	1	1	1	1	1	NA	1	1	1	0	NA	NA	0	1	0	20
996	2453	561537.71	8570874.12	32.53637695	2453.03	1	1	1	6	0	0	NA	0	0	0	0	0	0	NA	NA	0	0	0	0	0	0	0	13.99	13.99	119.7409591	8	4	0	1	1	1	1	1	0	1	1	1	1	NA	NA	0	1	0	7
997	2459	561523.94	8570858.39	43.49940109	2459.01	1	2	1	20	NA	NA	NA	0	0	1	20	450	2.08	NA	NA	0	0	1	NA	NA	0	NA	35.34	35.34	102.9149447	18	4	0	1	1	1	1	0	NA	1	1	1	0	NA	NA	1	1	1	7
998	2460	561521.8	8570854.46	44.19467163	2460.01	0	1	1	35	1	1	0	0	0	0	4	200	3.7	1	1	0	0	1	1	0	0	0	38.12	38.12	99.37097749	20	4	0	1	1	1	1	0	0	0	0	0	0	NA	NA	0	1	1	5
999	2460	561521.8	8570854.46	44.19467163	2460.02	1	1	1	28	NA	NA	0	0	0	0	1	600	3.7	1	1	0	0	1	NA	NA	0	NA	38.12	38.12	99.37097749	20	4	0	1	1	1	1	0	NA	0	0	0	0	NA	NA	0	0	0	NA
1000	2464	561514.32	8570839.32	52.21693039	2464.01	1	1	1	31	NA	NA	NA	0	0	0	15	0	0.23	NA	NA	0	0	0	NA	NA	0	NA	50.11	50.11	85.15844353	29	4	0	1	1	1	1	0	NA	0	0	0	1	NA	NA	0	1	1	10
1001	2464	561514.32	8570839.32	52.21693039	2464.02	0	1	1	35	NA	NA	NA	0	0	0	0	150	0.23	NA	NA	0	0	1	NA	NA	0	NA	50.11	50.11	85.15844353	29	4	0	1	1	1	1	0	NA	1	1	0	1	NA	NA	0	1	1	6
1002	2464	561514.32	8570839.32	52.21693039	2464.05	0	1	1	12	NA	NA	NA	0	0	0	0	0	0.23	NA	NA	0	0	0	NA	NA	0	NA	50.11	50.11	85.15844353	29	4	0	1	1	1	1	0	NA	1	1	0	0	NA	NA	0	1	1	3
1003	2464	561514.32	8570839.32	52.21693039	2464.06	1	0	1	6	NA	0	NA	0	0	0	0	0	0.23	NA	NA	0	0	0	NA	NA	0	NA	50.11	50.11	85.15844353	29	4	0	1	1	1	1	0	NA	1	1	1	0	NA	NA	0	1	1	5
1004	2466	561508.39	8570833.89	60.02735901	2466.01	0	2	1	31	NA	NA	NA	0	0	NA	0	280	1.6	NA	NA	NA	1	0	NA	NA	0	NA	59.2	59.2	81.06236771	34	4	0	1	1	1	1	0	NA	0	0	0	0	NA	NA	0	0	0	NA
1005	2466	561508.39	8570833.89	60.02735901	2466.02	0	2	1	6	NA	0	NA	0	0	NA	0	0	1.6	NA	NA	NA	0	0	NA	NA	0	NA	59.2	59.2	81.06236771	34	4	0	1	1	1	1	0	NA	0	0	0	0	NA	NA	0	1	1	1
1006	2466	561508.39	8570833.89	60.02735901	2466.03	0	1	1	22	NA	NA	NA	0	0	NA	0	240	1.6	NA	NA	NA	1	0	NA	NA	0	NA	59.2	59.2	81.06236771	34	4	0	1	1	1	1	0	NA	0	0	0	0	NA	NA	0	0	0	NA
1007	2476	561494.26	8570829.96	63.51753998	2476.02	0	1	1	46	1	1	0	0	1	0	11	240	0.92	1	1	0	0	0	1	0	0	0	74.25	74.25	84.06096617	39	4	0	1	1	1	0	0	0	0	0	0	1	NA	NA	1	1	0	1
1008	2476	561494.26	8570829.96	63.51753998	2476.03	0	1	1	14	1	1	1	0	0	0	11	60	0.92	1	1	0	0	0	0	0	0	0	74.25	74.25	84.06096617	39	4	0	1	1	1	0	0	0	0	0	0	0	NA	NA	1	0	0	NA
1009	2486	561524.39	8570865.97	37.60784912	2486.01	1	2	1	44	NA	NA	NA	0	0	0	20	500	0.68	NA	NA	1	0	1	NA	NA	0	NA	29.53	29.53	111.6091358	13	4	0	1	1	1	1	NA	NA	0	1	0	0	NA	NA	0	1	0	2
1010	2486	561524.39	8570865.97	37.60784912	2486.02	0	1	1	49	0	0	NA	0	1	0	20	0	0.68	NA	NA	1	0	0	0	0	0	0	29.53	29.53	111.6091358	13	4	0	1	1	1	1	0	0	0	0	0	0	NA	NA	1	1	1	4
1011	2486	561524.39	8570865.97	37.60784912	2486.04	1	1	1	13	NA	NA	NA	0	0	0	12	15	0.68	NA	NA	1	0	0	NA	NA	0	NA	29.53	29.53	111.6091358	13	4	0	1	1	1	1	0	NA	0	0	0	0	NA	NA	1	1	1	7
1012	2486	561524.39	8570865.97	37.60784912	2486.05	1	1	1	10	NA	NA	NA	0	0	0	10	0	0.68	NA	NA	1	0	0	NA	NA	0	NA	29.53	29.53	111.6091358	13	4	0	1	1	1	1	0	NA	0	0	0	0	NA	NA	0	1	1	9
1013	2486	561524.39	8570865.97	37.60784912	2486.06	0	2	1	16	1	1	0	0	1	1	1	0	0.68	0	0	0	0	0	0	0	0	0	29.53	29.53	111.6091358	13	4	0	1	1	1	1	0	0	1	0	0	0	NA	NA	0	1	1	3
1014	2509	561469.2	8570860.77	61.92573929	2509.01	1	1	1	46	1	1	0	0	0	0	6	501	4.07	1	1	0	1	0	1	0	0	0	63.95	59.08	103.677555	37	4	0	0	0	0	0	0	0	0	1	1	1	NA	NA	0	1	1	6
1015	2509	561469.2	8570860.77	61.92573929	2509.02	0	1	1	34	4	1	0	0	0	0	5	380	4.07	1	1	0	1	0	1	0	0	0	63.95	59.08	103.677555	37	4	0	0	0	0	0	0	0	0	0	0	0	NA	NA	0	1	1	1
1016	2512	561489.58	8570858.45	54.46513367	2512.01	0	1	1	24	1	1	0	0	1	0	7	412	1.21	1	1	0	0	0	1	1	0	0	64.35	64.35	111.7340111	29	4	0	1	1	1	1	1	0	0	0	0	0	NA	NA	0	1	1	4
1017	2512	561489.58	8570858.45	54.46513367	2512.02	0	1	1	22	1	1	0	0	1	0	12	240	1.21	1	1	0	0	0	0	0	0	0	64.35	64.35	111.7340111	29	4	0	1	1	1	1	1	0	1	0	1	0	NA	NA	0	1	1	3
1018	2512	561489.58	8570858.45	54.46513367	2512.03	0	1	1	6	1	0	1	0	0	0	6	0	1.21	0	1	0	0	0	0	1	0	0	64.35	64.35	111.7340111	29	4	0	1	1	1	1	1	0	0	0	1	0	NA	NA	0	0	0	NA
1019	2513	561491.37	8570860.77	52.58292007	2513.01	1	2	1	30	NA	NA	NA	0	0	NA	0	320	1.73	NA	NA	NA	1	0	NA	NA	0	NA	61.04	61.04	110.3186074	27	4	0	1	1	1	1	0	NA	0	0	0	0	NA	NA	0	1	0	10
1020	2513	561491.37	8570860.77	52.58292007	2513.02	0	1	1	28	NA	NA	NA	0	0	NA	0	240	1.29	NA	NA	NA	0	1	NA	NA	0	NA	61.04	61.04	110.3186074	27	4	0	1	1	1	1	0	NA	0	0	0	0	NA	NA	0	1	0	3
1021	2513	561491.37	8570860.77	52.58292007	2513.03	1	1	1	8	NA	NA	NA	0	0	NA	0	0	1.73	NA	NA	NA	0	0	NA	NA	0	NA	61.04	61.04	110.3186074	27	4	0	1	1	1	1	0	NA	0	0	1	0	NA	NA	0	1	0	10
1022	2516	561472.77	8570867.39	57.79893112	2516.02	0	1	1	56	NA	NA	0	0	1	NA	2	0	0	1	1	NA	0	0	NA	NA	0	NA	66.21	58.33	97.89495879	34	4	0	1	1	1	1	0	NA	0	0	0	0	NA	NA	0	1	0	2
1023	2516	561472.77	8570867.39	57.79893112	2516.03	1	2	1	27	NA	NA	0	0	0	NA	2	0	0	1	1	NA	0	0	NA	NA	0	NA	66.21	58.33	97.89495879	34	4	0	1	1	1	1	NA	NA	1	0	1	0	NA	NA	1	1	0	2
1024	2529	561464.37	8570872.21	61.56028366	2529.01	1	1	1	33	NA	NA	NA	0	0	0	9	240	3.42	NA	NA	0	1	0	NA	NA	0	NA	58.82	49.92	91.50673143	37	4	0	0	0	0	0	0	NA	0	0	0	0	NA	NA	0	0	0	NA
1025	2529	561464.37	8570872.21	61.56028366	2529.02	0	1	1	36	1	1	0	0	0	0	9	500	3.42	1	1	0	0	1	0	NA	0	0	58.82	49.92	91.50673143	37	4	0	0	0	0	0	0	0	0	0	0	0	NA	NA	0	0	0	NA
1026	2531	561468.12	8570874.72	58.06033707	2531.01	1	1	1	31	1	1	0	0	0	0	20	675	1.56	1	1	0	0	1	1	0	0	0	61.97	51.61	89.65622968	35	4	0	1	0	1	0	0	0	0	0	0	0	NA	NA	0	0	0	NA
1027	2531	561468.12	8570874.72	58.06033707	2531.02	0	1	1	28	1	1	0	0	1	0	16	0	1.56	1	1	0	0	0	0	0	0	0	61.97	51.61	89.65622968	35	4	0	1	0	1	0	0	0	0	0	0	1	NA	NA	0	0	0	NA
1028	2531	561468.12	8570874.72	58.06033707	2531.03	1	1	1	11	1	1	1	0	0	0	11	0	1.56	1	0	0	0	0	0	1	0	0	61.97	51.61	89.65622968	35	4	0	1	0	1	0	0	0	0	0	0	0	NA	NA	0	0	0	NA
1029	2531	561468.12	8570874.72	58.06033707	2531.04	1	2	1	9	1	1	1	0	0	0	9	0	1.56	0	0	0	0	0	1	1	0	0	61.97	51.61	89.65622968	35	4	0	1	0	1	0	0	0	0	0	0	0	NA	NA	0	1	1	2
1030	2539	561483.68	8570891.88	47.23195648	2539.01	1	2	1	40	1	0	0	0	1	0	17	0	0	1	1	0	0	0	0	0	0	0	48.7	48.7	79.26737669	22	4	0	1	1	1	1	0	0	1	0	1	0	NA	NA	0	1	1	6
1031	2541	561477.24	8570897.78	48.73323441	2541.01	1	2	1	35	NA	NA	0	0	0	0	14	400	0.43	1	1	0	1	0	NA	NA	0	NA	51.66	51.66	71.02034858	25	4	0	1	1	1	1	0	NA	0	0	0	0	NA	NA	0	0	0	NA
1032	2541	561477.24	8570897.78	48.73323441	2541.02	0	0	1	35	1	1	0	0	1	0	11	0	0.43	1	0	0	0	0	0	0	0	0	51.66	51.66	71.02034858	25	4	0	1	1	1	1	0	0	0	0	0	0	NA	NA	0	1	0	4
1033	2541	561477.24	8570897.78	48.73323441	2541.03	0	2	1	5	1	0	1	0	0	0	5	0	0.43	0	0	0	0	0	0	1	0	0	51.66	51.66	71.02034858	25	4	0	1	1	1	1	0	0	0	0	0	0	NA	NA	0	0	0	NA
1034	2541	561477.24	8570897.78	48.73323441	2541.04	0	0	1	15	1	1	1	0	0	0	10	0	0.43	0	0	0	0	0	0	1	0	0	51.66	51.66	71.02034858	25	4	0	1	1	1	1	0	0	0	0	0	0	NA	NA	0	1	1	2
1035	2541	561477.24	8570897.78	48.73323441	2541.05	1	1	1	10	1	1	1	0	0	0	10	15	0.43	0	0	0	0	0	0	1	0	0	51.66	51.66	71.02034858	25	4	0	1	1	1	1	0	0	0	0	0	0	NA	NA	0	1	0	3
1036	2541	561477.24	8570897.78	48.73323441	2541.06	1	1	1	8	1	0	1	0	0	0	8	0	0.43	0	0	0	0	0	0	1	0	0	51.66	51.66	71.02034858	25	4	0	1	1	1	1	0	0	0	0	0	0	NA	NA	0	0	0	NA
1037	2541	561477.24	8570897.78	48.73323441	2541.07	1	1	1	9	1	0	1	0	0	0	10	0	0.43	0	0	0	0	0	0	1	0	0	51.66	51.66	71.02034858	25	4	0	1	1	1	1	0	0	0	0	0	0	NA	NA	0	1	0	1
1038	2548	561469.37	8570888.48	55.74120331	2548.01	0	2	1	24	NA	NA	0	0	0	NA	4	0	1.39	1	1	NA	0	0	NA	NA	0	NA	64.78	50.07	76.64274534	31	4	0	1	1	1	1	0	NA	0	0	0	0	NA	NA	0	1	1	4
1039	2548	561469.37	8570888.48	55.74120331	2548.02	1	1	1	26	NA	NA	NA	0	0	NA	8	500	1.39	NA	NA	NA	0	1	NA	NA	0	NA	64.78	50.07	76.64274534	31	4	0	1	1	1	1	0	NA	0	0	1	0	NA	NA	0	0	0	NA
1040	2548	561469.37	8570888.48	55.74120331	2548.04	0	1	1	15	NA	NA	0	0	0	1	0	100	1.39	1	1	0	0	1	NA	NA	0	NA	64.78	50.07	76.64274534	31	4	0	1	1	1	1	0	NA	0	0	0	0	NA	NA	0	0	0	NA
1041	2551	561461.69	8570881.69	61.15118027	2551.01	1	2	1	41	NA	NA	0	0	0	0	6	1300	5.08	1	1	1	1	0	NA	NA	0	NA	57.54	44.76	81.69358381	36	4	0	1	0	1	0	NA	NA	0	0	0	0	NA	NA	1	0	0	NA
1042	2551	561461.69	8570881.69	61.15118027	2551.02	0	1	1	27	3	1	0	0	0	0	5	350	5.08	1	1	1	1	0	0	0	0	0	57.54	44.76	81.69358381	36	4	0	1	0	1	0	0	0	0	0	0	0	NA	NA	0	0	0	NA
1043	2561	561484.75	8570910.12	44.821064	2561.01	0	2	1	44	1	1	0	0	0	NA	6	250	0.88	1	1	NA	0	1	1	0	0	0	39.83	39.83	64.69285697	20	4	0	1	1	1	1	0	0	0	0	0	0	NA	NA	1	1	1	4
1044	2561	561484.75	8570910.12	44.821064	2561.03	1	1	1	17	NA	NA	1	0	0	NA	4	36	0.88	1	1	NA	0	0	NA	NA	0	NA	39.83	39.83	64.69285697	20	4	0	1	1	1	1	NA	NA	0	0	0	0	NA	NA	1	1	0	3
1045	2571	561518.36	8570901.18	31.35821342	2571.02	0	1	1	25	1	1	0	0	0	0	1	100	0.23	1	1	0	0	1	1	1	0	0	13.3	13.3	96.40428656	7	4	0	1	0	1	1	1	0	1	1	1	1	NA	NA	1	1	1	2
1046	2571	561518.36	8570901.18	31.35821342	2571.03	0	1	1	7	1	1	1	0	0	0	1	0	0.23	0	0	0	0	0	0	0	0	0	13.3	13.3	96.40428656	7	4	0	1	0	1	1	1	0	1	1	1	0	NA	NA	0	1	1	2
1047	2571	561518.36	8570901.18	31.35821342	2571.04	1	2	1	5	1	0	1	0	0	0	1	0	0.23	0	0	0	0	0	0	0	0	0	13.3	13.3	96.40428656	7	4	0	1	0	1	1	1	0	1	1	1	1	NA	NA	1	1	1	3
1048	2578	561519.44	8570894.92	31.84633064	2578.02	0	1	1	48	1	0	0	0	1	0	5	0	0	1	1	0	0	0	1	NA	0	0	15.13	15.13	101.1169302	7	4	0	1	1	1	1	1	0	0	0	0	0	NA	NA	0	1	1	5
1049	2578	561519.44	8570894.92	31.84633064	2578.03	1	2	1	7	1	0	1	0	0	0	8	0	0	0	0	0	0	0	1	1	0	0	15.13	15.13	101.1169302	7	4	0	1	1	1	1	1	0	0	0	0	0	NA	NA	0	1	1	1
1050	2602	561276.89	8571299.97	41.30409241	2602.01	1	1	1	49	NA	NA	NA	0	0	0	0	260	2.4	NA	NA	0	0	1	NA	NA	0	NA	5.7	5.7	21.10745269	14	2	0	1	0	1	1	0	NA	0	0	0	0	NA	NA	0	1	0	3
1051	2606	561256.18	8571306.76	42.56179428	2606.01	1	2	1	35	NA	NA	0	0	0	0	16	260	1.2	1	1	0	1	0	NA	NA	0	NA	16.96	16.96	39.93143264	17	2	0	1	1	1	1	0	NA	0	0	0	0	NA	NA	0	1	1	3
1052	2607	561263.45	8571312.77	45.83459473	2607.01	1	2	1	31	1	1	0	0	0	0	0	240	1.57	1	1	0	1	0	0	1	0	0	7.29	7.29	39.56190268	21	2	0	1	1	0	1	1	0	1	1	0	1	NA	NA	1	1	0	2
1053	2607	561263.45	8571312.77	45.83459473	2607.02	0	1	1	22	NA	NA	NA	0	0	0	1	100	1.57	NA	NA	0	0	1	NA	NA	0	NA	7.29	7.29	39.56190268	21	2	0	1	1	0	1	1	NA	1	1	1	1	NA	NA	0	0	0	NA
1054	2615	561228.84	8571308.34	38.87259293	2615.01	0	1	1	24	1	1	0	0	0	0	7	100	0.31	1	1	1	0	1	1	0	0	0	37.47	37.47	63.73738256	14	2	1	1	1	1	1	1	0	1	0	1	0	NA	NA	1	1	1	30
1055	2620	561229	8571336.16	55.53588867	2620.01	1	2	1	29	NA	NA	NA	0	0	0	4	220	2.13	NA	NA	0	0	1	NA	NA	0	NA	30.87	30.87	81.4551797	29	2	0	0	0	0	1	1	NA	1	0	0	0	NA	NA	0	1	1	2
1056	2620	561229	8571336.16	55.53588867	2620.03	0	1	1	23	NA	NA	0	0	1	0	0	0	0.71	1	1	0	0	0	NA	NA	0	NA	30.87	30.87	81.4551797	29	2	0	0	0	0	1	1	NA	0	0	1	1	NA	NA	0	1	0	2
1057	2620	561229	8571336.16	55.53588867	2620.06	1	2	1	22	NA	NA	NA	0	0	0	0	240	0.71	NA	NA	0	0	1	NA	NA	0	NA	30.87	30.87	81.4551797	29	2	0	0	0	0	1	1	NA	1	0	0	1	NA	NA	0	1	1	10
1058	2625	561205.93	8571339.32	56.81454468	2625.01	0	2	1	26	1	1	0	0	1	0	5	0	0.14	1	1	0	0	0	1	1	0	0	42.26	42.26	101.3788055	30	2	0	1	1	1	1	1	0	0	0	0	0	NA	NA	0	1	0	2
1059	2625	561205.93	8571339.32	56.81454468	2625.02	1	2	1	10	1	1	1	0	0	0	5	75	0.14	1	0	0	0	1	0	0	0	0	42.26	42.26	101.3788055	30	2	0	1	1	1	1	1	0	1	0	1	0	NA	NA	0	1	0	2
1060	2625	561205.93	8571339.32	56.81454468	2625.03	1	1	1	9	1	0	1	0	0	0	5	15	0.14	1	0	0	0	0	0	0	0	0	42.26	42.26	101.3788055	30	2	0	1	1	1	1	1	0	1	0	1	0	NA	NA	0	1	0	3
1061	2625	561205.93	8571339.32	56.81454468	2625.04	1	2	1	8	1	0	1	0	0	0	5	0	0.14	1	0	0	0	0	0	0	0	0	42.26	42.26	101.3788055	30	2	0	1	1	1	1	1	0	1	0	1	0	NA	NA	0	1	0	1
1062	2627	561202.61	8571310.87	42.42670059	2627.02	0	1	1	21	NA	NA	NA	0	0	NA	0	240	0.74	NA	NA	NA	0	1	NA	NA	0	NA	44.23	44.23	89.68703591	17	2	0	1	0	1	1	1	NA	1	1	1	1	NA	NA	0	1	1	1
1063	2629	561201.35	8571323.52	49.09105682	2629.01	0	1	1	26	1	1	0	0	1	0	3	0	0.7	1	0	0	0	0	0	1	0	0	57.52	57.52	96.22684038	24	2	1	0	0	0	1	1	0	0	1	1	0	NA	NA	1	1	0	3
1064	2629	561201.35	8571323.52	49.09105682	2629.03	1	1	1	35	NA	NA	NA	0	0	0	1	305	0.7	NA	NA	0	0	1	NA	NA	0	NA	57.52	57.52	96.22684038	24	2	0	0	0	0	1	1	NA	0	0	0	0	NA	NA	0	1	1	2
1065	2629	561201.35	8571323.52	49.09105682	2629.05	0	1	1	7	NA	NA	NA	0	0	0	7	0	0.56	NA	NA	0	0	0	NA	NA	0	NA	57.52	57.52	96.22684038	24	2	1	0	0	0	1	1	NA	1	1	0	1	NA	NA	0	1	0	2
1066	2630	561197.08	8571336	55.35649109	2630.01	0	2	1	28	NA	NA	0	0	0	0	9	150	1.02	1	1	0	0	1	NA	NA	0	NA	50.79	50.79	106.7122074	29	2	0	0	0	0	1	1	NA	1	1	1	1	NA	NA	0	1	1	4
1067	2630	561197.08	8571336	55.35649109	2630.02	1	2	1	38	1	1	0	0	0	0	10	400	1.02	1	1	0	0	1	1	1	0	0	50.79	50.79	106.7122074	29	2	0	0	0	0	1	1	0	0	0	0	0	NA	NA	0	1	1	2
1068	2630	561197.08	8571336	55.35649109	2630.03	0	2	1	8	1	1	1	0	0	0	8	0	1.02	0	0	0	0	0	0	0	0	0	50.79	50.79	106.7122074	29	2	0	0	0	0	1	1	0	1	1	1	1	NA	NA	0	0	0	NA
1069	2634	561179.54	8571355.75	64.05664063	2634.01	0	1	1	26	1	1	0	0	1	0	26	0	0	0	0	0	0	0	0	1	0	0	40.66	40.66	123.326582	38	2	0	0	0	0	1	0	0	1	1	1	1	NA	NA	0	1	1	5
1070	2634	561179.54	8571355.75	64.05664063	2634.02	0	2	1	9	1	1	0	0	0	0	9	0	0	0	0	0	0	0	0	1	0	0	40.66	40.66	123.326582	38	2	0	0	0	0	1	0	0	0	0	1	0	NA	NA	0	1	1	10
1071	2643	561188.89	8571306.48	44.42967224	2643.01	1	2	1	36	1	1	0	0	0	0	10	328	0.94	1	1	1	1	0	1	1	0	0	36.13	36.13	102.1189402	18	2	0	1	0	0	1	1	0	0	0	0	0	NA	NA	1	1	1	12
1072	2643	561188.89	8571306.48	44.42967224	2643.02	0	2	1	37	1	1	0	0	1	0	9	80	0.94	1	1	1	0	0	1	1	0	0	36.13	36.13	102.1189402	18	2	0	1	0	0	1	1	0	0	0	0	0	NA	NA	0	1	0	3
1073	2645	561192.84	8571296.6	40.63487244	2645.01	1	2	1	39	0	0	0	0	0	0	19	480	1.17	1	1	0	0	1	1	0	0	0	28.44	28.44	96.22991496	15	2	0	1	0	1	0	1	0	0	0	1	0	NA	NA	0	1	1	15
1074	2645	561192.84	8571296.6	40.63487244	2645.03	1	1	1	20	3	1	0	0	0	0	19	390	1.36	1	1	0	1	0	0	1	0	0	28.44	28.44	96.22991496	15	2	0	1	0	1	0	1	0	0	0	0	0	NA	NA	0	1	1	4
1075	2645	561192.84	8571296.6	40.63487244	2645.04	0	2	1	13	1	1	1	0	0	0	12	0	1.17	0	0	0	0	0	1	1	0	0	28.44	28.44	96.22991496	15	2	0	1	0	1	0	1	0	0	0	1	0	NA	NA	0	1	1	2
1076	2645	561192.84	8571296.6	40.63487244	2645.05	1	1	1	16	NA	NA	NA	0	0	0	16	0	1.17	NA	NA	0	0	0	NA	NA	0	NA	28.44	28.44	96.22991496	15	2	0	1	0	1	0	1	NA	0	0	0	0	NA	NA	1	1	1	5
1077	2645	561192.84	8571296.6	40.63487244	2645.06	0	1	1	16	1	1	1	0	0	0	16	15	1.17	1	0	0	0	0	0	1	0	0	28.44	28.44	96.22991496	15	2	0	1	0	1	0	1	0	0	0	0	0	NA	NA	0	1	0	2
1078	2645	561192.84	8571296.6	40.63487244	2645.07	1	2	1	14	1	1	1	0	0	0	14	0	1.02	0	0	0	0	0	0	0	0	0	28.44	28.44	96.22991496	15	2	0	1	0	1	0	1	0	1	1	1	0	NA	NA	1	1	0	4
1079	2648	561200.94	8571284.75	36.61251068	2648.01	0	2	1	47	1	0	0	0	0	0	10	240	1.48	1	1	0	1	0	0	0	0	0	19.54	19.54	87.2171919	10	2	0	1	1	1	1	1	0	0	0	0	0	NA	NA	1	1	1	5
1080	2648	561200.94	8571284.75	36.61251068	2648.02	1	2	1	22	3	1	0	0	0	0	10	240	1.48	1	1	0	1	0	1	0	0	0	19.54	19.54	87.2171919	10	2	0	1	1	1	1	1	0	0	1	0	0	NA	NA	1	1	0	4
1081	2650	561218.13	8571266.97	29.18504906	2650.03	1	1	1	16	NA	NA	NA	0	0	NA	3	15	0.07	NA	NA	NA	0	0	NA	NA	0	NA	3.18	3.18	72.32949932	3	2	0	1	0	1	1	1	NA	1	1	1	0	NA	NA	0	1	0	3
1082	2650	561218.13	8571266.97	29.18504906	2650.04	0	1	1	14	NA	NA	NA	0	0	NA	3	15	0.07	NA	NA	NA	0	0	NA	NA	0	NA	3.18	3.18	72.32949932	3	2	1	1	0	1	1	1	NA	1	1	1	1	NA	NA	0	1	1	3
1083	2650	561218.13	8571266.97	29.18504906	2650.05	1	1	1	8	NA	NA	NA	0	0	NA	3	15	0.07	NA	NA	NA	0	0	NA	NA	0	NA	3.18	3.18	72.32949932	3	2	0	1	0	1	1	1	NA	1	1	1	1	NA	NA	0	1	1	3
1084	2650	561218.13	8571266.97	29.18504906	2650.06	1	1	1	8	NA	NA	NA	0	0	NA	3	0	0.07	NA	NA	NA	0	0	NA	NA	0	NA	3.18	3.18	72.32949932	3	2	0	1	0	1	1	1	NA	1	1	1	1	NA	NA	0	1	1	5
1085	2656	561266.92	8571275.86	29.1097126	2656.01	0	1	1	21	1	0	0	0	1	0	0	0	0	0	0	0	0	0	0	1	0	0	9.52	9.52	23.3399725	3	2	0	1	0	1	1	1	0	1	1	1	1	NA	NA	0	1	1	2
1086	2659	561269.29	8571251.17	28.15080261	2659.01	1	2	1	33	NA	NA	NA	0	0	0	12	350	0.7	NA	NA	0	1	0	NA	NA	0	NA	3.93	3.93	39.60844615	2	2	1	1	1	1	0	1	NA	1	1	1	1	NA	NA	1	1	1	4
1087	2659	561269.29	8571251.17	28.15080261	2659.03	0	1	1	12	NA	NA	NA	0	0	0	12	15	0.7	NA	NA	0	0	0	NA	NA	0	NA	3.93	3.93	39.60844615	2	2	0	1	1	1	0	1	NA	0	0	0	0	NA	NA	0	1	0	2
1088	2659	561269.29	8571251.17	28.15080261	2659.04	1	1	1	5	NA	0	NA	0	0	0	5	0	0.7	NA	NA	0	0	0	NA	NA	0	NA	3.93	3.93	39.60844615	2	2	1	1	1	1	0	1	NA	1	0	1	1	NA	NA	0	1	0	1
1089	2659	561269.29	8571251.17	28.15080261	2659.05	0	2	1	9	NA	NA	NA	0	0	0	9	15	0.7	NA	NA	0	0	0	NA	NA	0	NA	3.93	3.93	39.60844615	2	2	0	1	1	1	0	1	NA	1	0	0	0	NA	NA	0	0	0	NA
1090	2665	561176.67	8571309.83	48.55377197	2665.01	1	1	1	36	1	0	0	0	0	0	9	300	1.39	1	1	0	0	1	0	1	0	0	31.32	31.32	115.2492384	22	2	0	1	0	1	1	1	0	0	1	1	1	NA	NA	1	1	1	5
1091	2665	561176.67	8571309.83	48.55377197	2665.02	1	1	1	6	1	0	1	0	0	0	6	0	1.39	0	0	0	0	0	0	1	0	0	31.32	31.32	115.2492384	22	2	0	1	0	1	1	1	0	0	1	1	0	NA	NA	0	1	1	6
1092	2673	561159.68	8571351.51	64.57218933	2673.02	0	1	1	25	1	1	NA	0	0	0	7	0	0.58	NA	NA	0	0	0	0	0	0	0	50.75	50.75	143.1912145	39	2	0	1	1	1	1	0	0	0	0	0	0	NA	NA	0	0	0	NA
1093	2673	561159.68	8571351.51	64.57218933	2673.05	1	1	1	20	1	0	NA	0	0	0	8	400	0.66	NA	NA	0	0	1	1	NA	0	0	50.75	50.75	143.1912145	39	2	0	1	1	1	1	0	0	0	0	0	0	NA	NA	0	1	1	1
1094	2673	561159.68	8571351.51	64.57218933	2673.07	0	1	1	5	NA	0	1	0	0	0	5	0	0.58	0	0	0	0	0	NA	NA	0	NA	50.75	50.75	143.1912145	39	2	0	1	1	1	1	0	NA	0	0	0	0	NA	NA	0	0	0	NA
1095	2673	561159.68	8571351.51	64.57218933	2673.08	0	1	1	21	3	1	0	0	0	0	7	100	0.58	1	1	0	0	1	1	1	0	0	50.75	50.75	143.1912145	39	2	0	1	1	1	1	0	0	0	0	0	0	NA	NA	0	1	0	3
1096	2679	561149.41	8571358.03	68.6651001	2679.01	0	1	1	42	1	1	NA	0	0	NA	2	0	0	NA	NA	NA	0	0	0	0	0	0	51.8	50.37	150.9807688	43	2	0	0	0	0	1	0	0	0	0	0	0	NA	NA	0	1	1	5
1097	2679	561149.41	8571358.03	68.6651001	2679.02	1	1	1	12	1	1	NA	0	0	NA	2	0	0	NA	NA	NA	0	0	1	0	0	0	51.8	50.37	150.9807688	43	2	0	0	0	0	1	0	0	0	0	0	0	NA	NA	0	1	1	2
1098	2690	561141.31	8571313.97	54.11511612	2690.02	0	2	1	47	1	0	0	0	0	0	15	60	0.14	1	1	0	0	1	0	1	0	0	12.36	12.36	140.5841853	27	2	0	1	1	1	1	0	0	0	0	0	0	NA	NA	0	1	1	3
1099	2694	561158.5	8571320.89	54.28004456	2694.01	1	2	1	26	1	1	0	0	0	0	1	30	0.28	0	0	0	0	1	0	0	0	0	28.31	28.31	136.1934163	28	2	0	1	1	1	1	0	0	1	1	0	0	NA	NA	1	1	0	2
1100	2706	561065.61	8571285.55	74.50933075	2706.02	0	1	1	47	1	1	0	0	1	0	19	0	0.37	1	1	0	0	0	1	0	0	0	42.81	42.81	64.85839187	48	2	0	1	0	1	1	0	0	1	1	0	0	NA	NA	0	0	0	NA
1101	2706	561065.61	8571285.55	74.50933075	2706.03	0	1	1	24	3	1	NA	0	0	0	19	0	0.37	NA	NA	0	0	0	0	0	0	0	42.81	42.81	64.85839187	48	2	0	1	0	1	1	0	0	0	0	0	0	NA	NA	0	0	0	NA
1102	2706	561065.61	8571285.55	74.50933075	2706.04	0	2	1	26	4	1	0	0	0	0	20	240	0.37	1	1	0	1	0	1	0	0	0	42.81	42.81	64.85839187	48	2	0	1	0	1	1	0	0	1	0	0	1	NA	NA	0	1	1	1
1103	2706	561065.61	8571285.55	74.50933075	2706.05	1	2	1	25	NA	NA	0	0	0	0	15	0	0.44	1	1	0	0	0	NA	NA	0	NA	42.81	42.81	64.85839187	48	2	0	1	0	1	1	0	NA	0	0	0	0	NA	NA	0	0	0	NA
1104	2706	561065.61	8571285.55	74.50933075	2706.06	0	1	1	6	1	0	1	0	0	0	6	0	0.37	0	0	0	0	0	0	NA	0	0	42.81	42.81	64.85839187	48	2	0	1	0	1	1	0	0	0	0	0	0	NA	NA	0	1	1	1
1105	2715	561114.47	8571278.82	59.22658539	2715.02	1	1	1	18	1	1	0	0	0	0	17	0	0.23	1	1	0	0	0	0	0	0	0	10.32	10.32	115.6707371	33	2	0	1	0	1	1	0	0	0	0	0	0	NA	NA	0	1	0	2
1106	2715	561114.47	8571278.82	59.22658539	2715.03	0	1	1	22	1	1	0	0	0	0	15	150	0.23	0	0	0	0	1	1	1	0	0	10.32	10.32	115.6707371	33	2	0	1	0	1	1	0	0	1	0	0	1	NA	NA	0	1	1	4
1107	2715	561114.47	8571278.82	59.22658539	2715.04	1	1	1	6	1	0	1	0	0	0	6	0	0.23	0	0	0	0	0	1	1	0	0	10.32	10.32	115.6707371	33	2	0	1	0	1	1	0	0	1	1	1	1	NA	NA	0	1	0	1
1108	2730	561062.45	8571302.56	77.47241211	2730.01	1	2	1	33	NA	NA	NA	0	0	0	4	370	1.13	NA	NA	1	1	0	NA	NA	0	NA	37.26	37.26	58.77727917	52	2	0	1	1	0	0	0	NA	0	0	0	0	NA	NA	0	0	0	NA
1109	2730	561062.45	8571302.56	77.47241211	2730.04	0	2	1	8	NA	NA	NA	0	0	0	4	0	1.13	NA	NA	1	0	0	NA	NA	0	NA	37.26	37.26	58.77727917	52	2	0	1	1	0	0	0	NA	0	0	0	0	NA	NA	0	0	0	NA
1110	2730	561062.45	8571302.56	77.47241211	2730.05	0	1	1	33	NA	NA	NA	0	0	0	4	240	1.13	NA	NA	1	0	1	NA	NA	0	NA	37.26	37.26	58.77727917	52	2	0	1	1	0	0	0	NA	0	0	0	0	NA	NA	0	1	0	1
1111	2736	561059.87	8571315.22	80.84966278	2736.02	0	1	1	20	NA	NA	NA	0	0	NA	19	240	1.11	NA	NA	NA	0	1	NA	NA	0	NA	38.88	38.88	57.14772361	55	2	0	1	1	1	0	0	NA	0	0	0	0	NA	NA	0	1	0	2
1112	2738	561062.45	8571312.45	79.23220062	2738.01	1	1	1	32	1	1	0	0	0	0	12	290	0.56	1	1	1	1	0	0	0	0	0	35.94	35.94	59.26784913	54	2	0	1	1	0	0	0	0	0	0	0	0	NA	NA	0	1	1	3
1113	2738	561062.45	8571312.45	79.23220062	2738.02	0	0	1	27	1	1	0	0	1	0	12	0	0.56	1	1	1	0	0	0	1	0	0	35.94	35.94	59.26784913	54	2	0	1	1	0	0	0	0	0	0	0	0	NA	NA	0	1	1	3
1114	2738	561062.45	8571312.45	79.23220062	2738.03	0	1	1	10	1	1	1	0	0	0	10	15	0.56	1	0	1	0	0	0	1	0	0	35.94	35.94	59.26784913	54	2	0	1	1	0	0	0	0	0	0	0	0	NA	NA	0	0	0	NA
1115	2738	561062.45	8571312.45	79.23220062	2738.04	0	1	1	5	1	0	1	0	0	0	5	0	0.56	0	0	1	0	0	0	1	0	0	35.94	35.94	59.26784913	54	2	0	1	1	0	0	0	0	0	0	0	0	NA	NA	0	1	1	1
1116	2741	561072.93	8571306.12	76.1800766	2741.01	1	1	1	64	3	1	0	0	0	0	18	240	0.96	1	1	1	0	1	0	1	0	0	26.64	26.64	69.34347812	51	2	0	1	0	1	1	0	0	0	0	0	0	NA	NA	1	1	1	5
1117	2741	561072.93	8571306.12	76.1800766	2741.02	0	0	1	55	1	0	0	0	0	0	17	100	0.96	1	1	1	0	1	0	1	0	0	26.64	26.64	69.34347812	51	2	0	1	0	1	1	0	0	0	0	1	0	NA	NA	0	1	1	4
1118	2741	561072.93	8571306.12	76.1800766	2741.03	1	1	1	29	3	1	0	0	0	0	17	280	0.96	1	1	1	0	1	0	1	0	0	26.64	26.64	69.34347812	51	2	0	1	0	1	1	0	0	0	0	0	0	NA	NA	0	0	0	NA
1119	2741	561072.93	8571306.12	76.1800766	2741.05	0	1	1	18	3	1	0	0	1	0	18	0	0.96	1	1	1	0	0	0	0	0	0	26.64	26.64	69.34347812	51	2	0	1	0	1	1	0	0	0	0	0	0	NA	NA	0	1	1	3
1120	2748	561113.63	8571338.53	64.54124451	2748.01	1	2	1	15	1	1	1	0	0	0	15	15	0.39	1	0	0	0	0	0	1	0	0	28.15	28.15	116.3872256	40	2	0	1	1	1	1	0	0	1	0	1	0	NA	NA	1	1	1	3
1121	2748	561113.63	8571338.53	64.54124451	2748.02	0	1	1	9	1	1	1	0	0	0	8	0	0.39	1	0	0	0	0	1	1	0	0	28.15	28.15	116.3872256	40	2	0	1	1	1	1	0	0	1	0	0	0	NA	NA	0	1	1	6
1122	2748	561113.63	8571338.53	64.54124451	2748.03	1	1	1	13	1	1	1	0	0	0	13	15	0.39	1	0	0	0	0	0	1	0	0	28.15	28.15	116.3872256	40	2	0	1	1	1	1	0	0	0	0	0	0	NA	NA	1	1	1	5
1123	2748	561113.63	8571338.53	64.54124451	2748.05	0	1	1	34	3	1	0	0	0	0	15	180	0.39	1	1	0	0	1	0	1	0	0	28.15	28.15	116.3872256	40	2	0	1	1	1	1	0	0	0	1	1	0	NA	NA	1	1	1	3
1124	2752	561119.58	8571314.9	56.19797134	2752.01	1	2	1	14	NA	NA	NA	0	0	0	0	0	1.11	NA	NA	0	0	0	NA	NA	0	NA	6.84	6.84	119.0399289	30	2	0	1	0	1	1	0	NA	1	1	0	0	NA	NA	0	1	1	3
1125	2752	561119.58	8571314.9	56.19797134	2752.02	0	1	1	83	0	0	0	1	1	0	10	240	1.11	1	1	0	0	0	0	0	0	0	6.84	6.84	119.0399289	30	2	0	1	0	1	1	0	0	0	0	0	0	NA	NA	0	1	1	1
1126	2754	561127.52	8571326.99	60.56852722	2754.01	0	2	1	41	1	0	0	0	0	0	4	300	1.91	1	1	0	0	1	1	0	0	0	21.19	21.19	127.5814084	35	2	0	0	0	0	1	0	0	0	0	0	0	NA	NA	0	1	0	1
1127	2754	561127.52	8571326.99	60.56852722	2754.02	1	2	1	20	2	1	NA	0	0	1	4	700	1.91	NA	NA	0	0	1	1	0	0	0	21.19	21.19	127.5814084	35	2	0	0	0	0	1	0	0	0	0	0	0	NA	NA	0	1	1	4
1128	2754	561127.52	8571326.99	60.56852722	2754.03	1	1	1	16	1	1	1	0	0	0	4	150	1.91	1	1	0	0	1	1	0	0	0	21.19	21.19	127.5814084	35	2	0	0	0	0	1	0	0	0	0	1	0	NA	NA	0	1	1	1
1129	2754	561127.52	8571326.99	60.56852722	2754.04	1	2	1	23	1	1	0	0	0	0	6	278	1.91	1	1	0	1	0	1	1	0	0	21.19	21.19	127.5814084	35	2	0	0	0	0	1	0	0	0	0	0	0	NA	NA	0	0	0	NA
1130	2754	561127.52	8571326.99	60.56852722	2754.06	0	1	1	26	NA	NA	NA	0	0	0	4	0	1.91	NA	NA	0	0	0	NA	NA	0	NA	21.19	21.19	127.5814084	35	2	0	0	0	0	1	0	NA	0	0	0	0	NA	NA	0	0	0	NA
1131	2754	561127.52	8571326.99	60.56852722	2754.07	0	1	1	15	1	1	NA	0	0	0	4	15	1.91	NA	NA	0	0	0	1	1	0	0	21.19	21.19	127.5814084	35	2	0	0	0	0	1	0	0	1	1	1	0	NA	NA	0	0	0	NA
1132	2758	561119.94	8571350.08	70.53232574	2758.01	1	1	1	52	1	1	0	0	0	0	5	240	0.62	1	1	0	0	1	0	1	0	0	42.24	42.24	125.4265171	44	2	0	1	1	1	1	0	0	1	1	1	0	NA	NA	1	1	1	8
1133	2758	561119.94	8571350.08	70.53232574	2758.02	0	2	1	19	1	1	1	0	0	0	19	0	0.85	1	0	0	0	0	0	1	0	0	42.24	42.24	125.4265171	44	2	0	1	1	1	1	0	0	0	0	1	0	NA	NA	1	0	0	NA
1134	2758	561119.94	8571350.08	70.53232574	2758.03	0	2	1	17	1	1	0	0	0	0	17	0	0.62	1	0	0	0	0	0	1	0	0	42.24	42.24	125.4265171	44	2	0	1	1	1	1	0	0	0	0	0	0	NA	NA	0	0	0	NA
1135	2758	561119.94	8571350.08	70.53232574	2758.04	1	2	1	13	NA	NA	1	0	0	0	13	15	0.62	1	0	0	0	0	NA	NA	0	NA	42.24	42.24	125.4265171	44	2	0	1	1	1	1	0	NA	0	0	0	0	NA	NA	1	0	0	NA
1136	2758	561119.94	8571350.08	70.53232574	2758.05	0	2	1	15	1	1	1	0	0	0	13	0	0.62	1	0	0	0	0	0	NA	0	0	42.24	42.24	125.4265171	44	2	0	1	1	1	1	0	0	1	0	0	0	NA	NA	0	0	0	NA
1137	2758	561119.94	8571350.08	70.53232574	2758.07	0	2	1	18	1	1	0	0	1	0	18	0	0.68	1	0	0	0	0	0	1	0	0	42.24	42.24	125.4265171	44	2	0	1	1	1	1	0	0	1	0	1	0	NA	NA	1	1	0	5
1138	2758	561119.94	8571350.08	70.53232574	2758.09	0	1	1	22	2	1	NA	0	0	0	22	240	0.62	NA	NA	0	1	0	0	1	0	0	42.24	42.24	125.4265171	44	2	0	1	1	1	1	0	0	0	0	0	0	NA	NA	0	0	0	NA
1139	2758	561119.94	8571350.08	70.53232574	2758.1	0	2	1	51	1	1	0	0	1	0	21	0	0.62	1	1	0	0	0	0	0	0	0	42.24	42.24	125.4265171	44	2	0	1	1	1	1	0	0	1	1	1	0	NA	NA	0	1	1	5
1140	2758	561119.94	8571350.08	70.53232574	2758.11	0	2	1	82	0	0	0	1	0	0	1	240	0.62	1	1	0	0	0	0	0	0	0	42.24	42.24	125.4265171	44	2	0	1	1	1	1	0	0	0	0	0	0	NA	NA	0	0	0	NA
1141	2760	561107.86	8571354.4	73.19835663	2760.02	0	2	1	21	1	1	0	0	0	NA	8	0	0	1	1	NA	0	0	1	1	0	0	42.54	42.54	115.9181497	46	2	0	1	0	0	1	0	0	1	0	0	1	NA	NA	0	1	1	10
1142	2764	561100.64	8571350.08	72.27368927	2764.01	1	2	1	21	NA	NA	0	0	0	NA	17	300	1.66	1	1	NA	1	0	NA	NA	0	NA	36.55	36.55	107.6426738	45	2	0	1	1	0	1	0	NA	0	0	0	0	NA	NA	0	1	0	2
1143	2764	561100.64	8571350.08	72.27368927	2764.02	0	2	1	23	NA	NA	NA	0	0	0	14	240	1.66	NA	NA	0	1	0	NA	NA	0	NA	36.55	36.55	107.6426738	45	2	0	1	1	0	1	0	NA	0	0	0	0	NA	NA	0	1	0	10
1144	2764	561100.64	8571350.08	72.27368927	2764.03	0	1	1	22	NA	NA	NA	0	0	NA	0	0	2.5	NA	NA	NA	0	0	NA	NA	0	NA	36.55	36.55	107.6426738	45	2	0	1	1	0	1	0	NA	0	0	1	0	NA	NA	0	0	0	NA
1145	2771	561110.3	8571257.41	65.29246521	2771.03	0	1	1	23	NA	NA	NA	0	0	0	1	100	1.78	NA	NA	1	0	1	NA	NA	0	NA	3.24	3.24	117.3526115	39	2	0	0	0	0	0	0	NA	0	0	0	0	NA	NA	0	1	1	2
1146	2771	561110.3	8571257.41	65.29246521	2771.08	0	1	1	25	NA	NA	NA	0	0	0	1	200	1.78	NA	NA	1	0	1	NA	NA	0	NA	3.24	3.24	117.3526115	39	2	0	0	0	0	0	0	NA	0	0	0	0	NA	NA	0	0	0	NA
1147	2771	561110.3	8571257.41	65.29246521	2771.09	1	2	1	36	1	1	0	0	0	0	0	700	4.16	1	1	1	1	0	1	0	0	0	3.24	3.24	117.3526115	39	2	0	0	0	0	0	0	0	0	0	0	0	NA	NA	0	0	0	NA
1148	2771	561110.3	8571257.41	65.29246521	2771.1	0	1	1	30	4	1	0	0	0	0	0	350	4.16	1	1	1	1	0	1	1	0	0	3.24	3.24	117.3526115	39	2	0	0	0	0	0	0	0	0	0	0	0	NA	NA	0	0	0	NA
1149	2771	561110.3	8571257.41	65.29246521	2771.11	0	2	1	8	1	1	1	0	0	0	0	0	4.16	1	0	1	0	0	0	0	0	0	3.24	3.24	117.3526115	39	2	0	0	0	0	0	0	0	0	0	0	0	NA	NA	0	0	0	NA
1150	2774	561130.68	8571266.25	53.4168129	2774.02	0	2	1	29	1	1	0	0	1	0	7	0	0	1	1	0	0	0	0	NA	0	0	14.17	14.17	135.3336855	27	2	0	1	1	1	1	0	0	0	0	0	0	NA	NA	0	1	1	8
1151	2774	561130.68	8571266.25	53.4168129	2774.03	1	2	1	7	1	1	1	0	0	0	7	0	0	0	0	0	0	0	0	1	0	0	14.17	14.17	135.3336855	27	2	0	1	1	1	1	0	0	0	0	0	0	NA	NA	0	1	1	2
1152	2774	561130.68	8571266.25	53.4168129	2774.04	1	1	1	6	1	0	1	0	0	0	6	0	0	1	1	0	0	0	0	1	0	0	14.17	14.17	135.3336855	27	2	0	1	1	1	1	0	0	0	0	0	0	NA	NA	0	0	0	NA
1153	2787	561118.96	8571243.34	62.4301033	2787.01	1	2	1	30	1	0	0	0	0	0	15	50	0.46	1	1	0	0	1	1	0	0	0	1.79	1.79	131.5333535	37	2	0	1	1	1	0	0	0	1	0	1	0	NA	NA	1	0	0	NA
1154	2789	561124.73	8571240.46	62.18269348	2789.01	0	2	1	33	1	0	0	0	1	0	20	0	0.96	1	1	0	0	0	0	1	0	0	4.2	4.2	137.9484261	36	2	1	1	1	1	0	0	0	0	0	0	0	NA	NA	0	0	0	NA
1155	2789	561124.73	8571240.46	62.18269348	2789.02	1	1	1	40	1	1	0	0	0	0	25	400	0.96	1	1	0	1	0	0	0	0	0	4.2	4.2	137.9484261	36	2	0	1	1	1	0	0	0	0	0	0	0	NA	NA	0	1	1	8
1156	2789	561124.73	8571240.46	62.18269348	2789.03	0	1	1	18	2	1	1	0	1	0	18	0	0.96	1	1	0	0	0	1	0	0	0	4.2	4.2	137.9484261	36	2	0	1	1	1	0	0	0	0	0	0	0	NA	NA	0	1	1	3
1157	2789	561124.73	8571240.46	62.18269348	2789.04	1	1	1	15	1	1	1	0	0	0	15	15	0.96	0	0	0	0	0	0	0	0	0	4.2	4.2	137.9484261	36	2	0	1	1	1	0	0	0	1	0	0	0	NA	NA	1	0	0	NA
1158	2792	561135.92	8571231.44	60.41062927	2792.01	0	2	1	33	3	1	0	0	0	0	6	100	1.18	1	1	0	0	1	0	1	0	0	4.42	4.42	152.183703	34	2	0	1	0	0	0	0	0	0	0	0	0	NA	NA	0	1	0	1
1159	2792	561135.92	8571231.44	60.41062927	2792.02	1	1	1	39	2	1	0	0	0	0	6	100	1.18	1	1	0	0	1	0	0	0	0	4.42	4.42	152.183703	34	2	0	1	0	0	0	0	0	1	0	1	0	NA	NA	0	1	1	5
1160	2792	561135.92	8571231.44	60.41062927	2792.03	1	2	1	15	NA	NA	NA	0	0	0	16	312	1.18	NA	NA	0	0	1	NA	NA	0	NA	4.42	4.42	152.183703	34	2	0	1	0	0	0	0	NA	0	0	0	0	NA	NA	0	0	0	NA
1161	2792	561135.92	8571231.44	60.41062927	2792.04	0	1	1	8	1	1	1	0	0	0	6	0	1.18	1	1	0	0	0	0	0	0	0	4.42	4.42	152.183703	34	2	0	1	0	0	0	0	0	0	0	0	0	NA	NA	0	1	0	1
1162	2796	561155.94	8571232.16	52.04594803	2796.01	0	1	1	69	1	1	0	1	1	0	25	1010	3.34	1	1	0	0	0	0	1	0	0	14.15	14.15	144.2690745	25	2	0	1	1	1	1	1	0	0	0	0	0	NA	NA	0	1	0	10
1163	2796	561155.94	8571232.16	52.04594803	2796.02	0	2	1	29	1	1	0	0	0	0	30	100	3.34	1	1	0	0	0	0	0	0	0	14.15	14.15	144.2690745	25	2	0	1	1	1	1	1	0	0	0	0	1	NA	NA	0	1	0	5
1164	2796	561155.94	8571232.16	52.04594803	2796.03	1	2	1	13	1	1	1	0	0	0	12	15	3.34	1	0	0	0	0	0	1	0	0	14.15	14.15	144.2690745	25	2	0	1	1	1	1	1	0	0	0	1	0	NA	NA	0	1	1	4
1165	2796	561155.94	8571232.16	52.04594803	2796.04	1	1	1	62	NA	NA	NA	0	0	NA	21	320	3.34	NA	NA	NA	0	1	NA	NA	0	NA	14.15	14.15	144.2690745	25	2	0	1	1	1	1	NA	NA	0	1	1	0	NA	NA	0	1	1	5
1166	2807	561179.2	8571249.12	36.66351318	2807.01	1	2	1	31	1	1	0	0	0	0	0	280	0.48	1	1	1	1	0	1	1	0	0	21.55	21.55	115.00638	12	2	0	1	0	1	1	1	0	0	0	0	0	NA	NA	0	1	1	1
1167	2807	561179.2	8571249.12	36.66351318	2807.02	0	2	1	37	1	0	1	0	0	0	0	240	0.96	1	1	1	0	1	0	1	0	0	21.55	21.55	115.00638	12	2	0	1	0	1	1	1	0	0	0	0	0	NA	NA	0	1	0	1
1168	2807	561179.2	8571249.12	36.66351318	2807.03	0	1	1	5	1	0	NA	0	0	0	0	0	0.96	NA	NA	1	0	0	0	1	0	0	21.55	21.55	115.00638	12	2	0	1	0	1	1	1	0	0	0	0	0	NA	NA	0	0	0	NA
1169	2813	561218.52	8571248.21	29.96767426	2813.01	1	1	1	25	NA	NA	NA	0	0	NA	25	280	1.29	NA	NA	NA	0	1	NA	NA	0	NA	10.22	10.22	79.03744482	4	2	0	1	0	1	1	0	NA	1	1	1	0	NA	NA	0	1	1	3
1170	2813	561218.52	8571248.21	29.96767426	2813.02	1	1	1	61	1	0	0	0	0	NA	26	0	1.29	1	1	NA	0	0	0	0	0	0	10.22	10.22	79.03744482	4	2	0	1	0	1	1	0	0	1	0	0	0	NA	NA	1	0	0	NA
1171	2816	561234.74	8571231.68	29.70939255	2816.01	0	1	1	45	3	1	0	0	0	0	10	20	0.99	1	1	0	0	1	0	NA	0	0	12.73	12.73	76.06622442	4	2	0	1	0	1	1	1	0	0	0	0	0	NA	NA	0	0	0	NA
1172	2816	561234.74	8571231.68	29.70939255	2816.02	1	1	1	36	3	1	1	0	0	0	4	301	0.99	1	1	0	0	0	0	0	0	0	12.73	12.73	76.06622442	4	2	0	1	0	1	1	1	0	0	1	0	1	NA	NA	1	1	1	4
1173	2817	561236.35	8571227.94	29.85604095	2817.01	1	2	1	28	NA	NA	NA	0	0	0	9	380	0.88	NA	NA	0	0	1	NA	NA	0	NA	10.89	10.89	77.7087594	4	2	0	0	0	0	1	NA	NA	0	0	1	0	NA	NA	0	1	1	3
1174	2817	561236.35	8571227.94	29.85604095	2817.02	0	1	1	20	NA	NA	NA	0	0	0	4	0	0.88	NA	NA	0	0	0	NA	NA	0	NA	10.89	10.89	77.7087594	4	2	0	0	0	0	1	NA	NA	0	0	0	0	NA	NA	0	0	0	NA
1175	2818	561233.56	8571225.42	29.85604095	2818.01	1	2	1	65	1	0	0	0	1	0	10	0	0.61	1	1	0	0	0	0	1	0	0	7.31	7.31	81.44617918	4	2	0	1	1	1	1	0	0	0	1	0	0	NA	NA	1	1	1	6
1176	2818	561233.56	8571225.42	29.85604095	2818.02	0	1	1	34	NA	NA	NA	0	0	0	10	300	0.61	NA	NA	0	1	0	NA	NA	0	NA	7.31	7.31	81.44617918	4	2	0	1	1	1	1	0	NA	0	0	0	0	NA	NA	0	1	1	1
1177	2818	561233.56	8571225.42	29.85604095	2818.03	0	1	1	15	1	0	1	0	0	0	10	0	0.61	1	1	0	0	0	0	0	0	0	7.31	7.31	81.44617918	4	2	0	1	1	1	1	0	0	1	1	1	0	NA	NA	0	1	1	4
1178	2818	561233.56	8571225.42	29.85604095	2818.04	1	2	1	12	1	1	NA	0	0	0	10	15	0.61	NA	NA	0	0	0	0	1	0	0	7.31	7.31	81.44617918	4	2	0	1	1	1	1	0	0	0	1	1	0	NA	NA	1	1	1	4
1179	2818	561233.56	8571225.42	29.85604095	2818.05	0	2	1	13	1	1	NA	0	0	0	10	15	0.61	NA	NA	0	0	0	0	0	0	0	7.31	7.31	81.44617918	4	2	0	1	1	1	1	0	0	1	0	1	0	NA	NA	0	1	1	3
1180	2825	561249.34	8571214.77	29.08813858	2825.01	1	1	1	20	3	1	NA	0	0	NA	0	240	1.11	NA	NA	NA	1	0	0	0	0	0	6.8	6.8	81.08457298	3	2	0	1	1	1	1	1	0	0	0	0	0	NA	NA	0	0	0	NA
1181	2827	561244.83	8571209.64	29.31299019	2827.01	0	2	1	35	1	0	0	0	0	0	5	300	0.55	1	1	0	0	1	0	0	0	0	6.14	6.14	87.75329041	3	2	0	1	1	1	1	0	0	0	0	0	0	NA	NA	0	0	0	NA
1182	2827	561244.83	8571209.64	29.31299019	2827.05	0	2	1	9	1	1	1	0	0	0	5	0	0.55	0	0	0	0	0	0	0	0	0	6.14	6.14	87.75329041	3	2	0	1	1	1	1	0	0	1	0	1	1	NA	NA	0	1	0	2
1183	2829	561251.79	8571223.18	29.04347038	2829.01	1	1	1	30	2	1	0	0	0	0	3	450	0.61	1	1	0	0	0	1	1	0	0	7.17	7.17	72.54499466	3	2	0	1	0	1	1	1	0	0	1	1	0	NA	NA	1	1	0	3
1184	2829	561251.79	8571223.18	29.04347038	2829.03	0	2	1	13	1	1	1	0	0	0	10	15	0.61	0	0	0	0	0	0	0	0	0	7.17	7.17	72.54499466	3	2	0	1	0	1	1	1	0	1	1	1	1	NA	NA	0	1	1	10
1185	2829	561251.79	8571223.18	29.04347038	2829.05	1	1	1	9	1	0	1	0	0	0	9	0	0.61	0	0	0	0	0	0	0	0	0	7.17	7.17	72.54499466	3	2	0	1	0	1	1	1	0	1	1	1	1	NA	NA	0	1	0	2
1186	2829	561251.79	8571223.18	29.04347038	2829.06	0	1	1	5	0	0	1	0	0	0	6	0	0.61	0	0	0	0	0	0	0	0	0	7.17	7.17	72.54499466	3	2	0	1	0	1	1	1	0	1	1	1	0	NA	NA	0	1	0	1
1187	2830	561256.15	8571230.53	28.73458099	2830.01	0	1	1	34	1	0	0	0	1	0	20	0	0.08	1	1	0	0	0	1	1	0	0	7.45	7.45	64.00501987	3	2	1	1	0	1	1	1	0	1	1	1	0	NA	NA	1	1	0	5
1188	2830	561256.15	8571230.53	28.73458099	2830.02	0	1	1	17	1	1	0	0	1	0	17	0	0.08	1	0	0	0	0	1	1	0	0	7.45	7.45	64.00501987	3	2	1	1	0	1	1	1	0	1	1	1	0	NA	NA	1	1	1	4
1189	2830	561256.15	8571230.53	28.73458099	2830.03	0	0	1	15	1	1	1	0	0	0	15	15	0.08	1	0	0	0	0	0	1	0	0	7.45	7.45	64.00501987	3	2	1	1	0	1	1	1	0	1	1	1	1	NA	NA	1	1	0	4
1190	2830	561256.15	8571230.53	28.73458099	2830.04	0	1	1	14	1	1	1	0	0	0	14	15	0.08	1	0	0	0	0	1	1	0	0	7.45	7.45	64.00501987	3	2	1	1	0	1	1	1	0	0	1	1	1	NA	NA	1	1	1	3
1191	2830	561256.15	8571230.53	28.73458099	2830.05	1	1	1	12	1	1	1	0	0	0	12	15	0.08	1	0	0	0	0	0	1	0	0	7.45	7.45	64.00501987	3	2	1	1	0	1	1	1	0	1	1	1	0	NA	NA	1	1	1	3
1192	2833	561234.33	8571264.99	28.80997658	2833.01	0	2	1	38	1	0	0	0	0	0	1	30	0.11	1	1	0	0	1	0	1	0	0	7.29	7.29	57.57094214	3	2	1	1	1	1	1	1	0	1	0	1	0	NA	NA	1	1	1	4
1193	2833	561234.33	8571264.99	28.80997658	2833.02	0	2	1	17	NA	NA	1	0	0	0	0	0	0.14	1	1	0	0	0	NA	NA	0	NA	7.29	7.29	57.57094214	3	2	1	1	1	1	1	1	NA	1	0	1	0	NA	NA	0	1	1	5
1194	2833	561234.33	8571264.99	28.80997658	2833.03	1	2	1	15	NA	NA	1	0	0	0	2	15	0.14	1	1	0	0	0	NA	NA	0	NA	7.29	7.29	57.57094214	3	2	1	1	1	1	1	1	NA	1	0	1	1	NA	NA	0	1	0	3
1195	2833	561234.33	8571264.99	28.80997658	2833.04	1	2	1	14	NA	NA	1	0	0	0	2	15	0.14	1	1	0	0	0	NA	NA	0	NA	7.29	7.29	57.57094214	3	2	1	1	1	1	1	1	NA	1	0	0	0	NA	NA	1	0	0	NA
1196	2844	561182.88	8571265.22	32.20257187	2844.02	0	2	1	37	1	1	0	0	1	0	19	0	0.03	1	0	0	0	0	1	0	0	0	5.61	5.61	107.0838172	7	2	1	1	0	1	1	1	0	0	0	0	0	NA	NA	0	1	1	5
1197	2844	561182.88	8571265.22	32.20257187	2844.03	1	1	1	18	1	1	0	0	0	0	18	0	0.03	1	1	0	0	0	1	0	0	0	5.61	5.61	107.0838172	7	2	1	1	0	1	1	1	0	0	0	1	0	NA	NA	1	1	1	5
1198	2844	561182.88	8571265.22	32.20257187	2844.04	1	1	1	14	1	1	1	0	0	0	13	15	0.03	1	0	0	0	0	0	1	0	0	5.61	5.61	107.0838172	7	2	0	1	0	1	1	1	0	0	0	0	0	NA	NA	0	1	1	5
1199	2844	561182.88	8571265.22	32.20257187	2844.05	0	2	1	10	1	1	1	0	0	0	10	0	0.03	1	0	0	0	0	0	1	0	0	5.61	5.61	107.0838172	7	2	0	1	0	1	1	1	0	0	0	0	0	NA	NA	0	1	1	3
1200	2845	561170.48	8571264.76	36.42327881	2845.01	0	1	1	32	1	1	NA	0	0	NA	0	0	0.07	NA	NA	NA	0	0	0	1	0	0	3.67	3.67	119.50855	11	2	0	1	1	1	1	1	0	1	1	1	0	NA	NA	1	1	1	10
1201	2845	561170.48	8571264.76	36.42327881	2845.02	0	1	1	13	1	1	NA	0	0	NA	0	15	0.07	NA	NA	NA	0	0	0	1	0	0	3.67	3.67	119.50855	11	2	0	1	1	1	1	1	0	0	0	0	0	NA	NA	0	1	1	10
1202	2845	561170.48	8571264.76	36.42327881	2845.03	1	1	1	11	1	1	NA	0	0	NA	0	15	0.07	NA	NA	NA	0	0	0	1	0	0	3.67	3.67	119.50855	11	2	0	1	1	1	1	1	0	1	0	1	1	NA	NA	0	1	1	10
1203	2848	561149.8	8571271.19	43.72848892	2848.01	1	1	1	31	1	1	0	0	0	0	5	300	2.77	1	1	0	0	1	1	0	0	0	10.32	10.32	139.5804324	18	2	0	1	1	1	1	0	0	1	1	1	1	NA	NA	0	1	1	10
1204	2877	561336.83	8571255.12	33.91658401	2877.01	1	1	1	62	0	0	0	0	0	0	8	240	0.37	1	1	1	0	0	1	0	0	0	30.34	30.34	58.08071185	9	2	0	1	0	0	1	1	0	0	0	0	0	NA	NA	0	0	0	NA
1205	2877	561336.83	8571255.12	33.91658401	2877.02	0	1	1	24	NA	NA	NA	0	0	0	0	0	0.37	NA	NA	1	0	0	NA	NA	0	NA	30.34	30.34	58.08071185	9	2	0	1	0	0	1	1	NA	1	1	0	1	NA	NA	0	0	0	NA
1206	2877	561336.83	8571255.12	33.91658401	2877.03	1	1	1	8	NA	NA	NA	0	0	0	0	0	0.44	NA	NA	1	0	0	NA	NA	0	NA	30.34	30.34	58.08071185	9	2	0	1	0	0	1	1	NA	0	0	1	0	NA	NA	0	1	1	1
1207	2877	561336.83	8571255.12	33.91658401	2877.05	1	1	1	21	1	0	0	0	0	0	10	0	0.37	1	0	1	0	0	1	1	0	0	30.34	30.34	58.08071185	9	2	0	1	0	0	1	1	0	1	1	1	1	NA	NA	0	0	0	NA
1208	2901	561286.92	8571218.45	29.77937508	2901.01	1	1	1	20	NA	NA	NA	0	0	NA	3	0	0	NA	NA	NA	0	0	NA	NA	0	NA	13.17	13.17	67.66355132	4	2	0	1	0	1	1	1	NA	1	1	0	0	NA	NA	1	1	0	3
1209	2901	561286.92	8571218.45	29.77937508	2901.02	0	1	1	21	0	0	NA	0	0	NA	1	0	0	NA	NA	NA	0	0	0	0	0	0	13.17	13.17	67.66355132	4	2	0	1	0	1	1	1	0	0	0	0	0	NA	NA	0	1	0	2
1210	2908	561255.34	8571204.19	29	2908.03	1	2	1	20	NA	NA	NA	0	0	NA	5	100	0.24	NA	NA	NA	0	1	NA	NA	0	NA	3.96	3.96	88.14640683	3	2	1	1	0	1	1	0	NA	0	1	0	0	NA	NA	1	1	1	5
1211	2908	561255.34	8571204.19	29	2908.04	0	2	1	9	0	0	NA	0	0	NA	5	0	0.24	NA	NA	NA	0	0	0	0	0	0	3.96	3.96	88.14640683	3	2	1	1	0	1	1	0	0	1	1	1	1	NA	NA	1	1	1	1
1212	2908	561255.34	8571204.19	29	2908.05	1	2	1	14	0	0	NA	0	0	NA	4	0	0.24	NA	NA	NA	0	0	0	0	0	0	3.96	3.96	88.14640683	3	2	1	1	0	1	1	0	0	1	1	1	1	NA	NA	1	1	0	2
1213	2908	561255.34	8571204.19	29	2908.06	0	2	1	16	1	0	NA	0	0	NA	2	0	0.24	NA	NA	NA	0	0	0	0	0	0	3.96	3.96	88.14640683	3	2	0	1	0	1	1	0	0	0	0	0	0	NA	NA	1	1	1	3
1214	2908	561255.34	8571204.19	29	2908.07	0	2	1	12	1	0	NA	0	0	NA	1	0	0.24	NA	NA	NA	0	0	0	0	0	0	3.96	3.96	88.14640683	3	2	0	1	0	1	1	0	0	1	0	0	0	NA	NA	0	1	1	2
1215	2908	561255.34	8571204.19	29	2908.08	1	2	1	6	0	0	NA	0	0	NA	1	0	0.24	NA	NA	NA	0	0	0	1	0	0	3.96	3.96	88.14640683	3	2	1	1	0	1	1	0	0	0	1	1	1	NA	NA	0	1	1	3
1216	2908	561255.34	8571204.19	29	2908.09	0	1	1	5	NA	0	NA	0	0	NA	2	0	0.24	NA	NA	NA	0	0	NA	NA	0	NA	3.96	3.96	88.14640683	3	2	0	1	0	1	1	0	NA	0	0	0	0	NA	NA	0	0	0	NA
1217	2908	561255.34	8571204.19	29	2908.1	1	2	1	17	NA	NA	NA	0	0	NA	17	160	0.24	NA	NA	NA	1	0	NA	NA	0	NA	3.96	3.96	88.14640683	3	2	0	1	0	1	1	0	NA	1	0	0	0	NA	NA	1	1	0	2
1218	2922	561306.1	8571200.04	38.41205978	2922.01	1	2	1	37	1	0	0	0	0	0	2	300	2.77	1	1	0	0	1	0	0	0	0	18.83	18.83	88.39576945	13	2	0	1	1	1	1	1	0	1	1	0	0	NA	NA	1	1	0	15
1219	2926	561317.51	8571208.15	42.00582886	2926.01	1	1	1	21	1	1	0	0	0	0	1	400	0.92	1	1	0	1	0	1	0	0	0	17.84	17.84	84.28789379	15	2	0	1	1	0	1	1	0	1	1	0	1	NA	NA	0	1	1	4
1220	2926	561317.51	8571208.15	42.00582886	2926.02	0	1	1	51	1	0	0	0	0	0	0	0	0.92	1	1	0	0	1	0	0	0	0	17.84	17.84	84.28789379	15	2	0	1	1	0	1	1	0	0	0	0	0	NA	NA	0	0	0	NA
1221	2927	561323.04	8571204.28	43.73943329	2927.01	0	1	1	46	1	1	0	0	1	0	5	0	0.09	1	1	0	0	0	0	1	0	0	24.71	24.71	90.14691425	18	2	0	1	1	1	1	1	0	0	0	0	0	NA	NA	0	0	0	NA
1222	2927	561323.04	8571204.28	43.73943329	2927.03	0	2	1	20	4	1	0	0	0	0	7	50	0.09	1	1	0	0	1	0	1	0	0	24.71	24.71	90.14691425	18	2	1	1	1	1	1	1	0	0	0	0	0	NA	NA	0	1	1	3
1223	2927	561323.04	8571204.28	43.73943329	2927.04	1	1	1	19	NA	NA	1	0	1	0	7	0	0.09	1	1	0	0	0	NA	NA	0	NA	24.71	24.71	90.14691425	18	2	0	1	1	1	1	1	NA	0	0	0	0	NA	NA	0	0	0	NA
1224	2931	561310.88	8571186.24	46.99490356	2931.01	1	1	1	30	1	1	0	0	0	0	6	400	0.92	1	1	0	1	0	0	1	0	0	35.03	35.03	103.9153327	21	2	0	1	1	1	1	1	0	1	0	0	0	NA	NA	1	0	0	NA
1225	2931	561310.88	8571186.24	46.99490356	2931.02	0	2	1	28	1	1	0	0	1	0	8	0	0.92	1	1	0	0	0	0	1	0	0	35.03	35.03	103.9153327	21	2	0	1	1	1	1	1	0	0	0	0	0	NA	NA	0	1	0	2
1226	2931	561310.88	8571186.24	46.99490356	2931.03	1	2	1	7	1	1	NA	0	0	0	7	0	0.92	NA	NA	0	0	0	0	1	0	0	35.03	35.03	103.9153327	21	2	0	1	1	1	1	1	0	0	0	0	0	NA	NA	0	1	1	1
1227	2937	561270.01	8571168.74	43.59864426	2937.01	0	1	1	20	4	1	0	0	1	0	4	0	0	1	0	0	0	0	1	0	0	0	18.46	18.46	97.18178031	17	2	0	1	1	0	1	0	0	0	0	0	0	NA	NA	0	1	0	1
1228	2945	561240.37	8571175.74	33.9590683	2945.02	0	1	1	33	3	1	1	0	0	NA	10	120	1.22	1	1	NA	0	1	0	0	0	0	6.84	6.84	109.9520634	8	2	1	1	1	1	0	0	0	1	0	0	1	NA	NA	0	1	0	3
1229	2945	561240.37	8571175.74	33.9590683	2945.03	0	2	1	9	NA	NA	1	0	0	NA	9	0	1.22	1	1	NA	0	0	NA	NA	0	NA	6.84	6.84	109.9520634	8	2	1	1	1	1	0	0	NA	0	0	0	0	NA	NA	0	1	0	5
1230	2945	561240.37	8571175.74	33.9590683	2945.04	0	1	1	41	NA	NA	NA	0	0	NA	1	240	1.22	NA	NA	NA	0	1	NA	NA	0	NA	6.84	6.84	109.9520634	8	2	0	1	1	1	0	0	NA	1	1	1	0	NA	NA	0	0	0	NA
1231	2945	561240.37	8571175.74	33.9590683	2945.05	0	1	1	41	NA	NA	NA	0	0	NA	1	300	1.22	NA	NA	NA	1	0	NA	NA	0	NA	6.84	6.84	109.9520634	8	2	1	1	1	1	0	0	NA	1	1	0	0	NA	NA	0	0	0	NA
1232	2950	561233.37	8571189.55	29.91205788	2950.01	1	1	1	29	1	0	0	0	0	0	6	150	0.38	1	1	0	0	1	1	0	0	0	4.99	4.99	110.8805318	4	2	1	1	0	1	1	0	0	1	1	1	1	NA	NA	1	1	0	1
1233	2950	561233.37	8571189.55	29.91205788	2950.02	0	0	1	25	1	1	0	0	1	0	3	0	0.51	1	1	0	0	0	1	0	0	0	4.99	4.99	110.8805318	4	2	1	1	0	1	1	0	0	1	1	1	1	NA	NA	1	1	1	6
1234	2950	561233.37	8571189.55	29.91205788	2950.03	0	1	1	5	1	0	1	0	0	0	5	0	0.38	0	0	0	0	0	0	1	0	0	4.99	4.99	110.8805318	4	2	1	1	0	1	1	0	0	0	0	0	0	NA	NA	0	1	1	2
1235	2950	561233.37	8571189.55	29.91205788	2950.04	1	0	1	9	1	0	1	0	0	0	0	15	0.38	1	0	0	0	0	1	1	0	0	4.99	4.99	110.8805318	4	2	1	1	0	1	1	0	0	1	1	0	0	NA	NA	0	1	0	2
1236	2964	561221.77	8571155.12	42.44373703	2964.01	1	1	1	47	1	0	0	0	1	0	23	0	0.1	1	1	0	0	0	0	0	0	0	4.72	4.72	96.23121104	17	2	0	1	1	1	1	0	0	1	0	0	0	NA	NA	1	0	0	NA
1237	2964	561221.77	8571155.12	42.44373703	2964.03	1	1	1	17	1	1	0	0	0	0	15	65	0.1	1	1	0	0	0	1	0	0	0	4.72	4.72	96.23121104	17	2	0	1	1	1	1	0	0	1	1	0	0	NA	NA	0	1	0	3
1238	2964	561221.77	8571155.12	42.44373703	2964.04	0	1	1	15	1	1	1	0	0	0	15	0	0.1	1	0	0	0	0	1	0	0	0	4.72	4.72	96.23121104	17	2	0	1	1	1	1	0	0	1	0	0	0	NA	NA	0	1	0	2
1239	2964	561221.77	8571155.12	42.44373703	2964.05	1	1	1	11	1	0	1	0	0	0	12	0	0.1	1	0	0	0	0	0	0	0	0	4.72	4.72	96.23121104	17	2	0	1	1	1	1	0	0	1	0	1	1	NA	NA	0	1	0	3
1240	2964	561221.77	8571155.12	42.44373703	2964.06	1	1	1	13	1	1	1	0	0	0	13	0	0.1	1	0	0	0	0	0	0	0	0	4.72	4.72	96.23121104	17	2	0	1	1	1	1	0	0	1	1	1	1	NA	NA	0	1	0	3
1241	2975	561182.92	8571155.12	34.8041954	2975.01	0	2	1	32	1	0	0	0	0	0	30	120	0.79	1	1	0	0	1	1	0	0	0	3.66	3.66	121.5631369	9	2	0	1	0	1	1	0	0	1	1	1	1	NA	NA	1	1	1	15
1242	2975	561182.92	8571155.12	34.8041954	2975.02	1	1	1	31	1	1	0	0	0	0	8	394	0.79	1	1	0	0	0	1	0	1	0	3.66	3.66	121.5631369	9	2	0	1	0	1	1	0	0	1	1	1	1	NA	NA	0	1	1	15
1243	2975	561182.92	8571155.12	34.8041954	2975.03	0	2	1	10	1	1	0	0	1	0	11	0	0.79	0	0	0	0	0	0	0	0	0	3.66	3.66	121.5631369	9	2	0	1	0	1	1	0	0	1	1	1	1	NA	NA	1	1	1	2
1244	2975	561182.92	8571155.12	34.8041954	2975.04	1	2	1	9	1	0	NA	0	0	0	9	0	0.79	NA	NA	0	0	0	1	0	0	0	3.66	3.66	121.5631369	9	2	0	1	0	1	1	0	0	1	1	1	1	NA	NA	0	1	1	5
1245	2975	561182.92	8571155.12	34.8041954	2975.05	0	2	1	8	1	0	0	0	0	0	9	0	0.79	0	0	0	0	0	1	0	0	0	3.66	3.66	121.5631369	9	2	0	1	0	1	1	0	0	1	1	1	1	NA	NA	1	1	1	5
1246	2975	561182.92	8571155.12	34.8041954	2975.06	0	1	1	13	1	1	0	0	0	0	13	0	0.79	0	0	0	0	0	1	0	0	0	3.66	3.66	121.5631369	9	2	0	1	0	1	1	0	0	1	1	1	1	NA	NA	0	1	1	1
1247	2997	561102.16	8571203.3	43.98054886	2997.01	0	1	1	34	NA	NA	0	0	0	0	6	480	1.87	1	1	0	1	0	NA	NA	0	NA	5.07	5.07	145.7043724	18	2	0	1	1	1	1	1	NA	0	0	1	0	NA	NA	0	1	1	3
1248	2997	561102.16	8571203.3	43.98054886	2997.02	1	1	1	24	NA	NA	0	0	0	0	6	600	4.21	1	1	0	0	1	NA	NA	0	NA	5.07	5.07	145.7043724	18	2	0	1	1	1	1	1	NA	1	1	1	1	NA	NA	1	1	1	4
1249	2997	561102.16	8571203.3	43.98054886	2997.04	0	2	1	17	1	1	1	0	1	0	5	0	1.87	1	1	0	0	0	0	1	0	0	5.07	5.07	145.7043724	18	2	0	1	1	1	1	1	0	1	1	1	1	NA	NA	1	1	1	3
1250	2997	561102.16	8571203.3	43.98054886	2997.06	1	2	1	17	NA	NA	0	0	0	0	0	0	1.87	1	1	0	0	0	NA	NA	0	NA	5.07	5.07	145.7043724	18	2	0	1	1	1	1	1	NA	1	1	1	0	NA	NA	0	1	0	5
1251	2997	561102.16	8571203.3	43.98054886	2997.07	1	1	1	22	NA	NA	NA	0	0	0	0	240	1.87	NA	NA	0	0	1	NA	NA	0	NA	5.07	5.07	145.7043724	18	2	0	1	1	1	1	1	NA	0	0	0	0	NA	NA	0	1	1	10
1252	2997	561102.16	8571203.3	43.98054886	2997.09	1	1	1	22	NA	NA	0	0	0	0	5	500	1.87	1	1	0	0	1	NA	NA	0	NA	5.07	5.07	145.7043724	18	2	1	1	1	1	1	1	NA	1	1	1	1	NA	NA	1	1	1	5
1253	3005	561167.99	8571183.13	36.12147141	3005.01	0	1	1	35	1	1	0	0	1	0	22	0	0.07	1	1	0	0	0	1	0	0	0	16.27	16.27	151.0764935	11	2	0	1	1	1	1	1	0	0	0	1	0	NA	NA	0	1	1	10
1254	3005	561167.99	8571183.13	36.12147141	3005.02	0	1	1	14	1	1	0	0	0	0	2	15	0.07	1	0	0	0	0	1	1	0	0	16.27	16.27	151.0764935	11	2	0	1	1	1	1	1	0	0	0	0	0	NA	NA	0	1	1	3
1255	3005	561167.99	8571183.13	36.12147141	3005.03	1	2	1	4	0	0	1	0	0	0	2	0	0.07	0	0	0	0	0	1	1	0	0	16.27	16.27	151.0764935	11	2	0	1	1	1	1	1	0	0	1	1	0	NA	NA	0	0	0	NA
1256	3005	561167.99	8571183.13	36.12147141	3005.04	1	1	1	12	1	1	0	0	0	0	2	15	0.07	0	0	0	0	0	1	1	0	0	16.27	16.27	151.0764935	11	2	0	1	1	1	1	1	0	1	1	1	0	NA	NA	0	1	1	5
1257	3009	561193.95	8571185.34	30.92564964	3009.01	1	1	1	37	1	0	0	0	0	0	13	505	0.93	1	1	0	1	0	1	0	0	0	6.13	6.13	137.7604948	5	2	1	1	1	1	1	0	0	1	1	1	1	NA	NA	1	1	1	4
1258	3009	561193.95	8571185.34	30.92564964	3009.02	0	1	1	33	1	1	0	0	1	0	13	0	0.93	1	1	0	0	0	0	1	0	0	6.13	6.13	137.7604948	5	2	1	1	1	1	1	0	0	1	1	1	0	NA	NA	1	1	1	3
1259	3009	561193.95	8571185.34	30.92564964	3009.03	0	1	1	11	1	1	1	0	0	0	11	0	0.93	1	0	0	0	0	0	1	0	0	6.13	6.13	137.7604948	5	2	1	1	1	1	1	0	0	1	1	0	1	NA	NA	0	1	1	10
1260	3009	561193.95	8571185.34	30.92564964	3009.05	0	1	1	7	1	0	1	0	0	0	7	0	0.93	1	0	0	0	0	0	1	0	0	6.13	6.13	137.7604948	5	2	1	1	1	1	1	0	0	1	1	0	0	NA	NA	0	1	1	1
1261	3010	561201.13	8571189.03	30.7948513	3010.01	1	1	1	43	NA	NA	NA	0	0	NA	11	150	0.69	NA	NA	NA	0	1	NA	NA	0	NA	7.52	7.52	130.193541	5	2	1	1	1	1	1	1	NA	1	1	1	1	NA	NA	1	1	1	5
1262	3016	561228.01	8571205.04	29.80808449	3016.01	1	1	1	33	1	1	0	0	0	NA	1	0	0	1	1	NA	1	0	1	NA	1	1	6.84	6.84	100.7777749	4	2	0	1	1	1	1	0	0	0	0	1	0	NA	NA	0	1	1	5
1263	3016	561228.01	8571205.04	29.80808449	3016.02	0	1	1	23	4	1	NA	0	0	NA	2	0	0	NA	NA	NA	0	0	1	0	0	0	6.84	6.84	100.7777749	4	2	0	1	1	1	1	0	1	0	1	0	0	NA	NA	0	1	1	3
1264	3027	561139.27	8571220.51	58.15172195	3027.02	0	2	1	29	1	1	NA	0	1	1	0	0	0	NA	NA	0	0	0	0	0	0	0	4.08	4.08	160.818397	32	2	0	0	0	0	0	0	0	0	0	0	0	NA	NA	0	0	0	NA
1265	3027	561139.27	8571220.51	58.15172195	3027.03	0	1	1	6	1	0	NA	0	0	1	0	0	0	NA	NA	0	0	0	0	1	0	0	4.08	4.08	160.818397	32	2	0	0	0	0	0	0	0	1	1	1	1	NA	NA	1	1	1	10
1266	3034	561130.9	8571224.84	60.71348572	3034.01	0	1	1	36	4	1	0	0	1	0	13	0	0.08	1	1	0	0	0	1	1	0	0	3.75	3.75	151.1522241	35	2	0	1	0	1	1	0	0	0	0	1	0	NA	NA	0	1	1	2
1267	3034	561130.9	8571224.84	60.71348572	3034.02	0	1	1	6	1	0	1	0	0	0	6	0	0.08	0	0	0	0	0	0	1	0	0	3.75	3.75	151.1522241	35	2	0	1	0	1	1	0	0	1	0	1	1	NA	NA	0	0	0	NA
1268	3034	561130.9	8571224.84	60.71348572	3034.03	0	1	1	9	1	1	1	0	0	0	9	15	0.08	1	0	0	0	0	0	1	0	0	3.75	3.75	151.1522241	35	2	0	1	0	1	1	0	0	1	0	1	0	NA	NA	0	1	1	1
1269	3034	561130.9	8571224.84	60.71348572	3034.04	1	1	1	9	1	1	1	0	0	0	9	15	0.08	1	0	0	0	0	0	1	0	0	3.75	3.75	151.1522241	35	2	0	1	0	1	1	0	0	1	0	1	0	NA	NA	0	1	0	5
1270	3034	561130.9	8571224.84	60.71348572	3034.05	0	1	1	13	3	1	1	0	0	0	13	15	0.08	1	0	0	0	0	0	1	0	0	3.75	3.75	151.1522241	35	2	0	1	0	1	1	0	0	1	0	0	0	NA	NA	0	1	1	3
1271	3037	561112.93	8571217.76	52.78267288	3037.04	0	1	1	21	4	1	NA	0	0	0	0	0	0	NA	NA	0	0	0	0	0	0	0	22.02	22.02	142.0292899	27	2	0	1	1	1	1	0	0	0	0	0	0	NA	NA	1	0	0	NA
1272	3039	561116.12	8571235.48	60.75226593	3039.01	1	1	1	46	1	0	0	0	0	0	28	501	0.66	1	1	0	0	1	1	1	0	0	5.7	5.7	133.1837205	35	2	0	1	0	1	0	0	0	1	1	1	1	NA	NA	1	1	1	30
1273	3039	561116.12	8571235.48	60.75226593	3039.02	0	1	1	36	1	1	0	0	1	0	12	0	0.66	1	0	0	0	0	0	1	0	0	5.7	5.7	133.1837205	35	2	0	1	0	1	0	0	0	0	0	0	1	NA	NA	0	0	0	NA
1274	3039	561116.12	8571235.48	60.75226593	3039.03	0	1	1	19	3	1	NA	0	1	0	19	0	0.66	NA	NA	1	0	0	0	1	0	0	5.7	5.7	133.1837205	35	2	0	1	0	1	0	0	0	1	1	0	1	NA	NA	0	1	0	3
1275	3039	561116.12	8571235.48	60.75226593	3039.05	1	1	1	12	1	1	1	0	0	0	12	0	0.66	1	0	0	0	0	0	1	0	0	5.7	5.7	133.1837205	35	2	0	1	0	1	0	0	0	1	1	1	1	NA	NA	0	1	1	3
1276	3041	561190.45	8571208.54	38.27000809	3041.02	0	1	1	30	1	0	0	0	1	0	16	0	0	1	1	0	0	0	1	1	0	0	10.86	10.86	124.8238339	13	2	1	1	1	1	1	1	0	1	1	1	1	NA	NA	1	1	1	20
1277	3041	561190.45	8571208.54	38.27000809	3041.03	1	1	1	13	1	1	1	0	0	0	13	0	0	0	0	0	0	0	1	1	0	0	10.86	10.86	124.8238339	13	2	1	1	1	1	1	1	0	1	1	1	1	NA	NA	1	1	0	8
1278	3041	561190.45	8571208.54	38.27000809	3041.04	1	1	1	5	0	0	1	0	0	0	5	0	0	0	0	0	0	0	1	1	0	0	10.86	10.86	124.8238339	13	2	1	1	1	1	1	1	0	1	0	1	0	NA	NA	0	1	0	10
1279	3062	561062.84	8571272.48	70.64006042	3062.01	1	1	1	28	NA	NA	0	0	0	0	3	320	1.57	1	1	1	1	0	NA	NA	0	NA	49.36	49.36	67.79263767	45	2	0	1	1	1	1	1	NA	0	0	0	1	NA	NA	0	1	1	5
1280	3062	561062.84	8571272.48	70.64006042	3062.02	0	1	1	37	NA	NA	NA	0	0	0	13	387	1.57	NA	NA	1	1	0	NA	NA	0	NA	49.36	49.36	67.79263767	45	2	0	1	1	1	1	1	NA	1	0	0	0	NA	NA	0	1	1	3
1281	3062	561062.84	8571272.48	70.64006042	3062.03	1	1	1	17	NA	NA	NA	0	0	0	13	280	1.57	NA	NA	0	0	1	NA	NA	0	NA	49.36	49.36	67.79263767	45	2	0	1	1	1	1	1	NA	0	0	0	0	NA	NA	0	1	1	3
1282	3062	561062.84	8571272.48	70.64006042	3062.04	0	0	1	19	NA	NA	0	0	0	0	12	200	1.57	1	1	1	0	0	NA	NA	0	NA	49.36	49.36	67.79263767	45	2	0	1	1	1	1	1	NA	0	0	0	0	NA	NA	0	1	1	3
1283	3067	561077.98	8571236.02	53.05172729	3067.01	1	1	1	37	1	1	0	0	0	0	13	395	1.47	1	1	0	1	0	0	1	0	0	22.07	22.07	104.5910337	27	2	0	0	0	0	1	1	0	1	1	1	1	NA	NA	0	1	1	3
1284	3067	561077.98	8571236.02	53.05172729	3067.02	0	0	1	29	3	1	NA	0	0	0	13	240	1.47	NA	NA	0	1	0	1	1	0	0	22.07	22.07	104.5910337	27	2	0	0	0	0	1	1	0	0	1	0	1	NA	NA	0	1	0	3
1285	3067	561077.98	8571236.02	53.05172729	3067.03	1	1	1	13	NA	NA	NA	0	0	0	13	0	1.47	NA	NA	0	0	0	NA	NA	0	NA	22.07	22.07	104.5910337	27	2	0	0	0	0	1	1	NA	1	1	0	1	NA	NA	0	1	1	4
1286	3067	561077.98	8571236.02	53.05172729	3067.04	1	1	1	11	1	1	NA	0	0	0	11	0	1.47	NA	NA	0	0	0	0	1	0	0	22.07	22.07	104.5910337	27	2	0	0	0	0	1	1	0	0	0	1	0	NA	NA	0	1	1	5
1287	3069	561077.42	8571210.84	48.57469177	3069.01	0	1	1	53	1	0	0	0	0	0	21	120	0.29	1	1	0	0	1	0	NA	0	0	1.93	1.93	123.246572	23	2	1	1	0	1	1	1	0	1	1	1	0	NA	NA	0	1	0	10
1288	3069	561077.42	8571210.84	48.57469177	3069.02	0	2	1	18	NA	NA	0	0	0	0	18	10	0.29	1	1	0	0	1	NA	NA	0	NA	1.93	1.93	123.246572	23	2	1	1	0	1	1	1	NA	0	0	1	1	NA	NA	1	1	0	3
1289	3069	561077.42	8571210.84	48.57469177	3069.03	1	1	1	13	1	1	1	0	0	0	13	10	0.29	1	0	0	0	1	0	0	0	0	1.93	1.93	123.246572	23	2	0	1	0	1	1	1	0	1	1	0	0	NA	NA	1	1	1	2
1290	3069	561077.42	8571210.84	48.57469177	3069.04	0	1	1	8	1	0	NA	0	0	0	8	15	0.29	NA	NA	0	0	0	0	1	0	0	1.93	1.93	123.246572	23	2	1	1	0	1	1	1	0	1	0	0	0	NA	NA	0	1	1	2
1291	3073	561115.86	8571176.18	44.9522171	3073.01	1	1	1	38	1	1	0	0	0	0	2	320	2.96	1	1	1	1	0	0	1	0	0	4.39	4.39	170.9062222	19	2	1	1	0	1	1	1	0	0	1	0	0	NA	NA	1	1	1	20
1292	3083	561085.18	8571131.11	65.95352936	3083.01	0	1	1	48	1	0	0	0	1	0	25	510	0.97	1	1	1	0	0	0	0	0	0	25.8	25.8	151.0271877	40	2	0	1	1	1	1	0	0	0	0	1	0	NA	NA	0	1	1	20
1293	3083	561085.18	8571131.11	65.95352936	3083.02	0	1	1	10	1	1	1	0	0	0	10	15	0.97	1	0	1	0	0	0	0	0	0	25.8	25.8	151.0271877	40	2	0	1	1	1	1	0	0	1	0	1	0	NA	NA	0	0	0	NA
1294	3083	561085.18	8571131.11	65.95352936	3083.04	0	1	1	26	1	0	0	0	0	0	25	0	0.97	1	1	1	0	0	0	0	0	0	25.8	25.8	151.0271877	40	2	0	1	1	1	1	0	0	0	0	1	0	NA	NA	0	1	1	20
1295	3084	561078.55	8571128.26	67.15777588	3084.02	0	1	1	22	1	1	0	0	1	0	5	240	0.74	1	1	0	0	0	0	1	0	0	32.35	32.35	153.8736036	41	2	0	1	1	1	1	0	0	0	0	0	0	NA	NA	0	1	1	4
1296	3084	561078.55	8571128.26	67.15777588	3084.03	1	1	1	5	1	0	1	0	0	0	5	0	0.74	0	0	0	0	0	0	1	0	0	32.35	32.35	153.8736036	41	2	0	1	1	1	1	0	0	0	0	1	0	NA	NA	0	0	0	NA
1297	3093	561075.88	8571149.63	67.77658081	3093.01	0	1	1	41	1	0	0	0	0	0	30	40	1.2	1	1	0	0	1	1	0	0	0	25.21	25.21	170.8362716	42	2	0	0	0	0	1	1	0	0	0	1	0	NA	NA	0	1	1	20
1298	3093	561075.88	8571149.63	67.77658081	3093.02	0	2	1	18	4	1	0	0	0	0	18	0	1.2	1	1	0	0	0	0	1	0	0	25.21	25.21	170.8362716	42	2	0	0	0	0	1	1	0	0	0	0	0	NA	NA	0	1	1	3
1299	3093	561075.88	8571149.63	67.77658081	3093.03	1	2	1	19	1	1	1	0	0	0	15	240	1.2	1	0	0	0	1	1	0	0	0	25.21	25.21	170.8362716	42	2	0	0	0	0	1	1	0	1	1	1	1	NA	NA	1	1	1	10
1300	3093	561075.88	8571149.63	67.77658081	3093.04	1	2	1	20	NA	NA	1	0	0	0	0	240	1.2	1	1	0	0	1	NA	NA	0	NA	25.21	25.21	170.8362716	42	2	0	0	0	0	1	1	NA	1	1	0	0	NA	NA	1	1	1	5
1301	3094	561081.94	8571148.3	67.19437408	3094.01	1	2	1	37	1	1	0	0	1	0	20	0	0	1	1	1	0	0	0	0	0	0	19.4	19.4	165.7648374	41	2	0	1	0	1	1	1	0	1	1	1	0	NA	NA	1	1	1	10
1302	3099	561089.13	8571157.96	63.34253693	3099.01	1	1	1	25	1	1	0	0	0	0	0	240	1.11	1	1	0	0	1	0	0	0	0	12.95	12.95	168.5946416	37	2	0	0	0	0	1	0	0	0	0	0	0	NA	NA	0	0	0	NA
1303	3099	561089.13	8571157.96	63.34253693	3099.02	0	2	1	19	4	1	0	0	1	0	0	0	1.11	1	1	0	0	0	1	1	0	0	12.95	12.95	168.5946416	37	2	0	0	0	0	1	0	0	0	0	0	0	NA	NA	0	1	1	5
1304	3100	561077.96	8571164.4	62.23014069	3100.02	0	1	1	35	1	0	0	0	1	0	11	0	0	1	1	0	0	0	0	1	0	0	25.77	25.77	159.224749	38	2	0	1	1	1	1	0	0	0	0	1	0	NA	NA	0	1	0	1
1305	3100	561077.96	8571164.4	62.23014069	3100.03	0	1	1	12	1	1	1	0	0	0	12	0	0	1	0	0	0	0	0	1	0	0	25.77	25.77	159.224749	38	2	0	1	1	1	1	0	0	0	0	0	0	NA	NA	0	0	0	NA
1306	3100	561077.96	8571164.4	62.23014069	3100.04	1	1	1	8	1	1	1	0	0	0	8	0	0	0	0	0	0	0	0	1	0	0	25.77	25.77	159.224749	38	2	0	1	1	1	1	0	0	1	1	0	1	NA	NA	0	1	1	2
1307	3100	561077.96	8571164.4	62.23014069	3100.05	0	1	1	7	1	0	1	0	0	0	7	0	0	0	0	0	0	0	0	1	0	0	25.77	25.77	159.224749	38	2	0	1	1	1	1	0	0	0	0	1	0	NA	NA	0	1	0	3
1308	3109	561068.11	8571171.79	65.21253967	3109.01	1	1	1	38	1	1	0	0	0	0	0	240	0.55	1	1	0	1	0	0	0	0	0	33.94	33.94	147.8968914	40	2	0	1	0	1	1	0	0	0	1	0	1	NA	NA	1	1	1	5
1309	3109	561068.11	8571171.79	65.21253967	3109.02	0	2	1	35	1	1	NA	0	1	0	0	0	0.55	NA	NA	0	0	0	0	0	0	0	33.94	33.94	147.8968914	40	2	1	1	0	1	1	0	0	1	0	0	0	NA	NA	1	1	0	10
1310	3126	561059.97	8571184.85	66.97691345	3126.02	0	2	1	41	1	0	0	0	0	0	10	60	0.14	1	1	0	0	1	0	1	0	0	29.23	29.23	132.5007491	41	2	0	0	0	0	0	0	0	1	1	0	1	NA	NA	0	1	1	4
1311	3132	561053.53	8571189.59	67.21822357	3132.01	0	1	1	33	1	0	0	0	0	0	3	240	0.79	1	1	1	0	0	0	0	0	0	26.8	26.8	125.5442308	42	2	0	0	0	0	0	0	0	0	0	0	0	NA	NA	0	1	1	3
1312	3132	561053.53	8571189.59	67.21822357	3132.02	1	1	1	6	1	0	1	0	0	0	3	0	0.79	0	0	1	0	0	0	1	0	0	26.8	26.8	125.5442308	42	2	0	0	0	0	0	0	0	0	0	0	1	NA	NA	0	0	0	NA
1313	3132	561053.53	8571189.59	67.21822357	3132.03	0	2	1	9	NA	NA	1	0	0	0	9	15	0.79	0	0	1	0	0	NA	NA	0	NA	26.8	26.8	125.5442308	42	2	0	0	0	0	0	0	NA	1	1	1	1	NA	NA	0	0	0	NA
1314	3139	561028.86	8571191.84	73.84947205	3139.02	0	1	1	37	4	1	0	0	1	0	10	0	0	1	1	1	0	0	0	1	0	0	43.93	43.93	115.1488329	48	2	0	1	1	1	0	0	0	1	0	0	0	NA	NA	0	0	0	NA
1315	3139	561028.86	8571191.84	73.84947205	3139.03	0	1	1	10	1	1	1	0	0	0	10	0	0	0	0	1	0	0	0	0	0	0	43.93	43.93	115.1488329	48	2	0	1	1	1	0	0	0	1	0	1	0	NA	NA	0	0	0	NA
1316	3139	561028.86	8571191.84	73.84947205	3139.04	1	1	1	5	1	0	1	0	0	0	5	0	0	0	0	1	0	0	0	0	0	0	43.93	43.93	115.1488329	48	2	0	1	1	1	0	0	0	1	0	1	0	NA	NA	0	0	0	NA
1317	3159	561188.49	8571137.7	40.01180267	3159.01	0	1	1	73	NA	NA	0	1	1	0	20	240	1.11	1	1	0	0	0	NA	NA	0	NA	5.04	5.04	105.1098777	14	2	0	1	1	1	1	0	NA	0	0	0	0	NA	NA	0	1	1	8
1318	3159	561188.49	8571137.7	40.01180267	3159.02	0	2	1	29	NA	NA	0	0	0	0	20	240	1.11	1	1	0	0	1	NA	NA	0	NA	5.04	5.04	105.1098777	14	2	0	1	1	1	1	0	NA	0	1	0	1	NA	NA	0	1	1	4
1319	3159	561188.49	8571137.7	40.01180267	3159.03	1	2	1	5	NA	0	1	0	0	0	6	0	1.11	1	0	0	0	0	NA	NA	0	NA	5.04	5.04	105.1098777	14	2	0	1	1	1	1	0	NA	0	0	0	0	NA	NA	0	1	1	2
1320	3161	561176.9	8571149.53	34.17358017	3161.01	0	2	1	40	NA	NA	0	0	0	0	16	240	0.82	1	1	0	1	0	NA	NA	0	NA	4.64	4.64	122.4782025	9	2	0	1	0	1	1	1	NA	0	0	0	0	NA	NA	0	1	1	3
1321	3161	561176.9	8571149.53	34.17358017	3161.02	0	1	1	9	1	1	1	0	0	0	9	15	0.66	1	0	0	0	0	0	1	0	0	4.64	4.64	122.4782025	9	2	0	1	0	1	1	1	0	0	0	0	0	NA	NA	0	1	1	1
1322	3161	561176.9	8571149.53	34.17358017	3161.03	0	0	1	19	3	1	0	0	0	0	19	100	0.82	1	1	0	0	1	1	1	0	0	4.64	4.64	122.4782025	9	2	0	1	0	1	1	1	0	0	0	0	0	NA	NA	0	1	1	3
1323	3161	561176.9	8571149.53	34.17358017	3161.04	1	1	1	13	NA	NA	1	0	0	0	13	0	0.82	1	0	0	0	0	NA	NA	0	NA	4.64	4.64	122.4782025	9	2	0	1	0	1	1	1	NA	0	0	0	0	NA	NA	0	1	0	2
1324	3163	561171.23	8571145.09	34	3163.01	0	1	1	62	0	0	0	0	1	0	20	0	0.88	1	1	0	0	0	0	0	0	0	6.75	6.75	124.2066101	8	2	1	1	1	0	1	1	0	1	1	0	1	NA	NA	1	1	0	4
1325	3163	561171.23	8571145.09	34	3163.02	0	1	1	30	4	1	0	0	0	0	20	180	0.88	1	1	0	0	1	0	1	0	0	6.75	6.75	124.2066101	8	2	0	1	1	0	1	1	0	0	1	1	0	NA	NA	0	1	1	10
1326	3163	561171.23	8571145.09	34	3163.03	0	2	1	24	1	1	1	0	0	0	20	190	0.88	1	1	0	0	1	0	1	0	0	6.75	6.75	124.2066101	8	2	0	1	1	0	1	1	0	1	0	1	0	NA	NA	0	1	0	3
1327	3163	561171.23	8571145.09	34	3163.04	1	2	1	20	1	1	0	0	0	0	20	200	0.88	1	1	0	0	1	0	0	0	0	6.75	6.75	124.2066101	8	2	0	1	1	0	1	1	0	1	1	1	1	NA	NA	1	1	1	5
1328	3163	561171.23	8571145.09	34	3163.05	1	1	1	8	1	1	1	0	0	0	8	0	0.88	1	0	0	0	0	0	1	0	0	6.75	6.75	124.2066101	8	2	0	1	1	0	1	1	0	0	0	0	0	NA	NA	0	1	0	2
1329	3163	561171.23	8571145.09	34	3163.06	1	1	1	5	1	0	1	0	0	0	6	0	0.88	1	0	0	0	0	0	1	0	0	6.75	6.75	124.2066101	8	2	0	1	1	0	1	1	0	0	0	1	0	NA	NA	0	1	0	3
1330	3168	561174.19	8571131.29	36.21190262	3168.01	1	2	1	30	1	1	0	0	0	0	6	300	0.69	1	1	0	0	1	0	1	0	0	8.39	8.39	111.9296222	10	2	0	1	1	1	1	1	0	1	0	0	0	NA	NA	1	1	0	4
1331	3172	561178.38	8571118.96	38.11036301	3172.01	1	2	1	23	NA	NA	0	0	0	0	1	50	0.12	0	0	0	0	1	NA	NA	0	NA	13.33	13.33	99.04592847	12	2	0	1	1	1	1	1	NA	1	1	0	0	NA	NA	1	1	1	5
1332	3172	561178.38	8571118.96	38.11036301	3172.02	0	1	1	21	NA	NA	0	0	1	0	2	0	0.12	1	0	0	0	0	NA	NA	0	NA	13.33	13.33	99.04592847	12	2	0	1	1	1	1	1	NA	0	0	0	0	NA	NA	0	1	0	3
1333	3175	561170.73	8571095.53	40.32557678	3175.01	1	1	1	29	1	1	1	0	0	0	0	240	2.22	1	1	0	1	0	1	NA	0	0	9.37	9.37	78.04236319	15	2	0	1	1	1	1	1	0	1	0	0	0	NA	NA	0	0	0	NA
1334	3175	561170.73	8571095.53	40.32557678	3175.02	0	1	1	27	1	1	0	0	0	0	0	240	2.22	1	1	0	1	0	1	1	0	0	9.37	9.37	78.04236319	15	2	0	1	1	1	1	1	0	0	0	0	0	NA	NA	0	1	0	1
1335	3177	561188.24	8571090.11	46.73540497	3177.02	0	1	1	28	1	1	0	0	1	0	5	0	0	1	1	0	0	0	0	1	0	0	27.76	27.76	68.08988213	20	2	0	1	1	1	1	0	0	0	1	1	1	NA	NA	0	0	0	NA
1336	3178	561192.19	8571095.78	48.49505234	3178.01	1	1	1	34	3	1	0	0	0	0	15	240	0.5	1	1	0	0	0	0	1	0	0	32.04	32.04	73.05506031	21	2	0	1	1	0	1	0	0	0	0	0	0	NA	NA	0	0	0	NA
1337	3178	561192.19	8571095.78	48.49505234	3178.02	0	2	1	26	1	1	0	0	1	0	15	0	0.5	1	1	0	0	0	0	1	0	0	32.04	32.04	73.05506031	21	2	0	1	1	0	1	1	0	0	0	0	0	NA	NA	0	1	1	1
1338	3178	561192.19	8571095.78	48.49505234	3178.03	1	1	1	10	1	1	1	0	0	0	12	15	0.5	0	0	0	0	0	0	1	0	0	32.04	32.04	73.05506031	21	2	0	1	1	0	1	1	0	0	0	0	0	NA	NA	0	1	0	2
1339	3178	561192.19	8571095.78	48.49505234	3178.04	0	1	1	9	1	1	1	0	0	0	9	15	0.5	0	0	0	0	0	0	1	0	0	32.04	32.04	73.05506031	21	2	0	1	1	0	1	1	0	0	0	0	0	NA	NA	0	0	0	NA
1340	3178	561192.19	8571095.78	48.49505234	3178.05	1	1	1	5	1	0	1	0	0	0	5	0	0.21	0	0	0	0	0	0	1	0	0	32.04	32.04	73.05506031	21	2	0	1	1	0	1	1	0	0	0	0	0	NA	NA	0	0	0	NA
1341	3181	561172.46	8571071.62	46.03493118	3181.01	1	2	1	51	NA	NA	0	0	0	0	15	0	0.74	1	1	0	0	0	NA	NA	0	NA	11.7	11.7	54.32270013	19	2	0	1	1	1	1	1	NA	0	0	0	0	NA	NA	0	0	0	NA
1342	3181	561172.46	8571071.62	46.03493118	3181.02	0	2	1	43	0	0	0	0	0	0	20	240	0.55	1	1	0	1	0	0	1	0	0	11.7	11.7	54.32270013	19	2	0	1	1	1	1	1	0	0	0	0	0	NA	NA	0	1	0	4
1343	3181	561172.46	8571071.62	46.03493118	3181.05	1	2	1	18	3	1	1	0	0	0	18	0	0.55	1	1	0	0	0	1	1	0	0	11.7	11.7	54.32270013	19	2	0	1	1	1	1	1	0	0	0	0	0	NA	NA	0	1	1	1
1344	3190	561152.49	8571119.65	39.08300018	3190.01	0	1	1	39	NA	NA	NA	0	1	1	0	310	2.18	NA	NA	0	0	0	NA	NA	0	NA	7.62	7.62	106.1810774	13	2	0	1	1	0	1	1	NA	0	1	1	0	NA	NA	0	1	1	4
1345	3190	561152.49	8571119.65	39.08300018	3190.02	1	2	1	34	NA	NA	NA	0	0	NA	0	382	2.18	NA	NA	NA	1	0	NA	NA	0	NA	7.62	7.62	106.1810774	13	2	0	1	1	0	1	1	NA	1	0	1	0	NA	NA	0	1	0	1
1346	3190	561152.49	8571119.65	39.08300018	3190.03	0	2	1	15	NA	NA	NA	0	0	1	0	15	2.18	NA	NA	0	0	0	NA	NA	0	NA	7.62	7.62	106.1810774	13	2	0	1	1	0	1	1	NA	0	0	1	0	NA	NA	0	1	1	6
1347	3193	561148.3	8571109.09	39.72697449	3193.01	0	1	1	69	1	1	NA	0	1	0	2	240	0.74	NA	NA	0	0	0	1	0	0	0	9.03	9.03	98.460022	14	2	0	1	1	1	1	1	0	1	1	1	0	NA	NA	0	1	1	4
1348	3193	561148.3	8571109.09	39.72697449	3193.02	0	1	1	37	1	0	NA	0	0	0	2	80	0.74	NA	NA	0	0	0	0	0	0	0	9.03	9.03	98.460022	14	2	0	1	1	1	1	1	0	0	0	0	0	NA	NA	0	1	1	3
1349	3193	561148.3	8571109.09	39.72697449	3193.03	0	2	1	17	NA	NA	NA	0	0	0	3	0	0.74	NA	NA	0	0	0	NA	NA	0	NA	9.03	9.03	98.460022	14	2	0	1	1	1	1	1	NA	0	0	1	0	NA	NA	0	1	1	3
1350	3193	561148.3	8571109.09	39.72697449	3193.04	1	1	1	9	1	0	NA	0	0	0	2	0	0.74	NA	NA	0	0	0	0	1	0	0	9.03	9.03	98.460022	14	2	0	1	1	1	1	1	0	0	1	1	0	NA	NA	0	1	0	1
1351	3194	561144.35	8571106.63	40	3194.01	1	1	1	22	NA	NA	NA	0	0	NA	0	400	3.7	NA	NA	NA	1	0	NA	NA	0	NA	13.22	13.22	98.14772469	14	2	0	1	1	0	1	1	NA	0	0	0	1	NA	NA	0	1	0	10
1352	3195	561146.08	8571100.71	40.15539932	3195.02	0	2	1	63	0	0	0	1	1	0	25	240	1.11	1	1	0	0	0	1	0	0	0	13.53	13.53	92.33508724	14	2	0	1	1	1	1	0	0	0	0	1	0	NA	NA	0	1	1	4
1353	3198	561140.16	8571093.31	40.54455948	3198.01	0	1	1	52	0	0	0	0	0	0	11	240	1.11	1	1	0	1	0	1	1	0	0	17.8	17.8	89.52505959	14	2	0	1	1	0	1	0	0	1	1	0	0	NA	NA	1	1	1	2
1354	3198	561140.16	8571093.31	40.54455948	3198.02	0	2	1	17	1	1	1	0	1	0	11	0	1.11	1	1	0	0	0	0	1	0	0	17.8	17.8	89.52505959	14	2	0	1	1	0	1	0	0	0	0	0	0	NA	NA	0	1	0	2
1355	3200	561132.8	8571086.1	40.91345215	3200.02	0	1	1	29	1	1	0	0	1	0	19	0	0	1	1	0	0	0	0	NA	0	0	19.39	19.39	88.75157103	15	2	0	0	0	0	1	0	0	1	1	0	0	NA	NA	0	1	1	1
1356	3200	561132.8	8571086.1	40.91345215	3200.03	1	1	1	9	1	1	1	0	0	0	9	0	0	0	0	0	0	0	0	0	0	0	19.39	19.39	88.75157103	15	2	0	0	0	0	1	0	0	0	1	0	1	NA	NA	0	1	0	4
1357	3200	561132.8	8571086.1	40.91345215	3200.05	0	1	1	26	NA	NA	1	0	1	0	2	0	0	1	1	0	0	0	NA	NA	0	NA	19.39	19.39	88.75157103	15	2	0	0	0	0	1	0	NA	0	0	0	0	NA	NA	0	1	1	2
1358	3206	561123.14	8571060.47	42.33547592	3206.01	1	2	1	33	4	1	NA	0	0	1	7	240	0.95	NA	NA	0	1	0	0	1	0	0	10.6	10.6	80.94478123	16	2	0	1	0	1	1	0	0	0	0	0	0	NA	NA	0	1	1	3
1359	3206	561123.14	8571060.47	42.33547592	3206.02	0	1	1	32	4	1	NA	0	0	1	5	240	1.33	NA	NA	0	1	0	1	0	0	0	10.6	10.6	80.94478123	16	2	0	1	0	1	1	0	0	0	0	1	0	NA	NA	0	1	0	2
1360	3206	561123.14	8571060.47	42.33547592	3206.05	0	1	1	34	4	1	NA	0	0	NA	0	240	1.33	NA	NA	NA	1	0	1	1	0	0	10.6	10.6	80.94478123	16	2	0	1	0	1	1	0	0	0	0	0	0	NA	NA	0	1	0	7
1361	3210	561144.1	8571077.53	41	3210.01	1	1	1	40	NA	NA	NA	0	0	0	0	150	0.64	NA	NA	0	0	1	NA	NA	0	NA	5.33	5.33	75.34417864	15	2	0	1	0	0	1	0	NA	0	0	1	0	NA	NA	1	1	1	2
1362	3210	561144.1	8571077.53	41	3210.02	0	1	1	34	NA	NA	NA	0	0	0	0	100	0.64	NA	NA	0	0	1	NA	NA	0	NA	5.33	5.33	75.34417864	15	2	0	1	0	0	1	0	NA	0	0	0	0	NA	NA	0	1	0	1
1363	3210	561144.1	8571077.53	41	3210.03	0	1	1	11	NA	NA	NA	0	0	0	0	15	0.64	NA	NA	0	0	0	NA	NA	0	NA	5.33	5.33	75.34417864	15	2	0	1	0	0	1	0	NA	0	1	1	0	NA	NA	1	1	1	5
1364	3210	561144.1	8571077.53	41	3210.04	0	1	1	8	NA	NA	NA	0	0	0	0	0	0.64	NA	NA	0	0	0	NA	NA	0	NA	5.33	5.33	75.34417864	15	2	0	1	0	0	1	0	NA	0	1	1	0	NA	NA	0	1	0	5
1365	3210	561144.1	8571077.53	41	3210.05	1	2	1	28	NA	NA	NA	0	0	0	3	80	0.64	NA	NA	0	0	1	NA	NA	0	NA	5.33	5.33	75.34417864	15	2	0	1	0	0	1	0	NA	0	1	1	0	NA	NA	1	1	0	3
1366	3213	561167.28	8571067.18	45.83535767	3213.01	0	1	1	43	0	0	0	0	1	0	24	0	0.94	1	1	0	0	0	1	1	0	0	5.13	5.13	52.82838095	19	2	0	1	1	1	1	1	0	0	1	0	0	NA	NA	0	1	1	3
1367	3213	561167.28	8571067.18	45.83535767	3213.02	1	2	1	47	1	1	0	0	0	0	20	330	0.94	1	1	0	1	0	1	1	0	0	5.13	5.13	52.82838095	19	2	0	1	1	1	1	1	0	0	0	1	0	NA	NA	0	1	1	2
1368	3213	561167.28	8571067.18	45.83535767	3213.03	1	2	1	18	3	1	1	0	0	0	18	180	0.94	1	1	0	0	1	1	1	0	0	5.13	5.13	52.82838095	19	2	0	1	1	1	1	1	0	0	0	0	0	NA	NA	0	1	0	6
1369	3213	561167.28	8571067.18	45.83535767	3213.04	1	1	1	15	1	1	1	0	0	0	15	0	0.94	1	1	0	0	0	1	1	0	0	5.13	5.13	52.82838095	19	2	0	1	1	1	1	1	0	0	1	0	0	NA	NA	0	1	1	3
1370	3213	561167.28	8571067.18	45.83535767	3213.05	0	1	1	14	1	1	1	0	0	0	14	0	0.94	1	0	0	0	0	0	1	0	0	5.13	5.13	52.82838095	19	2	0	1	1	1	1	1	0	0	1	0	0	NA	NA	0	1	1	4
1371	3216	561173.94	8571052.88	53.42437744	3216.02	0	1	1	58	1	1	0	0	1	0	26	240	0.74	1	1	0	0	0	0	1	0	0	19.09	19.09	35.51186471	27	2	0	0	0	0	0	0	0	0	0	0	0	NA	NA	0	1	1	2
1372	3218	561165.06	8571057.77	47.47021866	3218.01	1	1	1	44	1	0	0	0	1	0	10	0	0.07	1	1	0	0	0	1	1	0	0	8.55	8.55	46.18755061	21	2	0	1	1	1	1	0	0	0	0	1	1	NA	NA	1	1	1	4
1373	3218	561165.06	8571057.77	47.47021866	3218.03	0	1	1	12	1	1	1	0	0	0	10	15	0.07	1	0	0	0	0	0	1	0	0	8.55	8.55	46.18755061	21	2	0	1	1	1	1	0	0	0	0	0	0	NA	NA	0	1	1	3
1374	3218	561165.06	8571057.77	47.47021866	3218.04	1	1	1	11	1	1	1	0	0	0	10	15	0.07	1	0	0	0	0	1	1	0	0	8.55	8.55	46.18755061	21	2	0	1	1	1	1	0	0	0	0	0	0	NA	NA	0	1	0	2
1375	3227	561139.91	8571053.12	42.44337845	3227.02	0	1	1	30	1	1	0	0	0	0	9	250	0.58	1	1	0	1	0	0	0	0	0	5.57	5.57	63.55273196	16	2	0	1	1	1	1	1	0	0	0	0	0	NA	NA	0	1	0	3
1376	3227	561139.91	8571053.12	42.44337845	3227.03	0	1	1	8	1	1	1	0	0	0	8	0	0.58	0	0	0	0	0	0	1	0	0	5.57	5.57	63.55273196	16	2	0	1	1	1	1	1	0	0	0	0	0	NA	NA	0	1	0	3
1377	3227	561139.91	8571053.12	42.44337845	3227.04	0	1	1	6	1	0	1	0	0	0	6	0	0.58	0	0	0	0	0	0	1	0	0	5.57	5.57	63.55273196	16	2	0	1	1	1	1	1	0	0	0	0	0	NA	NA	0	0	0	NA
1378	3236	561103.67	8571031.92	44	3236.01	0	1	1	53	0	0	0	0	1	0	18	115	0.53	1	1	0	0	0	1	1	0	0	14.25	14.25	91.15914596	18	2	0	1	1	1	1	0	0	0	0	0	0	NA	NA	0	1	1	3
1379	3237	561108.35	8571028.22	44.8815918	3237.01	1	1	1	33	NA	NA	0	0	0	0	8	0	0.31	1	1	0	0	0	NA	NA	0	NA	17.88	17.88	86.17993962	18	2	0	1	1	1	1	0	NA	1	0	0	0	NA	NA	1	0	0	NA
1380	3237	561108.35	8571028.22	44.8815918	3237.02	0	1	1	38	1	1	0	0	0	0	13	120	0.31	1	1	0	0	1	0	0	0	0	17.88	17.88	86.17993962	18	2	0	1	1	1	1	0	0	0	0	1	1	NA	NA	0	1	1	2
1381	3237	561108.35	8571028.22	44.8815918	3237.03	0	1	1	12	1	1	1	0	0	0	12	15	0.31	1	0	0	0	0	1	1	0	0	17.88	17.88	86.17993962	18	2	0	1	1	1	1	0	0	1	1	1	0	NA	NA	0	1	1	1
1382	3246	561090.35	8571013.43	54.12252808	3246.01	0	2	1	48	NA	NA	0	0	0	0	20	500	0.92	1	1	1	1	0	NA	NA	0	NA	25.63	25.63	102.9504441	27	2	0	1	1	1	1	0	NA	0	1	1	1	NA	NA	1	1	1	3
1383	3246	561090.35	8571013.43	54.12252808	3246.02	0	1	1	21	NA	NA	NA	0	0	0	20	0	0.92	NA	NA	0	0	0	NA	NA	0	NA	25.63	25.63	102.9504441	27	2	0	1	1	1	1	0	NA	0	0	0	0	NA	NA	0	1	0	3
1384	3246	561090.35	8571013.43	54.12252808	3246.03	0	2	1	20	NA	NA	0	0	0	0	20	0	0.92	1	1	1	0	0	NA	NA	0	NA	25.63	25.63	102.9504441	27	2	0	1	1	1	1	0	NA	0	0	0	0	NA	NA	0	0	0	NA
1385	3246	561090.35	8571013.43	54.12252808	3246.04	1	2	1	17	4	1	NA	0	0	0	17	0	0.92	NA	NA	1	0	0	1	1	0	0	25.63	25.63	102.9504441	27	2	0	1	1	1	1	0	0	0	0	0	0	NA	NA	1	1	1	3
1386	3246	561090.35	8571013.43	54.12252808	3246.05	0	1	1	7	1	1	1	0	0	0	8	0	0.92	1	0	1	0	0	1	1	0	0	25.63	25.63	102.9504441	27	2	0	1	1	1	1	0	0	0	0	0	0	NA	NA	0	0	0	NA
1387	3250	561090.35	8571120.93	62.71480942	3250.01	1	2	1	40	NA	NA	0	0	0	0	20	600	0.58	1	1	0	0	1	NA	NA	0	NA	32.28	32.28	140.2312572	36	2	0	1	0	1	1	0	NA	1	0	1	1	NA	NA	0	0	0	NA
1388	3250	561090.35	8571120.93	62.71480942	3250.02	0	1	1	36	NA	NA	0	0	1	0	19	0	0.58	1	1	0	0	0	NA	NA	0	NA	32.28	32.28	140.2312572	36	2	0	1	0	1	1	0	NA	1	1	1	1	NA	NA	1	1	1	5
1389	3250	561090.35	8571120.93	62.71480942	3250.03	0	1	1	18	1	1	1	0	0	0	18	0	0.58	1	1	0	0	0	1	1	0	0	32.28	32.28	140.2312572	36	2	0	1	0	1	1	0	0	1	0	1	1	NA	NA	0	1	1	2
1390	3250	561090.35	8571120.93	62.71480942	3250.04	0	1	1	11	1	1	1	0	1	0	11	0	0.58	0	0	0	0	0	1	0	0	0	32.28	32.28	140.2312572	36	2	0	1	0	1	1	0	0	1	0	1	1	NA	NA	0	1	1	3
1391	3250	561090.35	8571120.93	62.71480942	3250.05	1	1	1	17	1	1	1	0	0	0	17	0	0.58	1	1	0	0	0	1	0	0	0	32.28	32.28	140.2312572	36	2	0	1	0	1	1	0	0	1	0	1	1	NA	NA	0	1	1	4
1392	3250	561090.35	8571120.93	62.71480942	3250.06	1	1	1	9	1	0	1	0	0	0	8	0	0.58	0	0	0	0	0	0	0	0	0	32.28	32.28	140.2312572	36	2	0	1	0	1	1	0	0	1	0	1	1	NA	NA	0	1	1	1
1393	3250	561090.35	8571120.93	62.71480942	3250.07	1	1	1	10	1	0	1	0	0	0	10	0	0.58	0	0	0	0	0	0	0	0	0	32.28	32.28	140.2312572	36	2	0	1	0	1	1	0	0	1	0	1	1	NA	NA	0	1	0	5
1394	3250	561090.35	8571120.93	62.71480942	3250.08	1	1	1	14	NA	NA	1	0	0	0	14	15	0.58	1	1	0	0	0	NA	NA	0	NA	32.28	32.28	140.2312572	36	2	0	1	0	1	1	0	NA	1	0	1	1	NA	NA	0	1	0	5
1395	3250	561090.35	8571120.93	62.71480942	3250.09	0	1	1	7	1	0	1	0	0	0	7	0	0.58	0	0	0	0	0	0	0	0	0	32.28	32.28	140.2312572	36	2	0	1	0	1	1	0	0	1	0	1	1	NA	NA	0	1	1	3
1396	3250	561090.35	8571120.93	62.71480942	3250.1	0	1	1	12	1	0	1	0	0	0	12	15	0.58	0	0	0	0	0	0	0	0	0	32.28	32.28	140.2312572	36	2	0	1	0	1	1	0	0	1	1	1	1	NA	NA	0	1	0	4
1397	3254	561100.21	8571126.11	59.09964371	3254.01	1	2	1	28	1	1	0	0	0	0	0	900	2	1	1	0	0	1	1	1	0	0	25.67	25.67	137.1367546	33	2	0	1	1	1	1	0	0	1	0	1	0	NA	NA	0	1	1	10
1398	3254	561100.21	8571126.11	59.09964371	3254.02	0	1	1	19	1	1	0	0	0	0	0	180	2	1	1	0	0	1	1	0	0	0	25.67	25.67	137.1367546	33	2	1	1	1	1	1	0	0	1	0	1	0	NA	NA	0	1	1	4
1399	3254	561100.21	8571126.11	59.09964371	3254.05	0	1	1	9	NA	NA	NA	0	0	0	0	0	2	NA	NA	0	0	0	NA	NA	0	NA	25.67	25.67	137.1367546	33	2	0	1	1	1	1	0	NA	0	0	0	0	NA	NA	0	1	0	3
1400	3265	561119.45	8571142.87	56.77234268	3265.01	0	1	1	32	NA	NA	NA	0	0	0	7	0	0.84	NA	NA	0	0	0	NA	NA	0	NA	19.41	19.41	139.1237295	31	2	0	1	1	0	1	0	NA	1	1	0	1	NA	NA	0	1	1	6
1401	3265	561119.45	8571142.87	56.77234268	3265.02	1	1	1	38	NA	NA	NA	0	0	0	8	440	0.84	NA	NA	0	0	1	NA	NA	0	NA	19.41	19.41	139.1237295	31	2	0	1	1	0	1	0	NA	0	0	0	0	NA	NA	0	1	0	1
1402	3265	561119.45	8571142.87	56.77234268	3265.03	0	2	1	16	1	1	NA	0	0	0	5	15	0.84	NA	NA	0	0	0	0	1	0	0	19.41	19.41	139.1237295	31	2	0	1	1	0	1	0	0	0	0	0	0	NA	NA	0	1	0	1
1403	3265	561119.45	8571142.87	56.77234268	3265.04	0	2	1	10	NA	NA	NA	0	1	0	5	0	0.84	NA	NA	0	0	0	NA	NA	0	NA	19.41	19.41	139.1237295	31	2	0	1	1	0	1	0	NA	1	0	1	1	NA	NA	0	1	1	4
1404	3265	561119.45	8571142.87	56.77234268	3265.05	0	2	1	6	NA	0	NA	0	0	0	5	0	0.84	NA	NA	0	0	0	NA	NA	0	NA	19.41	19.41	139.1237295	31	2	0	1	1	0	1	0	NA	1	0	1	0	NA	NA	0	1	0	2
1405	3271	561144.1	8571162.85	41.91735077	3271.01	0	1	1	48	1	0	0	0	0	0	17	240	1.05	1	1	0	0	1	0	1	0	0	11.11	11.11	148.1875059	16	2	0	1	1	1	1	1	0	0	0	0	0	NA	NA	0	1	1	7
1406	3271	561144.1	8571162.85	41.91735077	3271.03	1	1	1	24	NA	NA	0	0	0	0	17	0	1.05	1	1	0	0	0	NA	NA	0	NA	11.11	11.11	148.1875059	16	2	0	1	1	1	1	1	NA	0	0	0	0	NA	NA	0	1	0	5
1407	3271	561144.1	8571162.85	41.91735077	3271.04	1	2	1	22	NA	NA	NA	0	0	NA	21	400	1.05	NA	NA	NA	0	1	NA	NA	0	NA	11.11	11.11	148.1875059	16	2	0	1	1	1	1	NA	NA	0	0	0	0	NA	NA	1	1	1	20
1408	3271	561144.1	8571162.85	41.91735077	3271.05	1	1	1	20	1	1	0	0	0	0	20	350	1.05	1	1	0	0	1	0	1	0	0	11.11	11.11	148.1875059	16	2	0	1	1	1	1	1	0	1	0	1	0	NA	NA	0	1	0	4
1409	3271	561144.1	8571162.85	41.91735077	3271.07	1	2	1	13	1	1	0	0	0	0	13	15	1.05	1	0	0	0	0	1	1	0	0	11.11	11.11	148.1875059	16	2	0	1	1	1	1	1	0	1	0	1	0	NA	NA	0	1	1	4
1410	3271	561144.1	8571162.85	41.91735077	3271.09	0	2	1	9	1	1	1	0	0	0	10	15	1.05	0	0	0	0	0	0	1	0	0	11.11	11.11	148.1875059	16	2	0	1	1	1	1	1	0	0	0	0	0	NA	NA	0	1	0	4
1411	3278	561142.87	8571131.04	39.86211395	3278.01	0	2	1	40	1	1	NA	0	0	0	0	240	1.11	NA	NA	0	0	1	0	1	0	0	22.14	22.14	119.9499253	14	2	0	1	0	0	1	0	0	1	1	1	0	NA	NA	0	0	0	NA
1412	3293	561108.86	8571066.44	43.2865181	3293.01	0	2	1	20	1	1	0	0	0	0	5	0	0	1	0	0	0	0	1	1	0	0	18.9	18.9	95.65981615	17	2	0	1	1	1	1	0	0	0	1	1	0	NA	NA	1	1	1	3
1413	3293	561108.86	8571066.44	43.2865181	3293.02	1	2	1	36	1	0	0	0	0	0	20	0	0	1	1	0	0	0	1	0	0	0	18.9	18.9	95.65981615	17	2	0	1	1	1	1	0	0	0	0	0	0	NA	NA	1	1	0	6
1414	3298	561090.46	8571059.46	48.34166336	3298.01	0	1	1	71	NA	NA	0	1	1	0	9	240	1.11	1	1	0	0	0	NA	NA	0	NA	13.01	13.01	108.7597735	22	2	1	1	1	1	1	1	NA	1	1	1	0	NA	NA	1	1	1	10
1415	3298	561090.46	8571059.46	48.34166336	3298.02	0	1	1	12	1	1	1	0	0	NA	12	0	1.11	1	0	NA	0	0	0	0	0	0	13.01	13.01	108.7597735	22	2	1	1	1	1	1	1	0	1	1	1	0	NA	NA	1	0	0	NA
1416	3302	561077.65	8571063.01	51.04527664	3302.01	0	1	1	27	1	1	0	0	1	0	9	0	0	1	1	0	0	0	0	0	0	0	23.75	23.75	121.5673126	26	2	0	1	1	1	0	0	0	0	0	0	0	NA	NA	0	1	0	4
1417	3302	561077.65	8571063.01	51.04527664	3302.02	1	1	1	60	1	1	NA	0	0	NA	11	0	0	NA	NA	NA	0	0	0	0	0	0	23.75	23.75	121.5673126	26	2	0	1	1	1	0	0	0	0	0	0	0	NA	NA	0	1	0	2
1418	3302	561077.65	8571063.01	51.04527664	3302.03	0	1	1	9	1	1	1	0	0	0	9	0	0	1	1	0	0	0	0	NA	0	0	23.75	23.75	121.5673126	26	2	0	1	1	1	0	0	0	1	0	0	0	NA	NA	0	1	0	2
1419	3313	561041.08	8571078.65	61.90041351	3313.01	0	1	1	48	2	1	0	0	0	0	8	240	2.22	1	1	1	1	0	0	0	0	0	30.45	30.45	139.8612827	36	2	1	1	1	1	1	0	0	1	1	1	0	NA	NA	1	1	0	1
1420	3316	561035.26	8571084.65	64.13195038	3316.01	1	2	1	40	4	1	0	0	0	NA	10	0	1.39	1	1	NA	0	0	0	0	0	0	32.42	32.42	133.0310218	38	2	1	1	1	0	1	0	0	1	1	1	0	NA	NA	1	1	1	4
1421	3316	561035.26	8571084.65	64.13195038	3316.02	0	2	1	35	5	1	0	0	0	NA	11	600	1.39	1	1	NA	1	0	0	1	0	0	32.42	32.42	133.0310218	38	2	0	1	1	0	1	0	0	0	0	0	0	NA	NA	0	1	1	1
1422	3316	561035.26	8571084.65	64.13195038	3316.03	1	1	1	5	1	0	1	0	0	NA	5	0	1.39	0	0	NA	0	0	0	1	0	0	32.42	32.42	133.0310218	38	2	0	1	1	0	1	0	0	1	0	0	0	NA	NA	0	1	1	1
1423	3316	561035.26	8571084.65	64.13195038	3316.04	1	2	1	17	4	1	0	0	0	NA	10	0	1.39	1	1	NA	0	0	0	0	0	0	32.42	32.42	133.0310218	38	2	0	1	1	0	1	0	0	0	0	0	0	NA	NA	0	1	1	2
1424	3319	561031.26	8571090.66	66.1164856	3319.01	0	1	1	61	NA	NA	NA	0	0	NA	0	250	2.31	NA	NA	NA	1	0	NA	NA	0	NA	35.4	35.4	128.2527945	39	2	0	1	1	1	1	0	NA	0	0	0	0	NA	NA	0	1	1	4
1425	3321	561023.44	8571085.74	65.88059998	3321.02	0	1	1	19	NA	NA	NA	0	0	0	19	240	0.55	NA	NA	1	0	0	NA	NA	0	NA	26.98	26.98	121.0470419	40	2	1	1	1	1	1	0	NA	0	0	0	0	NA	NA	0	1	1	2
1426	3328	561011.25	8571097.75	69.22488403	3328.02	0	1	1	7	0	0	0	0	0	0	7	0	0	0	0	0	0	0	0	0	0	0	34.64	34.64	107.6704849	44	2	0	1	1	1	0	0	0	0	0	0	0	NA	NA	0	0	0	NA
1427	3328	561011.25	8571097.75	69.22488403	3328.03	0	2	1	5	0	0	1	0	0	0	5	0	0	0	0	0	0	0	0	0	0	0	34.64	34.64	107.6704849	44	2	0	1	1	1	0	0	0	0	0	0	0	NA	NA	0	1	1	5
1428	3328	561011.25	8571097.75	69.22488403	3328.04	0	1	1	16	1	1	1	0	1	0	10	0	0	1	0	0	0	0	0	1	0	0	34.64	34.64	107.6704849	44	2	0	1	1	1	0	0	0	0	0	0	0	NA	NA	0	1	1	1
1429	3328	561011.25	8571097.75	69.22488403	3328.05	0	2	1	40	1	0	0	0	1	0	10	0	0	1	0	0	0	0	0	0	0	0	34.64	34.64	107.6704849	44	2	0	1	1	1	0	0	0	1	0	1	1	NA	NA	0	0	0	NA
1430	3339	560974.16	8571112.55	75.51822662	3339.01	0	1	1	29	3	1	0	0	0	0	3	240	2.22	1	1	1	0	1	1	1	0	0	54.52	54.52	71.12528496	50	2	0	1	1	1	1	0	0	0	0	0	0	NA	NA	0	0	0	NA
1431	3341	560973.57	8571119.9	77.67919159	3341.02	0	1	1	6	1	0	1	0	0	0	6	0	0	1	0	0	0	0	0	1	0	0	61.69	61.69	72.04515763	52	2	0	1	0	1	0	0	0	0	0	0	0	NA	NA	0	0	0	NA
1432	3345	560985.96	8571114.64	76.52768707	3345.01	1	2	1	25	1	1	NA	0	0	NA	3	240	1.11	NA	NA	NA	1	0	0	0	0	0	52.51	52.51	83.05990345	50	2	0	1	0	1	1	0	0	0	0	0	0	NA	NA	0	0	0	NA
1433	3345	560985.96	8571114.64	76.52768707	3345.02	0	1	1	21	4	1	NA	0	0	NA	0	0	1.11	NA	NA	NA	0	0	0	1	0	0	52.51	52.51	83.05990345	50	2	0	1	0	1	1	0	0	0	0	1	0	NA	NA	1	0	0	NA
1434	3358	561044.88	8571089.2	63.14331818	3358.01	0	1	1	46	1	1	0	0	0	0	4	240	0.74	1	1	0	1	0	1	1	0	0	41.18	41.18	142.1847967	37	2	1	0	0	0	1	0	0	1	0	0	0	NA	NA	0	1	0	3
1435	3358	561044.88	8571089.2	63.14331818	3358.02	0	1	1	15	1	1	0	0	0	0	4	0	0.74	1	0	0	0	0	0	1	0	0	41.18	41.18	142.1847967	37	2	1	0	0	0	1	0	0	1	0	0	0	NA	NA	0	1	0	3
1436	3361	561057.6	8571090.48	62.93596649	3361.01	0	1	1	21	NA	NA	NA	0	0	NA	0	0	0	NA	NA	NA	0	0	NA	NA	0	NA	49.84	49.84	149.8708489	37	2	0	1	1	1	1	0	NA	0	0	0	0	NA	NA	1	1	0	1
1437	3362	561053.57	8571093.87	62.8102951	3362.01	0	1	1	48	1	0	0	0	1	0	31	240	0.55	1	1	0	0	0	1	1	0	0	49.98	49.98	150.5387978	38	2	0	1	1	1	1	0	0	0	0	0	0	NA	NA	1	1	1	5
1438	3362	561053.57	8571093.87	62.8102951	3362.03	1	2	1	8	1	0	1	0	0	0	8	0	0.55	0	0	0	0	0	0	1	0	0	49.98	49.98	150.5387978	38	2	0	1	1	1	1	0	0	0	0	0	0	NA	NA	0	1	1	1
1439	3366	561052.93	8571121	72.30880737	3366.01	0	2	1	77	1	0	0	0	0	0	21	240	2.03	1	1	0	0	1	0	0	0	0	57.37	57.37	150.3500361	46	2	1	1	0	0	1	0	0	1	0	1	1	NA	NA	0	0	0	NA
1440	3366	561052.93	8571121	72.30880737	3366.02	1	1	1	34	1	0	NA	0	0	0	10	200	2.03	NA	NA	0	0	1	0	0	0	0	57.37	57.37	150.3500361	46	2	0	1	0	0	1	0	0	1	1	1	1	NA	NA	1	1	0	5
1441	3369	561065.65	8571114	70.60476685	3369.01	1	1	1	32	4	1	NA	0	0	0	3	800	5.52	NA	NA	1	1	0	0	0	0	0	51.89	51.89	155.0774971	44	2	0	0	0	0	1	0	0	1	0	1	0	NA	NA	0	1	1	4
1442	3369	561065.65	8571114	70.60476685	3369.02	0	2	1	24	4	1	0	0	0	0	3	395	5.52	1	1	1	1	0	0	0	0	0	51.89	51.89	155.0774971	44	2	0	0	0	0	1	0	0	1	0	1	0	NA	NA	0	1	1	3
1443	3378	561079	8571085.81	59.19113541	3378.01	0	2	1	35	1	1	0	0	1	0	3	0	0.86	1	1	0	0	0	0	0	0	0	43.54	43.54	128.8098591	33	2	1	1	1	1	1	0	0	1	1	1	0	NA	NA	1	1	1	5
1444	3378	561079	8571085.81	59.19113541	3378.02	0	2	1	16	1	1	0	0	0	0	3	0	0.86	1	1	0	0	0	0	1	0	0	43.54	43.54	128.8098591	33	2	1	1	1	1	1	0	0	0	0	0	0	NA	NA	0	1	1	4
1445	3378	561079	8571085.81	59.19113541	3378.03	1	2	1	15	1	1	1	0	0	0	3	320	0.86	0	0	0	0	1	0	NA	0	0	43.54	43.54	128.8098591	33	2	1	1	1	1	1	0	0	1	0	1	0	NA	NA	1	1	1	7
1446	3378	561079	8571085.81	59.19113541	3378.04	0	1	1	10	1	0	1	0	0	0	3	0	0.86	1	0	0	0	0	0	0	0	0	43.54	43.54	128.8098591	33	2	1	1	1	1	1	0	0	1	0	1	1	NA	NA	0	1	1	10
1447	3378	561079	8571085.81	59.19113541	3378.06	1	2	1	21	NA	NA	NA	0	0	1	0	240	0.86	NA	NA	0	0	1	NA	NA	0	NA	43.54	43.54	128.8098591	33	2	1	1	1	1	1	0	NA	0	0	0	0	NA	NA	0	1	1	5
1448	3381	561077.52	8571118.88	66.69667816	3381.01	0	2	1	52	1	1	1	0	0	0	28	240	1.26	1	1	0	1	0	1	0	0	0	40.18	40.18	148.4986447	41	2	0	1	0	1	1	0	0	0	0	1	0	NA	NA	0	1	0	3
1449	3381	561077.52	8571118.88	66.69667816	3381.02	0	1	1	27	4	1	0	0	0	0	27	240	1.26	1	1	0	0	1	1	0	0	0	40.18	40.18	148.4986447	41	2	0	1	0	1	1	0	0	1	0	0	0	NA	NA	0	1	1	3
1450	3381	561077.52	8571118.88	66.69667816	3381.03	0	2	1	28	2	1	0	0	0	0	28	200	1.26	1	1	0	0	1	0	0	0	0	40.18	40.18	148.4986447	41	2	0	1	0	1	1	0	0	0	1	0	0	NA	NA	0	1	1	5
1451	3381	561077.52	8571118.88	66.69667816	3381.04	0	2	1	16	1	1	0	0	0	0	16	0	1.26	1	1	0	0	0	1	0	0	0	40.18	40.18	148.4986447	41	2	0	1	0	1	1	0	0	0	0	0	0	NA	NA	0	1	0	1
1452	3391	561086.38	8571023.84	48.6340065	3391.01	0	1	1	22	NA	NA	NA	0	0	0	1	0	0	NA	NA	0	0	0	NA	NA	0	NA	13.32	13.32	106.9834213	21	2	0	1	1	1	1	0	NA	0	0	0	0	NA	NA	0	0	0	NA
1453	3391	561086.38	8571023.84	48.6340065	3391.02	0	0	1	19	1	0	0	0	1	0	2	0	0	1	1	0	0	0	0	1	0	0	13.32	13.32	106.9834213	21	2	1	1	1	1	1	0	0	1	1	1	1	NA	NA	0	1	1	2
1454	3400	561060.08	8571025.81	49.55537033	3400.01	1	1	1	29	1	1	0	0	0	0	9	502	1.37	1	1	1	1	0	0	0	0	0	9.04	9.04	132.9439334	24	2	0	1	1	1	1	0	0	0	0	0	0	NA	NA	1	1	1	3
1455	3400	561060.08	8571025.81	49.55537033	3400.02	0	1	1	24	3	1	0	0	0	0	9	240	1.37	1	1	1	0	1	1	0	0	0	9.04	9.04	132.9439334	24	2	0	1	1	1	1	0	0	0	0	0	0	NA	NA	0	1	1	2
1456	3400	561060.08	8571025.81	49.55537033	3400.03	1	1	1	6	1	0	1	0	0	0	6	0	1.37	1	0	1	0	0	0	1	0	0	9.04	9.04	132.9439334	24	2	0	1	1	1	1	0	0	0	0	0	0	NA	NA	0	1	1	2
1457	3412	561026.27	8571033.97	56.33068466	3412.01	1	2	1	37	1	0	NA	0	0	NA	8	0	0	NA	NA	NA	0	0	0	0	0	0	15.8	15.8	141.1864144	31	2	0	0	0	0	1	0	0	0	0	0	0	NA	NA	1	1	0	3
1458	3430	561011.87	8571028.21	67.04935455	3430.01	1	1	1	26	1	1	0	0	0	0	5	0	0	1	1	1	0	0	0	0	0	0	30.68	30.68	130.5969739	40	2	1	0	0	0	0	0	0	1	1	1	1	NA	NA	1	1	1	3
1459	3446	561081.55	8571033.46	45	3446.01	0	2	1	45	1	1	1	0	0	0	5	240	0.55	1	1	1	1	0	1	1	0	0	2.12	2.12	112.6911455	19	2	0	1	0	1	1	0	0	0	0	0	0	NA	NA	0	1	0	3
1460	3446	561081.55	8571033.46	45	3446.03	0	2	1	17	3	1	1	0	0	0	4	0	0.55	1	1	1	0	0	0	1	0	0	2.12	2.12	112.6911455	19	2	0	1	0	1	1	0	0	0	0	0	0	NA	NA	0	1	1	2
1461	3454	561083.03	8571042.15	44.703228	3454.01	1	1	1	25	1	1	1	0	0	0	15	320	1.73	1	1	0	0	1	0	0	0	0	5	5	112.324003	19	2	0	1	1	1	1	0	0	0	0	0	0	NA	NA	0	1	1	4
1462	3454	561083.03	8571042.15	44.703228	3454.02	0	1	1	29	1	1	0	0	0	0	3	240	1.73	1	1	0	1	0	0	1	0	0	5	5	112.324003	19	2	0	1	1	1	1	0	0	0	0	0	0	NA	NA	0	1	0	1
1463	3458	561063.95	8571046.6	47.64413071	3458.01	1	1	1	44	NA	NA	0	0	0	0	16	100	0.5	1	1	0	0	1	NA	NA	0	NA	12.23	12.23	131.2010967	22	2	0	1	0	1	1	0	NA	1	1	1	1	NA	NA	1	1	1	5
1464	3458	561063.95	8571046.6	47.64413071	3458.02	0	1	1	40	0	0	0	0	0	0	16	150	0.5	1	1	0	0	1	1	1	0	0	12.23	12.23	131.2010967	22	2	0	1	0	1	1	0	0	1	1	1	0	NA	NA	0	1	1	10
1465	3458	561063.95	8571046.6	47.64413071	3458.03	0	1	1	17	3	1	1	0	0	0	16	130	0.5	1	1	0	0	1	0	1	0	0	12.23	12.23	131.2010967	22	2	0	1	0	1	1	0	0	1	1	1	1	NA	NA	0	1	1	4
1466	3458	561063.95	8571046.6	47.64413071	3458.04	0	1	1	15	NA	NA	NA	0	0	0	15	0	0.5	NA	NA	0	0	0	NA	NA	0	NA	12.23	12.23	131.2010967	22	2	0	1	0	1	1	0	NA	1	1	1	0	NA	NA	0	1	1	3
1467	3458	561063.95	8571046.6	47.64413071	3458.05	1	1	1	18	3	1	0	0	0	0	15	0	0.5	1	1	0	0	0	0	1	0	0	12.23	12.23	131.2010967	22	2	0	1	0	1	1	0	0	1	1	1	1	NA	NA	1	1	1	3
1468	3461	561050.39	8571048.3	49.99142456	3461.01	0	1	1	49	1	1	NA	0	0	NA	23	0	0.73	NA	NA	NA	0	0	1	0	0	0	9.01	9.01	144.4947187	24	2	0	0	0	0	1	1	0	1	0	0	0	NA	NA	1	1	1	10
1469	3461	561050.39	8571048.3	49.99142456	3461.02	1	1	1	49	1	1	NA	0	0	NA	16	220	0.73	NA	NA	NA	0	1	0	0	1	1	9.01	9.01	144.4947187	24	2	0	0	0	0	1	1	0	0	0	0	0	NA	NA	0	1	1	4
1470	3461	561050.39	8571048.3	49.99142456	3461.03	0	1	1	20	1	1	NA	0	0	NA	20	0	0.73	NA	NA	NA	0	0	0	1	0	0	9.01	9.01	144.4947187	24	2	0	0	0	0	1	1	1	0	0	0	0	NA	NA	1	1	1	5
1471	3461	561050.39	8571048.3	49.99142456	3461.04	0	1	1	8	0	0	NA	0	0	NA	8	0	0.73	NA	NA	NA	0	0	0	1	0	0	9.01	9.01	144.4947187	24	2	0	0	0	0	1	1	1	1	0	1	1	NA	NA	0	1	1	3
1472	3461	561050.39	8571048.3	49.99142456	3461.05	1	1	1	9	1	0	NA	0	0	NA	9	15	0.73	NA	NA	NA	0	0	0	1	0	0	9.01	9.01	144.4947187	24	2	0	0	0	0	1	1	1	1	0	0	0	NA	NA	0	1	0	6
1473	3461	561050.39	8571048.3	49.99142456	3461.06	1	1	1	31	1	1	NA	0	0	NA	20	320	0.73	NA	NA	NA	0	1	1	0	0	0	9.01	9.01	144.4947187	24	2	0	0	0	0	1	1	1	0	0	0	0	NA	NA	0	1	0	4
1474	3461	561050.39	8571048.3	49.99142456	3461.07	0	1	1	15	1	0	NA	0	0	NA	1	0	0.73	NA	NA	NA	0	0	0	NA	0	0	9.01	9.01	144.4947187	24	2	0	0	0	0	1	1	1	0	0	0	0	NA	NA	0	1	0	2
1475	3464	561041.7	8571062.71	54.71436691	3464.01	1	2	1	24	4	1	0	0	0	0	3	370	2.4	1	1	0	1	0	0	1	0	0	17.21	17.21	144.8933051	29	2	1	1	1	1	1	1	0	1	0	0	0	NA	NA	1	1	1	15
1476	3464	561041.7	8571062.71	54.71436691	3464.02	0	1	1	25	3	1	0	0	0	0	3	260	2.4	1	1	0	1	0	1	1	0	0	17.21	17.21	144.8933051	29	2	1	1	1	1	1	1	0	1	1	1	0	NA	NA	0	1	1	10
1477	3464	561041.7	8571062.71	54.71436691	3464.03	0	1	1	59	2	1	0	0	0	0	1	410	2.4	1	1	0	0	0	1	0	0	0	17.21	17.21	144.8933051	29	2	1	1	1	1	1	1	0	0	1	0	0	NA	NA	0	1	1	5
1478	3468	561024.11	8571070.34	61.00506592	3468.01	1	1	1	41	1	1	NA	0	0	0	19	562	1.09	NA	NA	1	0	0	0	1	0	0	14.14	14.14	125.1812368	34	2	0	1	1	1	1	0	0	0	0	0	1	NA	NA	0	1	1	2
1479	3468	561024.11	8571070.34	61.00506592	3468.02	0	1	1	39	1	1	NA	0	0	NA	15	0	1.09	NA	NA	NA	0	0	0	1	0	0	14.14	14.14	125.1812368	34	2	0	1	1	1	1	0	0	1	0	0	0	NA	NA	0	1	0	3
1480	3468	561024.11	8571070.34	61.00506592	3468.03	0	1	1	17	3	1	0	0	1	0	18	0	1.09	1	1	1	0	0	1	0	0	0	14.14	14.14	125.1812368	34	2	0	1	1	1	1	0	0	0	0	0	0	NA	NA	0	1	0	1
1481	3468	561024.11	8571070.34	61.00506592	3468.04	0	2	1	14	1	1	0	0	0	0	14	15	1.09	1	0	1	0	0	1	1	0	0	14.14	14.14	125.1812368	34	2	0	1	1	1	1	0	0	0	0	0	0	NA	NA	0	1	0	1
1482	3468	561024.11	8571070.34	61.00506592	3468.05	1	1	1	9	1	1	NA	0	0	0	9	15	1.09	NA	NA	1	0	0	0	1	0	0	14.14	14.14	125.1812368	34	2	0	1	1	1	1	0	0	0	0	0	0	NA	NA	0	1	0	1
1483	3477	560999.95	8571083.69	66.49339294	3477.01	0	2	1	52	1	1	0	0	0	1	1	240	0.76	1	1	0	1	0	0	0	0	0	18.41	18.41	98.21989698	41	2	0	1	1	1	1	0	0	0	0	0	0	NA	NA	0	0	0	NA
1484	3477	560999.95	8571083.69	66.49339294	3477.02	0	2	1	29	1	1	NA	0	0	1	1	338	0.76	NA	NA	0	1	0	0	0	0	0	18.41	18.41	98.21989698	41	2	0	1	1	1	1	0	0	1	1	0	1	NA	NA	0	0	0	NA
1485	3477	560999.95	8571083.69	66.49339294	3477.03	0	2	1	22	NA	NA	NA	0	0	1	1	0	0.76	NA	NA	0	0	0	NA	NA	0	NA	18.41	18.41	98.21989698	41	2	0	1	1	1	1	0	NA	0	0	0	0	NA	NA	0	0	0	NA
1486	3477	560999.95	8571083.69	66.49339294	3477.06	0	1	1	28	1	1	NA	0	0	1	1	0	0.76	NA	NA	0	0	0	1	1	0	0	18.41	18.41	98.21989698	41	2	0	1	1	1	1	0	0	0	0	0	0	NA	NA	0	0	0	NA
1487	3477	560999.95	8571083.69	66.49339294	3477.07	0	1	1	6	1	0	NA	0	0	1	1	0	0.76	NA	NA	0	0	0	0	1	0	0	18.41	18.41	98.21989698	41	2	0	1	1	1	1	0	0	0	0	0	0	NA	NA	0	0	0	NA
1488	3483	560990.88	8571080.96	67.00212097	3483.01	1	1	1	35	NA	NA	NA	0	0	0	14	736	2.29	NA	NA	1	1	0	NA	NA	0	NA	17.81	17.81	89.88582458	41	2	0	0	0	0	0	0	NA	0	0	0	0	NA	NA	0	1	1	2
1489	3483	560990.88	8571080.96	67.00212097	3483.02	0	1	1	33	NA	NA	1	0	0	0	14	240	2.29	1	1	1	1	0	NA	NA	0	NA	17.81	17.81	89.88582458	41	2	0	0	0	0	0	0	NA	0	0	0	0	NA	NA	0	1	1	1
1490	3483	560990.88	8571080.96	67.00212097	3483.03	1	1	1	14	NA	NA	NA	0	0	0	13	15	2.29	NA	NA	1	0	0	NA	NA	0	NA	17.81	17.81	89.88582458	41	2	0	0	0	0	0	0	NA	0	0	0	0	NA	NA	0	0	0	NA
1491	3483	560990.88	8571080.96	67.00212097	3483.04	0	0	1	12	1	1	1	0	0	0	12	0	2.29	1	1	1	0	0	0	1	0	0	17.81	17.81	89.88582458	41	2	0	0	0	0	0	0	0	0	0	0	0	NA	NA	0	1	1	2
1492	3489	561006.79	8571068.68	60.84389496	3489.01	0	1	1	36	3	1	1	0	1	0	4	0	0.03	1	1	0	0	0	1	1	0	0	4.25	4.25	109.1899004	35	2	1	1	1	1	0	0	0	0	0	1	0	NA	NA	0	1	1	2
1493	3489	561006.79	8571068.68	60.84389496	3489.02	1	1	1	18	4	1	0	0	0	0	4	0	0.03	1	1	0	0	0	1	0	0	0	4.25	4.25	109.1899004	35	2	0	1	1	1	0	0	0	0	0	0	0	NA	NA	0	1	1	3
1494	3489	561006.79	8571068.68	60.84389496	3489.03	0	1	1	17	4	1	0	0	0	0	4	0	0.03	1	1	0	0	0	1	0	0	0	4.25	4.25	109.1899004	35	2	1	1	1	1	0	0	0	1	0	1	0	NA	NA	0	1	1	1
1495	3489	561006.79	8571068.68	60.84389496	3489.04	1	1	1	13	1	1	1	0	0	0	4	0	0.03	1	0	0	0	0	0	1	0	0	4.25	4.25	109.1899004	35	2	0	1	1	1	0	0	0	0	0	0	0	NA	NA	0	1	1	1
1496	3489	561006.79	8571068.68	60.84389496	3489.05	0	1	1	12	1	1	1	0	0	0	4	15	0.03	1	0	0	0	0	1	1	0	0	4.25	4.25	109.1899004	35	2	0	1	1	1	0	0	0	1	1	1	1	NA	NA	0	1	1	3
1497	3502	561012.79	8571046.92	58.29068375	3502.01	1	1	1	39	2	1	0	0	0	0	16	520	1.09	1	1	0	1	0	0	0	0	0	12.62	12.62	123.1606098	33	2	0	1	1	1	0	0	0	0	0	0	0	NA	NA	0	1	0	5
1498	3502	561012.79	8571046.92	58.29068375	3502.02	0	1	1	34	1	1	1	0	0	0	15	240	1.09	1	1	0	1	0	1	1	0	0	12.62	12.62	123.1606098	33	2	0	1	1	1	0	0	0	0	0	0	1	NA	NA	0	1	1	2
1499	3502	561012.79	8571046.92	58.29068375	3502.03	0	1	1	12	1	1	NA	0	0	0	12	0	1.09	NA	NA	0	0	0	1	1	0	0	12.62	12.62	123.1606098	33	2	0	1	1	1	0	0	0	1	0	1	1	NA	NA	0	1	1	2
1500	3502	561012.79	8571046.92	58.29068375	3502.04	0	1	1	17	2	1	1	0	0	0	5	50	1.09	1	1	0	0	1	0	1	0	0	12.62	12.62	123.1606098	33	2	0	1	1	1	0	0	0	0	0	0	0	NA	NA	0	1	1	3
1501	3502	561012.79	8571046.92	58.29068375	3502.05	1	1	1	16	NA	NA	0	0	0	0	16	0	1.09	1	1	0	0	0	NA	NA	0	NA	12.62	12.62	123.1606098	33	2	0	1	1	1	0	0	NA	1	0	0	0	NA	NA	1	1	1	4
1502	3502	561012.79	8571046.92	58.29068375	3502.07	0	1	1	14	1	1	1	0	0	0	14	15	1.09	1	1	0	0	0	1	1	0	0	12.62	12.62	123.1606098	33	2	0	1	1	1	0	0	0	1	0	0	0	NA	NA	0	1	1	3
1503	3509	560998.28	8571053.33	62.10007477	3509.01	1	1	1	30	NA	NA	NA	0	0	NA	3	550	1.69	NA	NA	NA	1	0	NA	NA	0	NA	12.52	12.52	106.9072051	37	2	0	1	1	0	0	0	NA	1	0	0	0	NA	NA	0	1	1	3
1504	3509	560998.28	8571053.33	62.10007477	3509.02	0	1	1	26	NA	NA	NA	0	0	NA	4	0	1.69	NA	NA	NA	0	0	NA	NA	0	NA	12.52	12.52	106.9072051	37	2	0	1	1	0	0	0	NA	0	0	0	0	NA	NA	0	1	1	1
1505	3509	560998.28	8571053.33	62.10007477	3509.03	1	1	1	8	NA	NA	NA	0	0	NA	4	0	1.69	NA	NA	NA	0	0	NA	NA	0	NA	12.52	12.52	106.9072051	37	2	0	1	1	0	0	0	NA	0	0	0	0	NA	NA	0	1	1	1
1506	3513	560983.18	8571057.51	65.32170105	3513.01	0	1	1	68	1	0	NA	0	0	NA	0	0	1.11	NA	NA	NA	0	0	0	0	0	0	18.17	18.17	91.28464224	39	2	0	1	0	1	1	0	0	1	0	0	0	NA	NA	0	1	1	1
1507	3513	560983.18	8571057.51	65.32170105	3513.02	1	1	1	75	1	1	NA	1	0	NA	0	240	1.11	NA	NA	NA	0	0	0	1	0	0	18.17	18.17	91.28464224	39	2	0	1	0	1	1	0	0	0	0	0	0	NA	NA	0	1	1	1
1508	3527	560975.41	8571063.12	67.24900818	3527.01	1	0	1	29	1	1	0	0	0	0	9	120	0.74	1	1	1	0	1	0	0	0	0	24.26	24.26	81.60208762	41	2	0	0	0	0	0	0	0	0	0	0	0	NA	NA	0	1	1	4
1509	3527	560975.41	8571063.12	67.24900818	3527.02	0	1	1	25	1	1	0	0	0	0	9	120	0.74	1	1	1	0	1	0	0	0	0	24.26	24.26	81.60208762	41	2	0	0	0	0	0	0	0	0	0	0	0	NA	NA	0	1	1	1
1510	3527	560975.41	8571063.12	67.24900818	3527.03	1	1	1	7	1	1	1	0	0	0	9	0	0.74	1	0	1	0	0	0	1	0	0	24.26	24.26	81.60208762	41	2	0	0	0	0	0	0	0	1	1	0	1	NA	NA	0	1	1	4
1511	3529	560963.1	8571060.53	69.31312561	3529.01	0	1	1	56	1	1	0	0	0	0	10	300	2.77	1	1	0	1	0	1	1	0	0	36.95	36.95	72.19814811	44	2	0	0	0	0	0	0	0	0	0	0	0	NA	NA	0	1	1	4
1512	3541	560947.76	8571081.05	71.88357544	3541.01	0	2	1	38	1	1	0	0	1	0	14	0	0.15	1	1	0	0	0	1	0	0	0	54.24	54.24	48.53454717	46	2	0	1	1	1	0	0	0	1	1	0	0	NA	NA	0	1	1	5
1513	3541	560947.76	8571081.05	71.88357544	3541.02	0	1	1	19	NA	NA	0	0	0	1	20	0	0.15	1	1	0	0	0	NA	NA	0	NA	54.24	54.24	48.53454717	46	2	0	1	1	1	0	0	NA	1	1	1	1	NA	NA	1	1	1	4
1514	3541	560947.76	8571081.05	71.88357544	3541.03	1	1	1	18	NA	NA	NA	0	0	0	18	0	0.15	NA	NA	0	0	0	NA	NA	0	NA	54.24	54.24	48.53454717	46	2	0	1	1	1	0	0	NA	0	0	0	0	NA	NA	0	1	1	3
1515	3541	560947.76	8571081.05	71.88357544	3541.04	0	2	1	14	2	1	0	0	0	0	14	15	0.15	1	0	0	0	0	0	0	0	0	54.24	54.24	48.53454717	46	2	0	1	1	1	0	0	0	1	1	0	0	NA	NA	0	1	1	5
1516	3541	560947.76	8571081.05	71.88357544	3541.05	1	1	1	15	NA	NA	0	0	0	0	14	15	0.15	1	1	0	0	0	NA	NA	0	NA	54.24	54.24	48.53454717	46	2	0	1	1	1	0	0	NA	1	1	1	1	NA	NA	0	1	1	3
1517	3541	560947.76	8571081.05	71.88357544	3541.06	1	2	1	41	NA	NA	NA	0	0	0	20	70	0.15	NA	NA	0	0	1	NA	NA	0	NA	54.24	54.24	48.53454717	46	2	0	1	1	1	0	0	NA	0	0	0	0	NA	NA	1	1	1	3
1518	3544	560939.77	8571085.37	75.28026581	3544.01	1	1	1	32	NA	NA	NA	0	0	NA	0	1100	2.66	NA	NA	NA	1	0	NA	NA	0	NA	63.65	63.65	39.13029302	49	2	0	0	0	0	0	0	NA	0	0	0	1	NA	NA	1	1	1	4
1519	3544	560939.77	8571085.37	75.28026581	3544.02	1	1	1	23	NA	NA	NA	0	0	NA	0	0	2.66	NA	NA	NA	0	0	NA	NA	0	NA	63.65	63.65	39.13029302	49	2	0	0	0	0	0	0	NA	0	0	0	0	NA	NA	0	1	1	1
1520	3544	560939.77	8571085.37	75.28026581	3544.03	0	1	1	5	NA	0	NA	0	0	NA	0	50	2.66	NA	NA	NA	0	0	NA	NA	0	NA	63.65	63.65	39.13029302	49	2	0	0	0	0	0	0	NA	0	0	1	0	NA	NA	0	0	0	NA
1521	3558	560962.23	8571081.26	68.86031342	3558.01	1	2	1	33	NA	NA	0	0	0	0	12	400	1.27	1	1	1	1	0	NA	NA	0	NA	40.33	40.33	62.23458598	43	2	0	0	0	0	0	0	NA	0	0	0	0	NA	NA	0	0	0	NA
1522	3558	560962.23	8571081.26	68.86031342	3558.02	0	1	1	43	1	1	1	0	0	0	6	150	1.27	1	1	1	0	1	0	1	0	0	40.33	40.33	62.23458598	43	2	0	0	0	0	0	0	0	1	0	0	0	NA	NA	0	1	1	1
1523	3558	560962.23	8571081.26	68.86031342	3558.03	1	1	1	12	1	1	1	0	0	0	10	0	1.27	1	0	1	0	0	0	0	0	0	40.33	40.33	62.23458598	43	2	0	0	0	0	0	0	0	1	0	0	0	NA	NA	0	1	1	1
1524	3558	560962.23	8571081.26	68.86031342	3558.04	0	1	1	6	NA	0	1	0	0	0	6	0	1.27	0	0	1	0	0	NA	NA	0	NA	40.33	40.33	62.23458598	43	2	0	0	0	0	0	0	NA	0	0	0	0	NA	NA	0	0	0	NA
1525	3566	560979.94	8571074.35	66.34672546	3566.02	0	2	1	40	4	1	1	0	1	0	13	0	0.05	1	1	1	0	0	0	0	0	0	21.2	21.2	81.38800766	40	2	0	1	1	1	0	0	0	0	1	0	0	NA	NA	0	1	1	2
1526	3566	560979.94	8571074.35	66.34672546	3566.03	1	1	1	12	1	1	1	0	0	0	13	15	0.05	1	1	1	0	0	0	0	0	0	21.2	21.2	81.38800766	40	2	0	1	1	1	0	0	0	0	0	0	0	NA	NA	0	1	0	1
1527	3567	560977.78	8571075.22	66.34672546	3567.01	0	2	1	24	3	1	1	0	0	1	0	240	0.74	1	1	0	0	1	1	1	0	0	23.48	23.48	79.09095958	40	2	0	0	0	0	0	0	0	1	1	0	1	NA	NA	1	1	1	4
1528	3567	560977.78	8571075.22	66.34672546	3567.03	0	1	1	27	NA	NA	NA	0	0	1	0	0	0.74	NA	NA	0	0	0	NA	NA	0	NA	23.48	23.48	79.09095958	40	2	0	0	0	0	0	0	NA	0	0	0	0	NA	NA	0	0	0	NA
1529	3572	560990.97	8571096.53	70.80792999	3572.01	1	2	1	42	1	0	0	0	0	0	14	570	1.05	1	1	0	1	0	1	1	0	0	32.87	32.87	87.3953793	45	2	0	1	1	1	0	0	0	1	1	0	1	NA	NA	1	1	1	3
1530	3572	560990.97	8571096.53	70.80792999	3572.02	0	1	1	38	4	1	0	0	1	0	20	0	1.05	1	1	0	0	0	1	1	0	0	32.87	32.87	87.3953793	45	2	0	1	1	1	0	0	0	1	1	1	1	NA	NA	1	1	1	3
1531	3572	560990.97	8571096.53	70.80792999	3572.03	0	1	1	16	1	1	0	0	1	1	9	0	1.05	1	0	0	0	0	0	1	0	0	32.87	32.87	87.3953793	45	2	0	1	1	1	0	0	0	1	1	0	1	NA	NA	0	1	0	3
1532	3572	560990.97	8571096.53	70.80792999	3572.04	0	2	1	19	3	1	1	0	0	0	3	0	1.05	1	0	0	0	0	0	1	0	0	32.87	32.87	87.3953793	45	2	0	1	1	1	0	0	0	0	0	0	0	NA	NA	0	0	0	NA
1533	3572	560990.97	8571096.53	70.80792999	3572.05	0	2	1	22	4	1	0	0	1	0	1	0	1.05	1	1	1	0	0	0	1	0	0	32.87	32.87	87.3953793	45	2	0	1	1	1	0	0	0	1	1	0	1	NA	NA	1	1	1	2
1534	3588	560955.22	8571113.89	78.12893677	3588.01	0	2	1	31	1	1	1	0	1	0	10	0	1.64	1	1	0	0	0	0	NA	0	0	66.87	66.87	52.76464641	53	2	0	1	1	1	0	0	0	1	1	1	1	NA	NA	1	1	1	3
1535	3588	560955.22	8571113.89	78.12893677	3588.02	1	1	1	37	3	1	0	0	0	0	10	695	1.64	1	1	0	1	0	0	1	0	0	66.87	66.87	52.76464641	53	2	0	1	1	1	0	0	0	0	0	0	0	NA	NA	1	0	0	NA
1536	3588	560955.22	8571113.89	78.12893677	3588.03	1	1	1	10	1	1	1	0	0	0	10	15	1.64	1	0	0	0	0	0	0	0	0	66.87	66.87	52.76464641	53	2	0	1	1	1	0	0	0	1	1	0	0	NA	NA	0	1	0	4
1537	3588	560955.22	8571113.89	78.12893677	3588.04	1	2	1	6	1	0	1	0	0	0	6	0	1.64	0	0	0	0	0	0	0	0	0	66.87	66.87	52.76464641	53	2	0	1	1	1	0	0	0	1	1	1	1	NA	NA	0	1	1	1
1538	3597	560955.37	8571096.22	75.20813751	3597.01	1	1	1	40	NA	NA	NA	0	0	0	2	750	6.93	NA	NA	0	1	0	NA	NA	0	NA	54.67	54.67	51.6556849	49	2	0	1	1	1	0	0	NA	0	0	0	0	NA	NA	0	1	0	2
1539	3599	560951.34	8571099.42	76.78804016	3599.01	1	1	1	45	2	1	0	0	1	0	3	0	0	1	1	1	0	0	0	0	0	0	60.04	60.04	47.34477592	50	2	0	1	1	1	0	0	0	0	0	0	0	NA	NA	0	0	0	NA
1540	3614	561276.27	8570943.1	36	3614.01	1	2	1	48	1	1	NA	0	0	NA	0	300	0.69	NA	NA	NA	1	0	0	1	0	0	16.88	16.88	41.89785293	1	3	0	1	1	1	1	0	0	0	0	0	0	NA	NA	0	0	0	NA
1541	3614	561276.27	8570943.1	36	3614.03	1	1	1	9	NA	NA	NA	0	0	NA	0	0	0.69	NA	NA	NA	0	0	NA	NA	0	NA	16.88	16.88	41.89785293	1	3	0	1	1	1	1	0	NA	0	0	0	0	NA	NA	0	1	1	1
1542	3617	561282.96	8570940.51	35.95423126	3617.01	1	1	1	24	NA	NA	0	0	0	NA	5	240	1.11	1	1	NA	0	1	NA	NA	0	NA	16.36	16.36	34.72456768	1	3	0	1	0	1	1	0	NA	1	0	1	1	NA	NA	1	1	1	3
1543	3628	561289.66	8570953.25	36.33732986	3628.01	0	1	1	53	1	1	0	0	0	0	8	240	1.11	1	1	0	0	1	0	NA	0	0	26.98	26.98	35.84372711	1	3	0	1	1	0	1	0	0	0	0	0	0	NA	NA	0	1	0	2
1544	3635	561252.73	8570975.5	39.65802383	3635.02	0	2	1	35	1	1	0	0	0	0	10	120	0.22	1	1	0	0	1	1	0	0	0	9.77	9.77	78.55815305	5	3	0	1	1	1	1	0	0	1	0	1	0	NA	NA	1	1	0	4
1545	3635	561252.73	8570975.5	39.65802383	3635.05	1	2	1	14	1	1	1	0	0	0	15	15	0.22	1	0	0	0	0	0	0	0	0	9.77	9.77	78.55815305	5	3	0	1	1	1	1	0	0	1	1	1	0	NA	NA	0	1	1	1
1546	3635	561252.73	8570975.5	39.65802383	3635.06	1	1	1	11	1	1	1	0	0	0	10	15	0.22	0	0	0	0	0	0	0	0	0	9.77	9.77	78.55815305	5	3	0	1	1	1	1	0	0	0	1	1	0	NA	NA	1	1	0	5
1547	3635	561252.73	8570975.5	39.65802383	3635.07	0	2	1	14	1	1	0	0	1	0	2	15	0.22	1	0	0	0	0	0	0	0	0	9.77	9.77	78.55815305	5	3	0	1	1	1	1	0	0	0	0	1	0	NA	NA	0	1	1	3
1548	3652	561320.54	8571029.06	60.98661804	3652.01	0	0	1	39	3	1	0	0	1	0	2	0	0.62	1	1	0	0	0	1	1	0	0	37.14	37.14	35.88758038	26	3	0	0	0	0	0	0	0	0	0	0	0	NA	NA	0	0	0	NA
1549	3652	561320.54	8571029.06	60.98661804	3652.02	1	1	1	21	1	1	0	0	0	0	2	200	0.62	1	1	0	0	1	0	1	0	0	37.14	37.14	35.88758038	26	3	0	0	0	0	0	0	0	0	0	0	0	NA	NA	1	0	0	NA
1550	3655	561310.39	8571017.39	55.71913147	3655.01	1	2	1	41	1	1	NA	0	0	0	0	600	1.22	NA	NA	0	1	0	0	1	0	0	23.64	23.64	37.03601732	21	3	0	1	1	1	1	0	0	1	1	1	1	NA	NA	1	1	1	5
1551	3655	561310.39	8571017.39	55.71913147	3655.02	0	1	1	41	1	1	0	0	0	0	0	100	1.22	1	1	0	0	1	1	1	0	0	23.64	23.64	37.03601732	21	3	0	1	1	1	1	0	0	1	1	0	1	NA	NA	0	1	1	5
1552	3655	561310.39	8571017.39	55.71913147	3655.03	1	2	1	19	3	1	0	0	0	0	0	340	1.22	1	1	0	0	1	0	0	0	0	23.64	23.64	37.03601732	21	3	0	1	1	1	1	0	0	1	1	0	1	NA	NA	1	1	0	1
1553	3655	561310.39	8571017.39	55.71913147	3655.05	0	1	1	17	2	1	1	0	1	0	2	0	1.22	1	0	0	0	0	0	0	0	0	23.64	23.64	37.03601732	21	3	0	1	1	1	1	0	0	0	1	0	0	NA	NA	0	0	0	NA
1554	3655	561310.39	8571017.39	55.71913147	3655.06	1	2	1	15	1	1	1	0	0	0	0	15	1.22	1	0	0	0	0	0	NA	0	0	23.64	23.64	37.03601732	21	3	0	1	1	1	1	0	0	1	1	0	0	NA	NA	0	1	1	1
1555	3655	561310.39	8571017.39	55.71913147	3655.07	0	2	1	14	1	1	1	0	0	0	0	0	1.22	1	0	0	0	0	0	0	0	0	23.64	23.64	37.03601732	21	3	0	1	1	1	1	0	0	1	1	1	1	NA	NA	0	1	1	1
1556	3655	561310.39	8571017.39	55.71913147	3655.08	1	2	1	10	1	1	1	0	0	0	0	0	1.22	1	0	0	0	0	0	0	0	0	23.64	23.64	37.03601732	21	3	0	1	1	1	1	0	0	1	1	0	1	NA	NA	0	1	0	5
1557	3658	561297.65	8571005.08	50.08181763	3658.04	1	1	1	17	1	1	1	0	0	0	5	15	0.03	1	1	0	0	0	0	0	0	0	14.04	14.04	47.18128152	14	3	0	1	0	1	1	0	0	0	0	0	0	NA	NA	0	1	1	3
1558	3661	561300.67	8570998.82	46.34370804	3661.02	0	1	1	31	NA	NA	0	0	0	0	7	240	0.5	1	1	1	1	0	NA	NA	0	NA	20.62	20.62	44.8888532	13	3	0	1	1	1	1	0	NA	0	0	0	0	NA	NA	0	1	1	4
1559	3661	561300.67	8570998.82	46.34370804	3661.03	0	1	1	15	NA	NA	0	0	1	0	7	0	0.5	1	0	1	0	0	NA	NA	0	NA	20.62	20.62	44.8888532	13	3	0	1	1	1	1	0	NA	1	0	1	0	NA	NA	0	1	0	1
1560	3661	561300.67	8570998.82	46.34370804	3661.04	0	1	1	11	NA	NA	1	0	0	0	7	15	0.5	1	0	1	0	0	NA	NA	0	NA	20.62	20.62	44.8888532	13	3	0	1	1	1	1	0	NA	0	1	0	1	NA	NA	0	1	1	3
1561	3661	561300.67	8570998.82	46.34370804	3661.05	0	1	1	8	NA	NA	1	0	0	0	7	15	0.5	0	0	1	0	0	NA	NA	0	NA	20.62	20.62	44.8888532	13	3	0	1	1	1	1	0	NA	0	0	0	0	NA	NA	0	1	1	2
1562	3666	561298.3	8570984.78	43.05934906	3666.01	1	2	1	45	1	1	0	0	0	0	3	410	2	1	1	0	0	1	0	0	0	0	24.61	24.61	51.12259008	7	3	0	1	1	0	1	0	0	0	1	0	0	NA	NA	0	1	1	2
1563	3666	561298.3	8570984.78	43.05934906	3666.02	0	0	1	45	1	0	0	0	0	0	0	240	2	1	1	0	0	1	0	0	0	0	24.61	24.61	51.12259008	7	3	0	1	1	0	1	0	0	1	1	1	0	NA	NA	1	1	1	1
1564	3666	561298.3	8570984.78	43.05934906	3666.03	1	1	1	19	NA	NA	0	0	0	0	0	0	2	1	1	0	0	0	NA	NA	0	NA	24.61	24.61	51.12259008	7	3	0	1	1	0	1	0	NA	0	0	0	0	NA	NA	0	1	1	4
1565	3685	561306.72	8570977.01	41.61521149	3685.02	0	1	1	38	1	1	0	0	0	0	8	210	0.44	1	1	0	1	0	1	1	0	0	36.08	36.08	47.82222954	8	3	0	1	1	1	1	0	0	1	0	0	0	NA	NA	0	1	0	1
1566	3685	561306.72	8570977.01	41.61521149	3685.03	0	2	1	20	1	1	0	0	0	0	8	120	0.44	1	1	0	0	1	0	1	0	0	36.08	36.08	47.82222954	8	3	0	1	1	1	1	0	0	0	0	0	0	NA	NA	0	0	0	NA
1567	3687	561310.82	8570982.62	44.4614563	3687.01	1	1	1	26	1	1	0	0	0	0	2	360	1.11	1	1	0	1	0	0	1	0	0	36.45	36.45	40.80807207	10	3	0	1	1	1	1	0	0	0	0	0	0	NA	NA	0	1	0	1
1568	3711	561370.39	8571037.28	62.4352951	3711.01	1	1	1	38	1	1	0	0	0	0	5	800	1.08	1	1	0	1	0	1	0	0	0	80.47	80.47	43.47473238	27	3	0	1	1	1	1	0	0	1	1	0	1	NA	NA	0	1	0	5
1569	3711	561370.39	8571037.28	62.4352951	3711.02	0	1	1	31	4	1	0	0	1	0	5	0	1.08	1	1	0	0	0	1	0	0	0	80.47	80.47	43.47473238	27	3	0	1	1	1	1	0	0	1	1	0	1	NA	NA	0	1	1	3
1570	3711	561370.39	8571037.28	62.4352951	3711.03	0	1	1	11	1	1	0	0	0	0	5	15	1.08	1	0	0	0	0	1	1	0	0	80.47	80.47	43.47473238	27	3	0	1	1	1	1	0	0	1	1	1	1	NA	NA	0	1	1	3
1571	3711	561370.39	8571037.28	62.4352951	3711.04	1	1	1	7	1	1	1	0	0	0	5	0	1.08	0	0	0	0	0	1	0	0	0	80.47	80.47	43.47473238	27	3	0	1	1	1	1	0	0	1	1	1	1	NA	NA	0	1	1	1
1572	3711	561370.39	8571037.28	62.4352951	3711.05	1	1	1	6	1	0	1	0	0	0	5	0	1.08	0	0	0	0	0	1	0	0	0	80.47	80.47	43.47473238	27	3	0	1	1	1	1	0	0	1	1	1	1	NA	NA	0	1	1	1
1573	3711	561370.39	8571037.28	62.4352951	3711.07	0	0	1	10	1	1	1	0	0	0	5	0	1.08	0	0	0	0	0	1	0	0	0	80.47	80.47	43.47473238	27	3	0	1	1	1	1	0	0	1	1	1	1	NA	NA	0	1	1	5
1574	3716	561362.12	8571025.63	62.37318802	3716.02	0	0	1	35	4	1	0	0	0	0	6	500	1.54	1	1	0	0	1	1	0	0	0	76.34	76.34	29.52750677	27	3	0	1	1	0	1	0	0	0	0	0	0	NA	NA	0	0	0	NA
1575	3722	561344.76	8571009.88	59.42248917	3722.01	0	1	1	36	1	1	1	0	0	0	6	260	1.76	1	1	0	1	0	0	0	0	0	58.1	58.1	8.250696204	24	3	0	1	1	1	1	0	0	1	1	1	1	NA	NA	1	1	0	1
1576	3722	561344.76	8571009.88	59.42248917	3722.02	1	2	1	33	1	1	0	0	0	0	6	501	1.76	1	1	0	0	1	0	NA	0	0	58.1	58.1	8.250696204	24	3	0	1	1	1	1	0	0	0	0	0	0	NA	NA	0	1	0	1
1577	3722	561344.76	8571009.88	59.42248917	3722.03	1	2	1	6	1	0	1	0	0	0	6	0	1.76	0	0	0	0	0	0	0	0	0	58.1	58.1	8.250696204	24	3	0	1	1	1	1	0	0	1	0	1	0	NA	NA	0	0	0	NA
1578	3726	561328.04	8571007.31	57.41516113	3726.01	0	1	1	30	NA	NA	NA	0	0	NA	6	250	1.22	NA	NA	NA	1	0	NA	NA	0	NA	41.7	41.7	17.27316131	22	3	0	0	0	0	0	0	NA	1	1	0	1	NA	NA	0	1	1	3
1579	3726	561328.04	8571007.31	57.41516113	3726.02	0	1	1	10	NA	NA	NA	0	0	NA	6	15	1.22	NA	NA	NA	0	0	NA	NA	0	NA	41.7	41.7	17.27316131	22	3	0	0	0	0	0	0	NA	1	1	0	1	NA	NA	0	1	1	1
1580	3730	561312.85	8570999.04	53.11536026	3730.01	1	1	1	34	4	1	0	0	0	0	6	400	3.39	1	1	0	1	0	1	NA	0	0	30.05	30.05	32.03055427	17	3	0	0	0	0	0	0	0	0	1	1	0	NA	NA	1	1	1	2
1581	3730	561312.85	8570999.04	53.11536026	3730.02	0	1	1	33	NA	NA	1	0	0	0	4	700	3.39	1	1	0	0	1	NA	NA	0	NA	30.05	30.05	32.03055427	17	3	0	0	0	0	0	0	NA	0	0	0	0	NA	NA	0	0	0	NA
1582	3730	561312.85	8570999.04	53.11536026	3730.03	1	1	1	4	NA	0	1	0	0	0	4	0	3.39	1	0	0	0	0	NA	NA	0	NA	30.05	30.05	32.03055427	17	3	0	0	0	0	0	0	NA	0	0	0	0	NA	NA	0	0	0	NA
1583	3737	561329.4	8571017.37	60.59581757	3737.01	1	1	1	28	1	1	0	0	0	0	0	350	2.74	1	0	0	0	1	1	NA	0	0	42.87	42.87	21.61959389	26	3	0	1	1	0	0	0	0	0	0	0	0	NA	NA	0	0	0	NA
1584	3737	561329.4	8571017.37	60.59581757	3737.02	0	1	1	28	4	1	0	0	0	0	0	242	2.74	1	1	0	1	0	0	NA	0	0	42.87	42.87	21.61959389	26	3	0	1	1	0	0	0	0	0	0	0	0	NA	NA	0	1	0	1
1585	3744	561324.47	8571038.44	62.31064606	3744.01	0	1	1	41	1	1	0	0	1	0	10	0	0.51	1	1	0	0	0	0	0	0	0	45.19	45.19	41.30933147	27	3	0	1	1	1	1	0	0	1	1	1	1	NA	NA	1	1	1	3
1586	3744	561324.47	8571038.44	62.31064606	3744.02	1	2	1	41	1	1	1	0	0	0	10	190	0.51	1	1	0	0	1	0	0	0	0	45.19	45.19	41.30933147	27	3	0	1	1	1	1	0	0	0	0	0	0	NA	NA	1	0	0	NA
1587	3744	561324.47	8571038.44	62.31064606	3744.03	1	2	1	13	1	1	1	0	0	0	10	15	0.51	1	0	0	0	0	1	0	0	0	45.19	45.19	41.30933147	27	3	0	1	1	1	1	0	0	1	1	1	1	NA	NA	1	1	1	2
1588	3744	561324.47	8571038.44	62.31064606	3744.04	1	1	1	15	2	1	1	0	0	0	10	15	0.51	1	1	0	0	0	0	0	0	0	45.19	45.19	41.30933147	27	3	1	1	1	1	1	0	0	0	0	0	0	NA	NA	0	1	0	1
1589	3756	561340.23	8571051.72	63	3756.01	1	1	1	27	4	1	0	0	0	NA	4	500	6.01	1	1	NA	0	1	0	0	0	0	65.59	65.59	49.44563839	28	3	0	1	0	1	0	0	0	0	0	0	0	NA	NA	0	0	0	NA
1590	3756	561340.23	8571051.72	63	3756.02	1	1	1	26	4	1	NA	0	0	NA	5	800	6.01	NA	NA	NA	1	0	1	0	0	0	65.59	65.59	49.44563839	28	3	0	1	0	1	0	0	0	0	0	0	0	NA	NA	0	0	0	NA
1591	3758	561329	8571054.24	63	3758.01	1	2	1	29	1	1	0	0	0	0	5	600	5.55	1	1	0	0	1	1	0	0	0	58.54	58.54	54.03290976	28	3	0	1	1	1	0	0	0	0	0	0	0	NA	NA	0	0	0	NA
1592	3784	561278.86	8571014.58	58.48044968	3784.01	1	2	1	23	2	1	1	0	0	0	7	0	0.23	1	1	0	0	0	1	0	0	0	8.67	8.67	60.27111503	23	3	0	1	1	1	1	0	0	0	0	1	0	NA	NA	0	1	0	1
1593	3784	561278.86	8571014.58	58.48044968	3784.02	1	2	1	22	3	1	1	0	0	0	7	100	0.23	1	1	0	0	1	1	0	0	0	8.67	8.67	60.27111503	23	3	0	1	1	1	1	0	0	0	0	0	0	NA	NA	0	1	1	1
1594	3784	561278.86	8571014.58	58.48044968	3784.03	0	2	1	56	1	1	0	0	1	0	7	0	0.23	1	1	0	0	0	0	1	0	0	8.67	8.67	60.27111503	23	3	0	1	1	1	1	0	0	0	1	0	0	NA	NA	1	1	0	1
1595	3784	561278.86	8571014.58	58.48044968	3784.04	1	2	1	16	1	1	1	0	0	0	7	0	0.23	1	0	0	0	0	0	1	0	0	8.67	8.67	60.27111503	23	3	0	1	1	1	1	0	0	1	0	1	0	NA	NA	0	1	0	1
1596	3785	561278.01	8571017.37	58.48044968	3785.02	1	1	1	35	1	1	0	0	0	1	3	600	1.85	1	1	0	1	0	0	0	0	0	10.01	10.01	57.38866292	25	3	0	1	1	1	1	0	0	0	0	0	0	NA	NA	0	1	1	1
1597	3789	561277.15	8571030.04	62.89846802	3789.03	0	1	1	18	NA	NA	NA	0	0	NA	0	0	0	NA	NA	NA	0	0	NA	NA	0	NA	20.1	20.1	44.53444507	27	3	0	1	1	1	0	0	NA	0	0	0	0	NA	NA	0	1	1	1
1598	3789	561277.15	8571030.04	62.89846802	3789.04	0	1	1	17	NA	NA	NA	0	0	NA	0	0	0	NA	NA	NA	0	0	NA	NA	0	NA	20.1	20.1	44.53444507	27	3	0	1	1	1	0	0	NA	0	0	0	0	NA	NA	0	0	0	NA
1599	3805	561251.38	8571015.01	62.92845917	3805.01	1	1	1	33	NA	NA	NA	0	0	1	1	280	1.29	NA	NA	0	0	1	NA	NA	0	NA	32.12	32.12	59.99662765	27	3	0	0	0	0	1	0	NA	0	0	0	0	NA	NA	0	0	0	NA
1600	3805	561251.38	8571015.01	62.92845917	3805.02	0	1	1	21	1	1	0	0	1	1	2	0	1.29	1	1	0	0	0	1	NA	0	0	32.12	32.12	59.99662765	27	3	0	0	0	0	1	0	0	0	0	1	0	NA	NA	0	0	0	NA
1601	3811	561232.27	8571013.72	63.45477295	3811.01	1	1	1	37	NA	NA	0	0	0	0	5	480	1.48	1	1	0	1	0	NA	NA	0	NA	49.56	49.56	41.54900754	29	3	0	1	1	1	1	0	NA	0	0	0	0	NA	NA	0	0	0	NA
1602	3811	561232.27	8571013.72	63.45477295	3811.02	0	1	1	27	2	1	1	0	1	0	4	0	1.48	1	1	0	0	0	0	NA	0	0	49.56	49.56	41.54900754	29	3	0	1	1	1	1	0	0	0	0	0	0	NA	NA	0	0	0	NA
1603	3811	561232.27	8571013.72	63.45477295	3811.03	1	0	1	6	1	0	1	0	0	0	4	0	1.48	1	0	0	0	0	0	1	0	0	49.56	49.56	41.54900754	29	3	0	1	1	1	1	0	0	0	0	0	0	NA	NA	0	0	0	NA
1604	3829	561200.27	8570968.84	67.03271484	3829.01	1	1	1	43	NA	NA	0	0	0	0	13	561	1.3	1	1	0	1	0	NA	NA	0	NA	68.73	68.73	56.31933577	32	3	0	1	1	0	0	0	NA	0	0	0	0	NA	NA	0	1	1	2
1605	3829	561200.27	8570968.84	67.03271484	3829.02	0	2	1	45	1	1	0	0	0	0	13	120	1.3	1	1	0	0	1	0	1	0	0	68.73	68.73	56.31933577	32	3	0	1	1	0	0	0	0	1	0	0	0	NA	NA	0	1	0	1
1606	3829	561200.27	8570968.84	67.03271484	3829.03	0	0	1	19	2	1	0	0	0	0	12	150	1.3	1	1	0	0	1	0	1	0	0	68.73	68.73	56.31933577	32	3	0	1	1	0	0	0	0	0	0	0	0	NA	NA	0	0	0	NA
1607	3829	561200.27	8570968.84	67.03271484	3829.04	1	1	1	18	3	1	1	0	0	0	11	0	1.3	1	1	0	0	0	1	1	0	0	68.73	68.73	56.31933577	32	3	0	1	1	0	0	0	0	0	0	0	0	NA	NA	0	1	1	3
1608	3829	561200.27	8570968.84	67.03271484	3829.05	0	1	1	15	2	1	1	0	0	0	10	15	1.3	1	1	0	0	0	0	0	0	0	68.73	68.73	56.31933577	32	3	0	1	1	0	0	0	0	0	0	0	0	NA	NA	0	0	0	NA
1609	3832	561210.58	8570959.39	66.46347046	3832.01	1	1	1	49	1	1	0	0	0	0	5	200	2.03	1	1	0	0	1	0	0	0	0	58.82	58.82	56.26939489	31	3	0	0	0	0	0	0	0	0	0	0	0	NA	NA	0	0	0	NA
1610	3832	561210.58	8570959.39	66.46347046	3832.02	0	2	1	43	1	1	0	0	0	0	10	240	2.03	1	1	0	1	0	0	0	0	0	58.82	58.82	56.26939489	31	3	0	0	0	0	0	0	0	0	0	0	0	NA	NA	0	1	0	6
1611	3833	561207.42	8570960.52	66.46347046	3833.01	1	2	1	31	1	1	NA	0	0	0	18	500	3.7	NA	NA	1	1	0	0	1	0	0	61.73	61.73	56.50050671	32	3	0	0	0	0	0	1	0	0	0	0	0	NA	NA	0	1	1	1
1612	3833	561207.42	8570960.52	66.46347046	3833.02	0	1	1	32	NA	NA	0	0	0	0	8	300	1.85	1	1	1	1	0	NA	NA	0	NA	61.73	61.73	56.50050671	32	3	0	0	0	0	0	1	NA	0	0	1	0	NA	NA	0	1	1	2
1613	3833	561207.42	8570960.52	66.46347046	3833.03	0	1	1	19	NA	NA	NA	0	0	0	0	0	1.85	NA	NA	1	0	0	NA	NA	0	NA	61.73	61.73	56.50050671	32	3	0	0	0	0	0	1	NA	1	0	1	0	NA	NA	0	1	1	4
1614	3833	561207.42	8570960.52	66.46347046	3833.04	0	1	1	17	NA	NA	NA	0	0	0	0	0	1.85	NA	NA	1	0	0	NA	NA	0	NA	61.73	61.73	56.50050671	32	3	0	0	0	0	0	1	NA	1	0	0	0	NA	NA	0	1	0	3
1615	3843	561202.32	8570943.02	63.62467575	3843.01	1	2	1	22	NA	NA	NA	0	0	NA	0	400	2.96	NA	NA	NA	1	0	NA	NA	0	NA	54.29	54.29	38.07551187	30	3	0	1	1	0	1	NA	NA	1	1	0	1	NA	NA	0	1	0	3
1616	3843	561202.32	8570943.02	63.62467575	3843.02	0	1	1	20	4	1	NA	0	0	NA	0	240	2.96	NA	NA	NA	0	1	0	1	0	0	54.29	54.29	38.07551187	30	3	0	1	1	0	1	0	0	1	1	1	1	NA	NA	0	0	0	NA
1617	3849	561193.02	8570952.1	67.04586792	3849.01	1	1	1	45	4	1	0	0	0	0	6	380	3.39	1	1	0	0	1	1	0	0	0	65.14	65.14	46.72956779	32	3	0	1	0	0	0	0	0	0	0	0	0	NA	NA	0	0	0	NA
1618	3849	561193.02	8570952.1	67.04586792	3849.02	0	0	1	40	2	1	0	0	0	0	5	320	3.39	1	1	0	1	0	1	0	0	0	65.14	65.14	46.72956779	32	3	0	1	0	0	0	0	0	1	1	0	0	NA	NA	0	1	1	4
1619	3849	561193.02	8570952.1	67.04586792	3849.03	1	1	1	21	4	1	0	0	0	0	6	1500	3.39	1	1	0	0	1	0	1	0	0	65.14	65.14	46.72956779	32	3	0	1	0	0	0	0	0	0	0	0	0	NA	NA	0	0	0	NA
1620	3849	561193.02	8570952.1	67.04586792	3849.04	0	1	1	20	4	1	0	0	0	0	6	0	3.39	1	1	0	0	0	0	1	0	0	65.14	65.14	46.72956779	32	3	0	1	0	0	0	0	0	0	0	0	0	NA	NA	0	0	0	NA
1621	3849	561193.02	8570952.1	67.04586792	3849.06	1	0	1	14	1	1	1	0	0	0	6	0	3.39	1	1	0	0	0	1	0	0	0	65.14	65.14	46.72956779	32	3	0	1	0	0	0	0	0	0	0	0	0	NA	NA	0	0	0	NA
1622	3850	561190.36	8570948.11	67.05743408	3850.01	1	2	1	43	NA	NA	0	0	0	0	3	500	1.54	1	1	0	1	0	NA	NA	0	NA	61.73	61.73	42.98249784	32	3	0	0	0	0	0	NA	NA	0	0	0	0	NA	NA	0	1	1	3
1623	3866	561178.4	8570913.78	65.90462494	3866.01	0	1	1	21	3	1	NA	0	0	NA	0	300	0.69	NA	NA	NA	1	0	1	1	0	0	30.47	30.47	19.29265345	32	3	0	0	0	0	0	0	0	1	1	0	0	NA	NA	0	1	1	1
1624	3874	561214.75	8570909.95	44.96925735	3874.01	1	2	1	28	1	1	NA	0	0	1	2	75	0.17	NA	NA	0	0	1	0	0	0	0	17.2	17.2	24.37212491	10	3	1	1	1	1	1	0	0	1	1	1	1	NA	NA	1	1	1	3
1625	3874	561214.75	8570909.95	44.96925735	3874.02	0	1	1	22	1	1	NA	0	0	0	2	0	0.17	NA	NA	0	0	0	0	1	0	0	17.2	17.2	24.37212491	10	3	1	1	1	1	1	0	0	1	1	1	1	NA	NA	0	1	1	3
1626	3889	561178.62	8570894.95	65.16688538	3889.01	0	1	1	37	2	1	NA	0	1	0	12	400	0.92	NA	NA	0	0	0	1	0	0	0	15.18	15.18	20.7527946	30	3	0	0	0	0	0	0	0	0	0	0	0	NA	NA	0	1	1	5
1627	3889	561178.62	8570894.95	65.16688538	3889.02	1	1	1	9	1	0	NA	0	0	0	9	0	0.92	NA	NA	0	0	0	0	0	0	0	15.18	15.18	20.7527946	30	3	1	0	0	0	0	0	0	1	0	0	0	NA	NA	0	0	0	NA
1628	3889	561178.62	8570894.95	65.16688538	3889.03	1	1	1	6	1	0	NA	0	0	0	6	0	0.92	NA	NA	0	0	0	0	0	0	0	15.18	15.18	20.7527946	30	3	1	0	0	0	0	0	0	0	0	0	0	NA	NA	0	0	0	NA
1629	3892	561173.31	8570887.42	67.83894348	3892.02	0	0	1	43	1	1	0	0	1	0	22	50	0.15	1	1	0	0	0	0	1	0	0	18.39	18.39	30.01811158	34	3	0	1	1	0	0	0	0	0	0	0	0	NA	NA	0	1	0	1
1630	3893	561175.08	8570886.31	67.83894348	3893.02	0	1	1	24	NA	NA	NA	0	0	NA	1	110	0.34	NA	NA	NA	0	1	NA	NA	0	NA	16.88	16.88	29.57133962	33	3	0	0	0	0	0	0	NA	1	1	0	0	NA	NA	0	1	1	3
1631	3898	561184.6	8570886.54	61.94150162	3898.01	0	1	1	47	1	1	0	0	1	0	3	300	0.92	1	1	0	0	0	0	0	0	0	5.75	5.75	22.48590893	27	3	0	1	0	0	0	0	0	1	1	0	1	NA	NA	1	1	1	2
1632	3898	561184.6	8570886.54	61.94150162	3898.03	0	1	1	27	4	1	0	0	0	0	4	0	0.92	1	1	0	0	0	0	0	0	0	5.75	5.75	22.48590893	27	3	0	1	0	0	0	0	0	1	0	0	0	NA	NA	0	0	0	NA
1633	3902	561204.54	8570899.83	48.89340973	3902.01	1	1	1	45	1	0	0	0	0	0	2	0	0.55	1	1	0	0	0	1	0	0	0	8.92	8.92	14.97996837	14	3	0	1	1	1	1	0	0	0	0	0	0	NA	NA	0	0	0	NA
1634	3902	561204.54	8570899.83	48.89340973	3902.02	0	1	1	37	1	1	1	0	0	0	2	300	0.55	1	1	0	0	1	0	0	0	0	8.92	8.92	14.97996837	14	3	0	1	1	1	1	0	0	0	0	0	0	NA	NA	0	0	0	NA
1635	3902	561204.54	8570899.83	48.89340973	3902.03	0	1	1	16	3	1	1	0	1	0	3	0	0.55	1	0	0	0	0	0	0	0	0	8.92	8.92	14.97996837	14	3	0	1	1	1	1	0	0	0	0	0	0	NA	NA	0	1	1	2
1636	3902	561204.54	8570899.83	48.89340973	3902.04	1	1	1	19	1	1	1	0	0	0	3	0	0.55	1	1	0	0	0	0	0	0	0	8.92	8.92	14.97996837	14	3	0	1	1	1	1	0	0	0	0	0	0	NA	NA	0	1	1	2
1637	3912	561238.43	8570909.35	36.72917175	3912.01	0	1	1	30	1	1	0	0	1	0	3	0	0	1	1	0	0	0	1	1	0	0	9.58	9.58	49.03436115	2	3	0	1	1	1	1	0	0	0	0	0	0	NA	NA	0	1	1	3
1638	3917	561244.41	8570912.23	36.50378036	3917.01	1	2	1	31	1	1	NA	0	0	NA	4	400	1.23	NA	NA	NA	1	0	0	0	0	0	3.61	3.61	54.82858268	2	3	0	1	0	0	1	0	0	0	0	0	0	NA	NA	1	1	1	3
1639	3917	561244.41	8570912.23	36.50378036	3917.02	0	0	1	25	1	1	NA	0	0	NA	4	0	1.23	NA	NA	NA	0	0	1	NA	0	0	3.61	3.61	54.82858268	2	3	0	1	0	0	1	0	0	0	0	0	0	NA	NA	0	1	1	7
1640	3917	561244.41	8570912.23	36.50378036	3917.03	0	1	1	4	1	0	NA	0	0	NA	4	0	1.23	NA	NA	NA	0	0	0	1	0	0	3.61	3.61	54.82858268	2	3	0	1	0	0	1	0	0	0	0	0	0	NA	NA	0	0	0	NA
1641	3920	561395.48	8571100.28	62.30482864	3920.01	1	2	1	34	1	1	0	0	0	0	7	560	1.73	1	1	0	1	0	0	1	0	0	43.94	43.94	109.8980181	27	3	0	1	1	1	1	0	0	0	0	0	0	NA	NA	0	0	0	NA
1642	3920	561395.48	8571100.28	62.30482864	3920.03	1	2	1	13	1	1	1	0	1	0	7	0	1.73	1	0	0	0	0	0	0	0	0	43.94	43.94	109.8980181	27	3	0	1	1	1	1	0	0	1	0	1	0	NA	NA	0	0	0	NA
1643	3925	561407.79	8571105.44	62.12130356	3925.01	1	1	1	33	2	1	0	0	0	0	6	240	0.55	1	1	0	1	0	0	1	0	0	32.39	32.39	120.4499598	27	3	0	1	1	0	0	0	0	1	0	0	0	NA	NA	0	0	0	NA
1644	3925	561407.79	8571105.44	62.12130356	3925.02	0	2	1	34	1	1	0	0	1	0	8	0	0.55	1	1	0	0	0	0	1	0	0	32.39	32.39	120.4499598	27	3	0	1	1	0	0	0	0	1	0	0	1	NA	NA	0	0	0	NA
1645	3925	561407.79	8571105.44	62.12130356	3925.03	1	2	1	10	1	1	1	0	0	0	8	0	0.55	0	0	0	0	0	0	0	0	0	32.39	32.39	120.4499598	27	3	0	1	1	0	0	0	0	0	0	0	0	NA	NA	0	1	1	3
1646	3926	561405.81	8571104.25	62.16905975	3926.02	1	2	1	56	0	0	0	0	0	0	6	320	1.35	1	1	0	0	0	0	1	0	0	34.22	34.22	118.408451	27	3	0	1	1	1	0	0	0	0	0	0	0	NA	NA	0	1	1	3
1647	3926	561405.81	8571104.25	62.16905975	3926.03	1	2	1	29	1	1	0	0	0	0	5	260	1.35	1	1	0	1	0	0	1	0	0	34.22	34.22	118.408451	27	3	0	1	1	1	0	0	0	0	0	0	0	NA	NA	0	0	0	NA
1648	3926	561405.81	8571104.25	62.16905975	3926.04	1	2	1	24	1	0	1	0	0	0	6	150	1.35	1	1	0	0	1	0	1	0	0	34.22	34.22	118.408451	27	3	0	1	1	1	0	0	0	0	0	0	0	NA	NA	0	1	1	1
1649	3926	561405.81	8571104.25	62.16905975	3926.05	0	1	1	17	2	1	NA	0	0	0	0	0	1.35	NA	NA	0	0	0	0	0	0	0	34.22	34.22	118.408451	27	3	0	1	1	1	0	0	0	0	0	0	0	NA	NA	0	0	0	NA
1650	3931	561420.11	8571107.63	62.02579498	3931.01	0	1	1	22	1	1	0	0	0	0	1	0	0.7	1	1	0	0	0	1	NA	0	0	21.21	21.21	129.1077077	27	3	0	1	1	1	0	0	0	0	0	0	0	NA	NA	0	0	0	NA
1651	3931	561420.11	8571107.63	62.02579498	3931.04	1	1	1	25	NA	NA	NA	0	0	0	0	302	0.56	NA	NA	0	0	0	NA	NA	0	NA	21.21	21.21	129.1077077	27	3	0	1	1	1	0	0	NA	0	0	0	0	NA	NA	0	1	1	1
1652	3931	561420.11	8571107.63	62.02579498	3931.05	0	1	1	14	NA	NA	NA	0	0	0	0	0	0.56	NA	NA	0	0	0	NA	NA	0	NA	21.21	21.21	129.1077077	27	3	0	1	1	1	0	0	NA	1	1	0	0	NA	NA	0	0	0	NA
1653	3933	561414.15	8571103.06	62.0674057	3933.01	1	1	1	33	1	1	1	0	0	0	8	320	0.65	1	1	0	1	0	0	0	0	0	26.33	26.33	121.9461159	27	3	0	1	1	0	0	0	0	1	0	0	0	NA	NA	1	0	0	NA
1654	3933	561414.15	8571103.06	62.0674057	3933.02	0	0	1	31	1	0	0	0	1	0	8	0	0.65	1	1	0	0	0	0	1	0	0	26.33	26.33	121.9461159	27	3	0	1	1	0	0	0	0	0	0	0	0	NA	NA	0	1	0	1
1655	3933	561414.15	8571103.06	62.0674057	3933.03	0	0	1	10	1	1	1	0	0	0	8	15	0.65	1	0	0	0	0	0	NA	0	0	26.33	26.33	121.9461159	27	3	0	1	1	0	0	0	0	1	0	1	0	NA	NA	0	1	0	3
1656	3933	561414.15	8571103.06	62.0674057	3933.04	0	0	1	8	1	1	1	0	0	0	8	15	0.65	1	0	0	0	0	0	1	0	0	26.33	26.33	121.9461159	27	3	0	1	1	0	0	0	0	1	0	0	0	NA	NA	0	1	0	1
1657	3935	561428.65	8571106.83	59.64926529	3935.01	0	2	1	25	1	1	1	0	0	1	0	30	0.09	1	1	0	0	1	0	1	0	0	12.77	12.77	133.5505106	25	3	0	1	1	1	1	0	0	0	0	0	0	NA	NA	0	1	1	3
1658	3935	561428.65	8571106.83	59.64926529	3935.02	0	1	1	7	1	0	1	0	0	1	0	0	0.09	0	0	0	0	0	0	0	0	0	12.77	12.77	133.5505106	25	3	0	1	1	1	1	0	0	0	0	1	0	NA	NA	0	1	1	2
1659	3935	561428.65	8571106.83	59.64926529	3935.03	0	2	1	8	1	1	1	0	0	1	0	0	0.09	1	0	0	0	0	0	1	0	0	12.77	12.77	133.5505106	25	3	0	1	1	1	1	0	0	0	0	0	0	NA	NA	0	1	1	1
1660	3937	561424.68	8571101.47	61.46469498	3937.01	0	1	1	19	3	1	0	0	1	0	9	0	0	1	1	0	0	0	0	0	0	0	16.79	16.79	126.9773852	26	3	0	1	1	1	1	0	0	1	1	1	0	NA	NA	0	1	1	2
1661	3937	561424.68	8571101.47	61.46469498	3937.02	0	1	1	5	1	0	1	0	0	0	6	0	0	1	0	0	0	0	0	NA	0	0	16.79	16.79	126.9773852	26	3	0	1	1	1	1	0	0	1	1	1	1	NA	NA	0	1	1	2
1662	3938	561423.29	8571099.48	61.46469498	3938.01	0	1	1	49	1	1	0	0	0	0	9	120	0.9	1	1	0	0	1	0	0	0	0	17.84	17.84	124.5604032	27	3	0	1	1	1	1	0	0	1	1	1	1	NA	NA	1	1	1	2
1663	3938	561423.29	8571099.48	61.46469498	3938.02	1	NA	1	40	0	0	0	0	0	0	9	240	0.9	1	1	0	0	0	0	0	0	0	17.84	17.84	124.5604032	27	3	0	1	1	1	1	0	0	1	1	1	1	NA	NA	0	0	0	NA
1664	3938	561423.29	8571099.48	61.46469498	3938.03	1	1	1	16	1	1	1	0	0	0	7	30	0.9	1	1	0	0	1	0	0	0	0	17.84	17.84	124.5604032	27	3	0	1	1	1	1	0	0	1	1	0	1	NA	NA	1	0	0	NA
1665	3938	561423.29	8571099.48	61.46469498	3938.04	1	0	1	9	1	1	1	0	0	0	10	0	0.9	1	0	0	0	0	0	0	0	0	17.84	17.84	124.5604032	27	3	0	1	1	1	1	0	0	1	1	1	1	NA	NA	0	1	1	1
1666	3943	561417.33	8571079.23	62.01099396	3943.02	1	1	1	32	1	1	0	0	0	0	6	400	0.92	1	1	0	1	0	1	1	0	0	24.75	24.75	105.5013986	27	3	0	1	1	1	0	0	0	0	0	0	0	NA	NA	0	1	1	3
1667	3960	561405.41	8571045.06	62.07445145	3960.01	1	2	1	24	4	1	0	0	0	0	1	400	1.23	1	1	0	1	0	1	0	0	0	55.37	55.37	74.22899013	27	3	0	0	0	0	0	0	0	0	0	0	0	NA	NA	0	0	0	NA
1668	3960	561405.41	8571045.06	62.07445145	3960.02	0	2	1	21	2	1	1	0	1	0	2	0	1.23	1	1	0	0	0	0	1	0	0	55.37	55.37	74.22899013	27	3	0	0	0	0	0	0	0	0	0	0	0	NA	NA	0	0	0	NA
1669	3961	561413.42	8571046.35	62.03561401	3961.01	0	1	1	33	1	1	0	0	0	0	6	240	1.11	1	1	0	1	0	0	NA	0	0	50.05	50.05	81.59520867	27	3	0	1	1	1	1	0	0	0	0	0	0	NA	NA	0	0	0	NA
1670	3961	561413.42	8571046.35	62.03561401	3961.02	0	1	1	7	1	1	1	0	0	0	6	0	1.11	1	0	0	0	0	0	0	0	0	50.05	50.05	81.59520867	27	3	0	1	1	1	1	0	0	0	0	0	0	NA	NA	0	0	0	NA
1671	3977	561412.92	8571011.43	57.39535904	3977.01	1	1	1	48	1	1	0	0	0	0	7	500	1.89	1	1	0	0	1	0	1	0	0	35.86	35.86	60.35741024	23	3	0	1	1	1	0	0	0	1	0	1	1	NA	NA	0	1	1	6
1672	3977	561412.92	8571011.43	57.39535904	3977.02	0	1	1	46	1	1	0	0	1	0	7	0	1.89	1	1	0	0	0	1	NA	0	0	35.86	35.86	60.35741024	23	3	0	1	1	1	0	0	0	1	1	1	1	NA	NA	1	0	0	NA
1673	3977	561412.92	8571011.43	57.39535904	3977.03	1	1	1	22	3	1	0	0	0	0	7	400	1.89	1	1	0	0	1	0	1	0	0	35.86	35.86	60.35741024	23	3	0	1	1	1	0	0	0	0	0	0	0	NA	NA	0	0	0	NA
1674	3977	561412.92	8571011.43	57.39535904	3977.04	0	1	1	18	2	1	0	0	0	0	7	120	1.89	1	0	0	0	1	0	1	0	0	35.86	35.86	60.35741024	23	3	0	1	1	1	0	0	0	0	0	0	0	NA	NA	0	0	0	NA
1675	3977	561412.92	8571011.43	57.39535904	3977.05	0	2	1	16	3	1	0	0	0	0	5	0	1.89	1	1	0	0	0	0	1	0	0	35.86	35.86	60.35741024	23	3	0	1	1	1	0	0	0	1	0	1	0	NA	NA	0	0	0	NA
1676	4435	561390.95	8570989.08	57.43531036	4435.01	1	2	1	34	1	1	0	0	0	0	9	500	1.54	1	1	0	1	0	0	0	0	0	35.98	35.98	48.5548628	21	3	0	1	1	1	0	0	1	0	0	0	1	NA	NA	0	1	1	1
1677	4435	561390.95	8570989.08	57.43531036	4435.02	0	2	1	26	3	1	0	0	1	0	4	0	1.54	1	1	0	0	0	0	0	1	1	35.98	35.98	48.5548628	21	3	0	1	1	1	0	0	0	0	0	0	0	NA	NA	0	1	1	2
1678	4447	561384.98	8570985.45	56.25626755	4447.01	1	2	1	8	1	1	1	0	0	0	0	0	0	1	1	1	0	0	0	0	0	0	38.14	38.14	44.15669395	21	3	1	1	1	1	0	0	0	1	0	1	0	NA	NA	0	1	1	2
1679	4447	561384.98	8570985.45	56.25626755	4447.02	0	1	1	39	1	0	0	0	1	0	0	0	0	1	1	1	0	0	0	0	0	0	38.14	38.14	44.15669395	21	3	0	1	1	1	0	0	0	0	0	0	0	NA	NA	0	0	0	NA
1680	4447	561384.98	8570985.45	56.25626755	4447.04	0	2	1	4	1	0	1	0	0	0	5	0	0	0	0	1	0	0	0	1	0	0	38.14	38.14	44.15669395	21	3	0	1	1	1	0	0	0	1	0	1	0	NA	NA	0	0	0	NA
1681	4448	561379.01	8570988.86	56.92278671	4448.01	1	2	1	47	1	0	0	0	0	0	8	0	0.13	1	1	0	0	0	0	0	0	0	44.72	44.72	37.36769272	23	3	0	1	1	1	0	0	0	1	0	1	0	NA	NA	1	1	1	3
1682	4448	561379.01	8570988.86	56.92278671	4448.02	0	1	1	40	1	0	0	0	0	0	10	40	0.13	1	1	0	0	1	1	0	0	0	44.72	44.72	37.36769272	23	3	0	1	1	1	0	0	0	0	0	0	0	NA	NA	0	0	0	NA
1683	4448	561379.01	8570988.86	56.92278671	4448.03	0	1	1	14	1	1	1	0	0	0	10	15	0.13	1	0	0	0	0	0	NA	0	0	44.72	44.72	37.36769272	23	3	0	1	1	1	0	0	0	0	0	0	0	NA	NA	0	1	1	2
1684	4448	561379.01	8570988.86	56.92278671	4448.04	1	1	1	16	1	1	0	0	0	0	8	0	0.13	1	1	0	0	0	0	0	0	0	44.72	44.72	37.36769272	23	3	0	1	1	1	0	0	0	1	0	1	0	NA	NA	0	0	0	NA
1685	4454	561386.26	8570970.1	50.082901	4454.02	0	1	1	32	NA	NA	NA	0	0	NA	4	600	1.85	NA	NA	NA	0	1	NA	NA	0	NA	27.88	27.88	53.41079174	14	3	0	0	0	0	0	0	NA	0	0	0	0	NA	NA	0	1	1	1
1686	4462	561376.66	8570970.1	51.88839722	4462.01	1	2	1	41	NA	NA	NA	0	0	0	4	700	3.02	NA	NA	0	1	0	NA	NA	0	NA	36.81	36.81	46.16803872	16	3	0	1	1	1	0	0	NA	0	0	0	0	NA	NA	0	0	0	NA
1687	4462	561376.66	8570970.1	51.88839722	4462.02	0	2	1	31	1	1	0	0	0	0	2	280	3.02	1	1	0	1	0	1	0	0	0	36.81	36.81	46.16803872	16	3	0	1	1	1	0	0	0	0	0	0	0	NA	NA	0	0	0	NA
1688	4464	561373.68	8570976.5	53.66262436	4464.02	0	2	1	24	5	1	NA	0	0	1	1	320	1.55	NA	NA	0	0	1	0	1	0	0	42.31	42.31	39.49829629	19	3	0	1	1	1	0	0	0	1	0	1	0	NA	NA	0	0	0	NA
1689	4464	561373.68	8570976.5	53.66262436	4464.03	1	1	1	22	4	1	0	0	0	1	3	350	1.55	1	1	0	1	0	0	NA	0	0	42.31	42.31	39.49829629	19	3	0	1	1	1	0	0	0	0	1	0	0	NA	NA	1	1	1	1
1690	4464	561373.68	8570976.5	53.66262436	4464.04	1	2	1	18	3	1	0	0	0	1	3	0	1.55	1	1	0	0	0	0	0	0	0	42.31	42.31	39.49829629	19	3	0	1	1	1	0	0	0	0	0	0	0	NA	NA	0	0	0	NA
1691	4475	561362.16	8570945.79	44.4806366	4475.01	0	1	1	28	1	1	NA	0	0	NA	3	0	0.86	NA	NA	NA	0	0	0	1	0	0	20.48	20.48	50.49506902	9	3	0	1	1	1	1	0	0	0	0	0	0	NA	NA	0	1	1	2
1692	4475	561362.16	8570945.79	44.4806366	4475.02	1	1	1	28	1	1	NA	0	0	NA	7	280	0.86	NA	NA	NA	1	0	1	NA	0	0	20.48	20.48	50.49506902	9	3	0	1	1	1	1	0	0	1	1	0	0	NA	NA	0	0	0	NA
1693	4478	561354.48	8570946	44.04904175	4478.01	1	0	1	49	1	1	0	0	0	0	4	140	0.72	1	1	0	0	1	0	0	0	0	21.49	21.49	43.50211565	9	3	0	1	0	1	1	0	0	0	1	1	0	NA	NA	1	0	0	NA
1694	4478	561354.48	8570946	44.04904175	4478.02	1	1	1	9	1	0	1	0	0	0	4	15	0.72	0	0	0	0	0	0	NA	0	0	21.49	21.49	43.50211565	9	3	0	1	0	1	1	0	0	1	0	1	0	NA	NA	0	1	1	3
1695	4493	561367.07	8570985.45	56.85588837	4493.01	1	1	1	30	NA	NA	0	0	0	0	7	350	1.62	1	1	0	0	1	NA	NA	0	NA	52.68	52.68	28.73432172	22	3	0	0	0	0	0	0	NA	0	0	0	1	NA	NA	0	0	0	NA
1696	4493	561367.07	8570985.45	56.85588837	4493.02	1	0	1	5	1	0	1	0	0	0	7	0	1.62	0	0	0	0	0	0	NA	0	0	52.68	52.68	28.73432172	22	3	0	0	0	0	0	0	0	1	0	0	0	NA	NA	0	0	0	NA
1697	4495	561361.73	8570988.44	56.04663086	4495.01	0	2	1	51	0	0	NA	0	0	NA	2	240	1.48	NA	NA	NA	0	0	1	0	1	1	58.27	58.27	22.66760925	22	3	0	1	0	1	0	0	0	0	0	0	0	NA	NA	0	1	0	1
1698	4495	561361.73	8570988.44	56.04663086	4495.02	1	1	1	61	0	0	NA	0	0	NA	3	240	1.48	NA	NA	NA	0	1	0	1	0	0	58.27	58.27	22.66760925	22	3	0	1	0	1	0	0	0	0	0	0	0	NA	NA	0	0	0	NA
1699	4520	561342.11	8570957.3	45.52432251	4520.01	0	1	1	24	1	1	0	0	0	0	4	500	1.54	1	1	1	1	0	0	1	0	0	34.93	34.93	40.40181669	11	3	0	1	1	1	1	0	0	0	0	0	0	NA	NA	0	1	0	4
1700	4520	561342.11	8570957.3	45.52432251	4520.03	0	1	1	6	1	0	1	0	0	0	4	0	1.54	1	0	1	0	0	0	1	0	0	34.93	34.93	40.40181669	11	3	0	1	1	1	1	0	0	1	0	1	0	NA	NA	0	1	1	2
1701	4526	561341.26	8570982.25	51.64963531	4526.01	1	1	1	48	1	1	NA	0	0	NA	8	600	5.55	NA	NA	NA	1	0	1	1	0	0	60.05	60.05	21.40259692	17	3	0	1	1	0	1	0	0	0	0	0	0	NA	NA	0	0	0	NA
1702	4528	561333.16	8570975.64	50.29476929	4528.02	0	0	1	26	3	0	0	0	1	0	4	0	0	1	1	0	0	0	0	0	0	0	55.51	55.51	30.12834904	15	3	0	1	1	1	1	0	0	0	0	0	0	NA	NA	0	0	0	NA
1703	4531	561326.76	8570966.47	44.8800087	4531.01	1	1	1	35	1	0	0	0	0	0	5	600	1.39	1	1	1	1	0	1	1	0	0	47.98	47.98	40.65915247	10	3	0	0	0	0	0	0	0	0	0	0	0	NA	NA	0	1	0	3
1704	4531	561326.76	8570966.47	44.8800087	4531.03	1	1	1	13	1	0	1	0	0	0	5	0	1.39	1	0	1	0	0	0	1	0	0	47.98	47.98	40.65915247	10	3	0	0	0	0	0	0	0	0	0	0	0	NA	NA	0	1	1	3
1705	4531	561326.76	8570966.47	44.8800087	4531.04	1	1	1	11	1	0	1	0	0	0	5	0	1.39	1	0	1	0	0	0	1	0	0	47.98	47.98	40.65915247	10	3	0	0	0	0	0	0	0	0	0	0	0	NA	NA	0	1	1	1
1706	4538	561337	8570942.59	38.88745499	4538.02	0	2	1	40	NA	NA	NA	0	0	NA	4	240	0.44	NA	NA	NA	0	1	NA	NA	0	NA	21.36	21.36	25.89870293	5	3	0	1	1	1	1	0	NA	0	0	1	0	NA	NA	0	1	0	1
1707	4538	561337	8570942.59	38.88745499	4538.03	0	2	1	17	NA	NA	NA	0	0	NA	4	0	0.44	NA	NA	NA	0	0	NA	NA	0	NA	21.36	21.36	25.89870293	5	3	0	1	1	1	1	0	NA	1	0	0	0	NA	NA	0	1	1	3
1708	4538	561337	8570942.59	38.88745499	4538.04	0	2	1	9	NA	NA	NA	0	0	NA	4	0	0.44	NA	NA	NA	0	0	NA	NA	0	NA	21.36	21.36	25.89870293	5	3	0	1	1	1	1	0	NA	0	0	0	0	NA	NA	0	1	1	1
1709	4543	561347.9	8570941.8	41.70560074	4543.01	1	1	1	25	1	1	0	0	0	0	1	250	1.16	1	1	0	1	0	1	1	0	0	18.08	18.08	35.50471342	7	3	0	1	1	1	1	0	0	0	0	0	0	NA	NA	0	1	0	1
1710	4543	561347.9	8570941.8	41.70560074	4543.02	0	1	1	22	2	1	0	0	1	0	1	0	1.16	1	1	0	0	0	0	1	0	0	18.08	18.08	35.50471342	7	3	0	1	1	1	1	0	0	0	0	1	0	NA	NA	0	1	1	2
1711	4558	561412.28	8570974.36	43.54464722	4558.02	0	0	1	31	1	1	0	0	1	0	1	0	0	1	1	0	0	0	0	1	0	0	6.61	6.61	38.8913021	8	3	0	1	1	1	1	0	0	0	0	0	0	NA	NA	1	1	0	3
1712	4558	561412.28	8570974.36	43.54464722	4558.03	0	1	1	7	1	1	1	0	0	0	1	0	0	0	0	0	0	0	0	1	0	0	6.61	6.61	38.8913021	8	3	0	1	1	1	1	0	0	1	0	1	0	NA	NA	0	1	0	1
1713	4564	561429.98	8571006.99	49.9598999	4564.03	0	1	1	18	1	0	NA	0	0	0	8	0	0	NA	NA	0	0	0	1	0	0	0	28.08	28.08	48.58848112	15	3	0	1	0	0	1	0	0	0	1	1	1	NA	NA	0	1	1	1
1714	4564	561429.98	8571006.99	49.9598999	4564.04	0	1	1	20	1	1	0	0	0	0	4	0	0	1	0	0	0	0	0	1	0	0	28.08	28.08	48.58848112	15	3	0	1	0	0	1	0	0	0	1	0	0	NA	NA	0	1	0	3
1715	4571	561435.31	8571001.87	48.71996307	4571.01	1	1	1	43	NA	NA	NA	0	0	NA	5	0	0	NA	NA	NA	0	0	NA	NA	0	NA	24.9	24.9	42.22548232	14	3	0	1	1	1	1	0	NA	0	0	0	0	NA	NA	0	1	1	6
1716	4576	561426.56	8570935.12	44.34789658	4576.01	0	1	1	47	1	1	1	0	1	0	20	0	1.34	1	1	0	0	0	1	0	0	0	26.73	3.66	35.47353711	11	3	0	0	0	0	0	0	0	0	0	0	0	NA	NA	0	1	1	2
1717	4576	561426.56	8570935.12	44.34789658	4576.02	0	0	1	23	4	1	0	0	0	0	2	300	1.34	1	1	0	1	0	0	0	0	0	26.73	3.66	35.47353711	11	3	0	0	0	0	0	0	0	0	0	1	0	NA	NA	0	0	0	NA
1718	4576	561426.56	8570935.12	44.34789658	4576.03	0	1	1	18	3	1	0	0	0	0	18	240	1.34	1	1	0	1	0	0	NA	0	0	26.73	3.66	35.47353711	11	3	0	0	0	0	0	0	0	0	0	0	0	NA	NA	0	1	1	1
1719	4576	561426.56	8570935.12	44.34789658	4576.04	1	2	1	15	3	1	1	0	0	0	15	40	1.34	1	1	0	0	0	0	0	0	0	26.73	3.66	35.47353711	11	3	0	0	0	0	0	0	0	0	0	0	0	NA	NA	0	1	0	2
1720	4577	561426.78	8570927.45	45.17298889	4577.01	1	2	1	39	1	1	0	0	0	0	13	150	0.61	1	1	0	0	1	0	0	0	0	32	4.25	41.24976276	11	3	0	0	0	0	1	0	0	1	1	0	0	NA	NA	1	1	0	2
1721	4577	561426.78	8570927.45	45.17298889	4577.02	0	2	1	42	1	1	1	0	1	0	11	0	0.61	1	1	0	0	0	0	0	0	0	32	4.25	41.24976276	11	3	1	0	0	0	1	0	0	1	0	0	0	NA	NA	1	1	1	7
1722	4577	561426.78	8570927.45	45.17298889	4577.03	1	2	1	14	1	1	1	0	0	0	13	15	0.61	1	1	0	0	0	0	0	0	0	32	4.25	41.24976276	11	3	0	0	0	0	1	0	0	1	1	1	1	NA	NA	0	1	1	2
1723	4577	561426.78	8570927.45	45.17298889	4577.04	1	2	1	16	3	1	1	0	0	0	13	100	0.61	1	1	0	0	1	0	NA	0	0	32	4.25	41.24976276	11	3	0	0	0	0	1	0	0	1	0	0	1	NA	NA	0	1	1	2
1724	4581	561424	8570907.19	47.32059479	4581.01	0	1	1	38	1	1	0	0	1	0	6	0	0.14	0	0	0	0	0	1	1	0	0	42.05	3.87	59.92283429	12	3	0	1	1	1	1	0	0	0	0	0	1	NA	NA	0	1	0	5
1725	4581	561424	8570907.19	47.32059479	4581.03	0	1	1	6	1	0	1	0	0	0	6	0	0.14	0	0	0	0	0	0	1	0	0	42.05	3.87	59.92283429	12	3	0	1	1	1	1	0	0	0	0	1	1	NA	NA	0	1	0	1
1726	4581	561424	8570907.19	47.32059479	4581.04	1	1	1	13	1	1	1	0	0	0	6	15	0.14	0	0	0	0	0	0	0	0	0	42.05	3.87	59.92283429	12	3	0	1	1	1	1	0	0	1	1	1	1	NA	NA	0	1	1	3
1727	4581	561424	8570907.19	47.32059479	4581.05	0	1	1	15	1	1	1	0	0	0	10	60	0.14	1	0	0	0	1	0	1	0	0	42.05	3.87	59.92283429	12	3	0	1	1	1	1	0	0	1	1	1	1	NA	NA	0	1	0	1
1728	4588	561419.74	8570864.75	51.51892471	4588.01	0	2	1	60	1	0	0	0	0	0	6	60	0.55	1	1	0	0	1	0	1	0	0	13.54	13.54	101.0079646	17	3	0	1	1	1	1	0	0	0	0	1	0	NA	NA	1	1	1	2
1729	4592	561422.3	8570847.48	59.4108696	4592.02	0	1	1	45	1	1	0	0	1	0	8	240	0.71	1	1	0	0	0	0	1	0	0	28.41	28.41	117.1672936	23	3	0	1	1	1	1	0	0	0	0	0	0	NA	NA	1	1	1	3
1730	4592	561422.3	8570847.48	59.4108696	4592.03	0	2	1	23	1	1	NA	0	1	1	6	0	0.71	NA	NA	0	0	0	0	0	0	0	28.41	28.41	117.1672936	23	3	0	1	1	1	1	0	0	0	0	0	0	NA	NA	0	1	0	1
1731	4592	561422.3	8570847.48	59.4108696	4592.04	0	2	1	20	4	1	0	0	0	0	0	0	0.71	1	1	0	0	0	0	0	0	0	28.41	28.41	117.1672936	23	3	0	1	1	1	1	0	0	0	0	0	0	NA	NA	1	0	0	NA
1732	4592	561422.3	8570847.48	59.4108696	4592.05	0	2	1	6	1	0	NA	0	0	1	5	0	0.71	NA	NA	0	0	0	0	1	0	0	28.41	28.41	117.1672936	23	3	0	1	1	1	1	0	0	0	0	0	0	NA	NA	0	1	0	2
1733	4592	561422.3	8570847.48	59.4108696	4592.06	1	2	1	20	1	1	0	0	0	0	0	300	0.71	1	0	0	0	1	0	0	0	0	28.41	28.41	117.1672936	23	3	0	1	1	1	1	0	0	1	1	1	0	NA	NA	1	1	0	3
1734	4595	561424.22	8570836.39	61.77680969	4595.01	0	2	1	49	1	1	0	0	0	0	3	250	1.16	1	1	0	1	0	0	1	0	0	38.98	38.98	127.7595408	27	3	0	0	0	0	1	0	0	0	0	0	0	NA	NA	0	1	1	1
1735	4595	561424.22	8570836.39	61.77680969	4595.03	1	1	1	23	4	1	0	0	0	0	0	0	0.77	1	1	0	0	0	0	0	0	0	38.98	38.98	127.7595408	27	3	0	0	0	0	1	0	0	0	0	0	0	NA	NA	0	1	1	5
1736	4619	561434.88	8570886.08	55.40510941	4619.01	1	2	1	39	NA	NA	NA	0	0	NA	17	100	0.92	NA	NA	NA	0	1	NA	NA	0	NA	33.6	17.54	76.79703312	21	3	0	1	0	1	0	0	NA	0	0	0	0	NA	NA	0	1	1	4
1737	4626	561434.45	8570893.11	54.62852478	4626.01	0	1	1	63	NA	NA	NA	0	0	NA	5	150	1.39	NA	NA	NA	0	1	NA	NA	0	NA	37.29	16.33	69.94609601	19	3	0	1	1	1	0	0	NA	0	0	0	0	NA	NA	0	0	0	NA
1738	4627	561436.8	8570889.49	54.62852478	4627.01	1	1	1	39	1	1	0	0	0	0	6	350	1.69	1	1	0	0	1	0	0	0	0	36.85	18.45	73.13392523	22	3	0	1	1	1	0	0	0	0	0	0	0	NA	NA	0	1	1	2
1739	4627	561436.8	8570889.49	54.62852478	4627.02	1	1	1	15	1	1	1	0	0	1	1	15	1.69	1	1	0	0	0	0	NA	0	0	36.85	18.45	73.13392523	22	3	0	1	1	1	0	0	0	0	0	0	0	NA	NA	0	0	0	NA
1740	4628	561436.8	8570893.54	54.62852478	4628.01	0	2	1	50	2	1	0	0	0	0	8	1200	11.09	1	1	0	0	0	1	1	0	0	39.3	18.4	69.12824573	21	3	0	1	1	1	0	0	0	0	0	0	0	NA	NA	1	0	0	NA
1741	4630	561438.08	8570894.18	58.27712631	4630.03	0	1	1	10	1	1	1	0	0	0	10	0	0	1	0	0	0	0	0	1	0	0	41.47	21.35	68.38908211	22	3	0	1	1	1	0	0	0	1	1	0	1	NA	NA	0	0	0	NA
1742	4633	561437.44	8570902.28	57.76912689	4633.01	1	1	1	46	1	1	0	0	0	0	12	360	1.11	1	1	0	0	1	0	NA	0	0	46.39	20.6	60.45870415	20	3	0	0	0	0	0	0	0	0	0	0	0	NA	NA	0	0	0	NA
1743	4633	561437.44	8570902.28	57.76912689	4633.02	0	1	1	38	3	1	0	0	1	0	12	0	1.11	1	1	0	0	0	0	0	0	0	46.39	20.6	60.45870415	20	3	0	0	0	0	0	0	0	0	0	0	0	NA	NA	0	1	1	1
1744	4633	561437.44	8570902.28	57.76912689	4633.03	0	1	1	17	4	1	0	0	0	0	12	0	1.11	1	1	0	0	0	0	0	0	0	46.39	20.6	60.45870415	20	3	0	0	0	0	0	0	0	0	0	0	0	NA	NA	0	0	0	NA
1745	4662	561445.76	8570997.4	51.1173439	4662.01	0	0	1	36	1	0	0	0	0	NA	3	240	0.55	1	1	NA	0	0	0	1	0	0	25.71	25.71	35.77628348	16	3	0	1	1	1	1	0	0	0	0	0	1	NA	NA	0	1	1	2
1746	4687	561449.48	8571060.7	48	4687.02	1	1	1	35	1	1	0	0	0	0	12	600	0.83	1	1	1	0	1	1	0	0	0	30.87	30.87	99.10425267	13	3	0	1	0	1	1	0	0	1	1	0	0	NA	NA	1	1	0	1
1747	4687	561449.48	8571060.7	48	4687.03	0	1	1	9	1	1	1	0	0	NA	9	15	0.83	0	0	NA	0	0	0	1	0	0	30.87	30.87	99.10425267	13	3	0	1	0	1	1	0	0	1	1	1	0	NA	NA	0	1	0	3
1748	4687	561449.48	8571060.7	48	4687.04	0	1	1	7	1	1	NA	0	0	NA	7	0	0.83	NA	NA	NA	0	0	0	1	0	0	30.87	30.87	99.10425267	13	3	0	1	0	1	1	0	0	1	1	0	0	NA	NA	0	1	1	3
1749	4687	561449.48	8571060.7	48	4687.05	1	1	1	4	1	0	1	0	0	NA	6	0	0.83	0	0	NA	0	0	0	1	0	0	30.87	30.87	99.10425267	13	3	0	1	0	1	1	0	0	0	0	0	0	NA	NA	0	0	0	NA
1750	4687	561449.48	8571060.7	48	4687.06	1	1	1	16	1	1	1	0	0	0	12	0	0.83	1	0	1	0	0	0	0	0	0	30.87	30.87	99.10425267	13	3	0	1	0	1	1	0	0	1	1	0	0	NA	NA	0	1	1	2
1751	4687	561449.48	8571060.7	48	4687.08	0	1	1	36	1	1	0	0	0	NA	10	100	0.83	1	1	NA	0	1	0	1	0	0	30.87	30.87	99.10425267	13	3	0	1	0	1	1	0	0	1	1	0	1	NA	NA	0	1	1	2
1752	4691	561400.77	8570825.34	57.09260178	4691.01	1	2	1	45	1	1	0	0	0	0	23	501	1.45	1	1	0	0	1	0	1	0	0	15.05	15.05	135.4316184	23	3	0	1	1	1	0	0	0	0	0	1	0	NA	NA	1	1	1	5
1753	4691	561400.77	8570825.34	57.09260178	4691.02	0	2	1	41	1	0	1	0	0	0	20	30	1.45	1	1	0	0	1	1	NA	0	0	15.05	15.05	135.4316184	23	3	0	1	1	1	0	0	0	0	0	1	0	NA	NA	0	1	1	6
1754	4691	561400.77	8570825.34	57.09260178	4691.03	0	2	1	17	4	0	0	0	0	0	18	30	1.45	1	1	0	0	1	1	1	0	0	15.05	15.05	135.4316184	23	3	0	1	1	1	0	0	0	1	0	0	0	NA	NA	0	1	0	1
1755	4691	561400.77	8570825.34	57.09260178	4691.04	1	2	1	21	1	1	0	0	0	0	20	0	1.45	1	1	0	0	0	0	0	0	0	15.05	15.05	135.4316184	23	3	0	1	1	1	0	0	0	0	0	0	0	NA	NA	0	1	1	3
1756	4691	561400.77	8570825.34	57.09260178	4691.05	0	2	1	20	4	1	0	0	0	0	19	222	1.45	1	1	0	1	0	1	1	0	0	15.05	15.05	135.4316184	23	3	0	1	1	1	0	0	0	1	1	0	1	NA	NA	0	1	1	2
1757	4695	561401.84	8570844.96	51.78502274	4695.01	1	1	1	45	0	0	0	0	0	0	17	0	0.92	1	1	0	0	0	0	0	0	0	24.56	24.56	121.1158234	18	3	0	1	0	1	1	0	0	0	0	0	0	NA	NA	0	1	1	2
1758	4695	561401.84	8570844.96	51.78502274	4695.02	0	1	1	35	1	0	0	0	0	0	18	300	0.92	1	1	0	0	1	0	NA	0	0	24.56	24.56	121.1158234	18	3	0	1	0	1	1	0	0	1	0	0	0	NA	NA	0	1	0	2
1759	4695	561401.84	8570844.96	51.78502274	4695.04	0	2	1	17	NA	NA	NA	0	0	0	18	0	0.92	NA	NA	0	0	0	NA	NA	0	NA	24.56	24.56	121.1158234	18	3	0	1	0	1	1	0	NA	1	1	1	1	NA	NA	0	0	0	NA
1760	4695	561401.84	8570844.96	51.78502274	4695.05	1	2	1	16	1	0	NA	0	0	0	16	300	0.92	NA	NA	0	0	1	1	1	0	0	24.56	24.56	121.1158234	18	3	0	1	0	1	1	0	0	1	0	0	0	NA	NA	0	1	1	5
1761	4695	561401.84	8570844.96	51.78502274	4695.06	1	1	1	10	1	0	1	0	0	0	10	0	0.92	1	0	0	0	0	0	0	0	0	24.56	24.56	121.1158234	18	3	0	1	0	1	1	0	0	0	0	0	0	NA	NA	0	1	1	2
1762	4696	561398	8570856.05	50.30947876	4696.01	1	1	1	55	2	1	0	0	0	0	22	500	1.31	1	1	0	1	0	0	0	0	0	15.82	15.82	110.6706582	15	3	0	1	1	1	1	0	0	1	1	0	1	NA	NA	0	1	0	2
1763	4696	561398	8570856.05	50.30947876	4696.02	0	2	1	40	1	0	0	0	0	0	22	320	1.31	1	1	0	0	1	1	1	0	0	15.82	15.82	110.6706582	15	3	0	1	1	1	1	0	0	0	0	0	0	NA	NA	0	1	1	1
1764	4696	561398	8570856.05	50.30947876	4696.04	1	2	1	21	4	1	0	0	0	0	21	300	1.31	1	1	0	0	1	1	0	0	0	15.82	15.82	110.6706582	15	3	0	1	1	1	1	0	0	0	0	0	0	NA	NA	0	1	0	4
1765	4696	561398	8570856.05	50.30947876	4696.05	1	1	1	18	1	1	1	0	0	0	18	0	1.31	1	1	0	0	0	0	1	0	0	15.82	15.82	110.6706582	15	3	0	1	1	1	1	0	0	0	0	0	0	NA	NA	0	1	1	1
1766	4696	561398	8570856.05	50.30947876	4696.06	1	1	1	12	1	1	1	0	0	0	12	15	1.31	0	0	0	0	0	0	1	0	0	15.82	15.82	110.6706582	15	3	0	1	1	1	1	0	0	1	1	1	1	NA	NA	1	1	1	4
1767	4696	561398	8570856.05	50.30947876	4696.07	1	1	1	6	1	0	1	0	0	0	7	0	1.31	0	0	0	0	0	0	1	0	0	15.82	15.82	110.6706582	15	3	0	1	1	1	1	0	0	0	0	1	0	NA	NA	0	0	0	NA
1768	4696	561398	8570856.05	50.30947876	4696.08	1	1	1	5	1	0	1	0	0	0	5	0	1.31	0	0	0	0	0	0	1	0	0	15.82	15.82	110.6706582	15	3	0	1	1	1	1	0	0	0	0	0	0	NA	NA	0	0	0	NA
1769	4699	561403.54	8570865.65	45.38718414	4699.01	0	1	1	42	1	1	0	0	0	0	17	180	0.28	1	1	0	0	1	1	0	0	0	4.32	4.32	106.1308023	10	3	0	1	0	1	1	0	0	0	0	0	0	NA	NA	0	0	0	NA
1770	4701	561406.96	8570847.31	52.89780426	4701.01	1	1	1	45	1	1	0	0	0	0	22	512	1.16	1	1	0	1	0	0	0	0	0	21.87	21.87	121.4655114	18	3	0	1	1	1	1	0	0	0	0	0	0	NA	NA	0	0	0	NA
1771	4701	561406.96	8570847.31	52.89780426	4701.02	0	2	1	47	1	1	0	0	1	0	20	0	1.16	1	1	0	0	0	0	NA	0	0	21.87	21.87	121.4655114	18	3	0	1	1	1	1	0	0	0	0	0	0	NA	NA	0	1	0	3
1772	4701	561406.96	8570847.31	52.89780426	4701.03	0	2	1	19	4	1	0	0	0	0	19	0	1.16	1	1	0	0	0	1	1	0	0	21.87	21.87	121.4655114	18	3	0	1	1	1	1	0	0	0	0	0	0	NA	NA	0	1	1	1
1773	4701	561406.96	8570847.31	52.89780426	4701.04	1	2	1	17	3	1	NA	0	0	0	18	0	1.16	NA	NA	0	0	0	0	1	0	0	21.87	21.87	121.4655114	18	3	0	1	1	1	1	0	0	0	0	0	0	NA	NA	1	1	1	1
1774	4701	561406.96	8570847.31	52.89780426	4701.05	1	2	1	14	1	1	1	0	0	0	15	0	1.16	1	0	0	0	0	0	0	0	0	21.87	21.87	121.4655114	18	3	0	1	1	1	1	0	0	0	0	0	0	NA	NA	0	0	0	NA
1775	4701	561406.96	8570847.31	52.89780426	4701.06	1	1	1	71	NA	NA	NA	1	0	0	0	240	1.16	NA	NA	0	0	0	NA	NA	0	NA	21.87	21.87	121.4655114	18	3	0	1	1	1	1	0	NA	0	0	0	0	NA	NA	0	0	0	NA
1776	4708	561401.41	8570867.14	43.59111023	4708.01	1	2	1	44	1	0	0	0	0	0	7	220	0.68	1	1	1	0	1	1	1	0	0	4.03	4.03	105.793477	9	3	0	1	0	1	1	0	0	0	0	0	0	NA	NA	0	0	0	NA
1777	4708	561401.41	8570867.14	43.59111023	4708.02	0	1	1	33	0	0	0	0	1	0	7	0	0.68	1	0	1	0	0	1	1	0	0	4.03	4.03	105.793477	9	3	0	1	0	1	1	0	0	0	0	0	0	NA	NA	0	1	1	1
1778	4717	561414.85	8570878.44	46.57526398	4717.01	0	2	1	45	0	0	0	0	0	0	16	50	0.22	1	1	0	0	1	0	0	0	0	12.47	12.47	89.9060044	11	3	1	1	1	1	1	0	0	1	1	1	1	NA	NA	0	1	1	1
1779	4717	561414.85	8570878.44	46.57526398	4717.03	1	2	1	21	3	1	0	0	0	0	13	150	0.22	1	1	0	0	1	0	0	0	0	12.47	12.47	89.9060044	11	3	0	1	1	1	1	0	0	0	0	0	0	NA	NA	0	1	1	1
1780	4717	561414.85	8570878.44	46.57526398	4717.05	1	2	1	16	1	1	1	0	0	0	16	0	0.22	1	1	0	0	0	0	1	0	0	12.47	12.47	89.9060044	11	3	1	1	1	1	1	0	0	1	1	0	1	NA	NA	0	1	1	2
1781	4717	561414.85	8570878.44	46.57526398	4717.07	1	2	1	13	1	1	1	0	0	0	13	15	0.22	1	0	0	0	0	0	0	0	0	12.47	12.47	89.9060044	11	3	0	1	1	1	1	0	0	0	0	0	0	NA	NA	0	1	0	1
1782	4717	561414.85	8570878.44	46.57526398	4717.08	1	1	1	6	1	0	0	0	0	0	7	0	0.22	0	0	0	0	0	0	0	0	0	12.47	12.47	89.9060044	11	3	0	1	1	1	1	0	0	0	0	0	0	NA	NA	0	1	1	1
1783	4728	561371.28	8570921.43	35.00080109	4728.01	1	0	1	32	4	1	0	0	0	0	12	800	1.85	1	1	0	1	0	1	0	0	0	7.24	7.24	56.2110248	0	3	0	1	1	1	0	0	0	0	1	0	0	NA	NA	1	1	1	3
1784	4728	561371.28	8570921.43	35.00080109	4728.02	0	1	1	31	1	1	1	0	1	0	11	0	1.85	1	1	0	0	0	1	1	0	0	7.24	7.24	56.2110248	0	3	1	1	1	1	0	0	0	0	0	0	1	NA	NA	0	1	1	5
1785	4728	561371.28	8570921.43	35.00080109	4728.03	1	1	1	10	1	1	1	0	0	0	10	0	1.85	1	1	0	0	0	0	0	0	0	7.24	7.24	56.2110248	0	3	0	1	1	1	0	0	0	1	1	1	1	NA	NA	0	1	1	5
1786	4730	561370.21	8570914.39	35.0696106	4730.01	0	2	1	47	3	1	NA	0	0	NA	2	150	0.3	NA	NA	NA	0	0	1	0	0	0	13.99	13.99	56.47510968	0	3	0	1	1	1	1	0	0	0	0	0	0	NA	NA	1	1	0	3
1787	4730	561370.21	8570914.39	35.0696106	4730.03	0	2	1	8	1	0	NA	0	0	NA	2	0	0.3	NA	NA	NA	0	0	0	1	0	0	13.99	13.99	56.47510968	0	3	0	1	1	1	1	0	0	0	0	0	0	NA	NA	0	1	0	37
1788	4730	561370.21	8570914.39	35.0696106	4730.04	1	1	1	16	NA	NA	NA	0	0	NA	2	15	0.3	NA	NA	NA	0	0	NA	NA	0	NA	13.99	13.99	56.47510968	0	3	0	1	1	1	1	0	NA	0	0	0	0	NA	NA	0	0	0	NA
1789	4740	561358.48	8570900.53	35.40886688	4740.01	1	1	1	76	NA	NA	0	1	1	0	3	240	1.11	1	1	0	0	0	NA	NA	0	NA	25.53	25.53	51.23073569	0	3	0	1	1	0	0	0	NA	0	0	0	0	NA	NA	1	1	1	3
1790	4747	561354.22	8570921.22	35.55331039	4747.01	1	1	1	50	1	0	0	0	0	0	0	250	1.16	1	1	1	0	1	0	1	0	0	4.45	4.45	39.37290569	1	3	0	1	1	1	0	0	0	0	0	0	1	NA	NA	0	1	1	3
1791	4747	561354.22	8570921.22	35.55331039	4747.02	1	1	1	15	1	1	1	0	0	0	0	0	1.16	1	1	1	0	0	0	1	0	0	4.45	4.45	39.37290569	1	3	0	1	1	1	0	0	0	0	0	1	0	NA	NA	0	1	0	2
1792	4748	561354.43	8570916.52	35.25554276	4748.01	0	1	1	31	NA	NA	NA	0	0	NA	1	240	0.74	NA	NA	NA	0	1	NA	NA	0	NA	9.05	9.05	40.70254888	0	3	0	1	1	1	0	0	NA	1	1	1	1	NA	NA	1	1	1	3
1793	4754	561332.47	8570904.8	35.57258987	4754.01	1	1	1	41	NA	NA	NA	0	0	NA	4	200	1.85	NA	NA	NA	0	1	NA	NA	0	NA	11.4	11.4	29.0840346	1	3	0	0	0	0	0	0	NA	0	1	0	0	NA	NA	1	1	1	2
1794	4755	561330.97	8570897.33	35.81450653	4755.02	0	1	1	41	1	1	0	0	1	0	21	240	0.74	1	1	1	0	0	1	0	0	0	18.66	18.66	34.7263797	1	3	0	0	0	0	0	0	0	0	0	0	0	NA	NA	0	1	1	5
1795	4764	561347.39	8570890.29	35.82709885	4764.01	0	1	1	28	1	1	0	0	0	0	9	30	0.22	1	1	0	0	1	1	1	0	0	19.41	19.41	49.70412161	1	3	0	1	1	1	1	1	0	0	0	0	0	NA	NA	0	1	1	2
1796	4764	561347.39	8570890.29	35.82709885	4764.03	0	1	1	8	1	1	1	0	0	0	9	40	0.22	1	0	0	0	0	1	1	0	0	19.41	19.41	49.70412161	1	3	0	1	1	1	1	1	0	1	0	1	0	NA	NA	0	1	0	1
1797	4766	561349.31	8570874.51	35.90005493	4766.02	0	1	1	25	NA	NA	1	0	1	0	10	0	0.02	1	1	0	0	0	NA	NA	0	NA	3.55	3.55	63.63321964	1	3	0	0	0	0	1	1	NA	1	1	1	1	NA	NA	0	1	1	1
1798	4766	561349.31	8570874.51	35.90005493	4766.03	1	0	1	11	NA	NA	1	0	1	0	10	15	0.02	0	0	0	0	0	NA	NA	0	NA	3.55	3.55	63.63321964	1	3	0	0	0	0	1	1	NA	1	1	1	1	NA	NA	0	1	1	5
1799	4766	561349.31	8570874.51	35.90005493	4766.04	0	0	1	9	NA	NA	1	0	0	0	9	0	0.02	0	0	0	0	0	NA	NA	0	NA	3.55	3.55	63.63321964	1	3	0	0	0	0	1	1	NA	1	0	1	1	NA	NA	0	1	0	1
1800	4779	561382.37	8570920.25	35.03610229	4779.01	0	1	1	57	0	0	0	0	1	0	12	240	2.22	1	1	0	0	0	1	0	0	0	11.32	11.32	67.36010581	0	3	0	1	1	1	1	0	0	0	0	0	0	NA	NA	0	1	0	1
1801	4779	561382.37	8570920.25	35.03610229	4779.02	1	1	1	34	1	1	1	0	0	0	12	240	2.22	1	1	0	0	1	1	0	0	0	11.32	11.32	67.36010581	0	3	0	1	1	1	1	0	0	0	0	0	0	NA	NA	0	1	1	2
1802	4780	561389.99	8570925.12	35	4780.01	0	2	1	71	0	0	NA	0	0	NA	15	240	0.74	NA	NA	NA	0	0	0	0	0	0	10.25	10.25	70.94325189	0	3	1	0	0	0	0	1	0	0	0	0	0	NA	NA	0	1	1	1
1803	4786	561392.32	8570894.64	35.86617661	4786.01	1	1	1	24	NA	NA	NA	0	0	NA	0	240	0.28	NA	NA	NA	1	0	NA	NA	0	NA	18.1	18.1	83.90860754	1	3	0	1	1	1	1	1	NA	0	0	0	0	NA	NA	0	1	1	50
1804	4786	561392.32	8570894.64	35.86617661	4786.02	0	1	1	20	NA	NA	NA	0	0	NA	0	0	0.32	NA	NA	NA	0	0	NA	NA	0	NA	18.1	18.1	83.90860754	1	3	0	1	1	1	1	1	NA	0	0	0	0	NA	NA	0	0	0	NA
1805	4786	561392.32	8570894.64	35.86617661	4786.04	0	1	1	21	NA	NA	NA	0	0	NA	0	0	0.32	NA	NA	NA	0	0	NA	NA	0	NA	18.1	18.1	83.90860754	1	3	0	1	1	1	1	1	NA	0	0	0	0	NA	NA	0	1	0	1
1806	4786	561392.32	8570894.64	35.86617661	4786.07	0	1	1	4	NA	0	NA	0	0	NA	0	0	0.25	NA	NA	NA	0	0	NA	NA	0	NA	18.1	18.1	83.90860754	1	3	0	1	1	1	1	1	NA	0	0	0	0	NA	NA	0	0	0	NA
1807	4786	561392.32	8570894.64	35.86617661	4786.08	0	1	1	23	NA	NA	NA	0	0	NA	0	0	0.28	NA	NA	NA	0	0	NA	NA	0	NA	18.1	18.1	83.90860754	1	3	0	1	1	1	1	1	NA	1	0	1	0	NA	NA	0	1	0	2
1808	4791	561385.34	8570881.72	35.9560318	4791.01	1	2	1	44	1	1	0	0	0	0	0	660	2.17	1	1	0	1	0	0	0	0	0	3.7	3.7	84.00681165	1	3	0	1	1	0	1	0	0	0	0	0	0	NA	NA	0	0	0	NA
1809	4791	561385.34	8570881.72	35.9560318	4791.02	0	1	1	21	1	1	0	0	0	0	1	180	2.17	1	0	0	0	1	0	0	0	0	3.7	3.7	84.00681165	1	3	0	1	1	0	1	0	0	0	0	0	0	NA	NA	0	0	0	NA
1810	4791	561385.34	8570881.72	35.9560318	4791.03	1	2	1	18	1	1	1	0	0	0	18	100	2.17	1	1	0	0	1	0	1	0	0	3.7	3.7	84.00681165	1	3	0	1	1	0	1	0	0	1	1	1	1	NA	NA	0	1	1	2
1811	4794	561366.29	8570864.37	36	4794.01	1	2	1	37	2	0	0	0	0	0	8	280	0.99	1	1	0	0	1	0	0	0	0	4.68	4.68	81.74016784	2	3	0	1	1	1	1	1	0	0	0	0	0	NA	NA	0	1	0	1
1812	4794	561366.29	8570864.37	36	4794.02	0	1	1	29	4	1	0	0	0	0	5	40	0.99	1	1	0	0	1	0	0	0	0	4.68	4.68	81.74016784	2	3	0	1	1	1	1	1	0	0	0	0	0	NA	NA	0	1	0	1
1813	4794	561366.29	8570864.37	36	4794.03	1	1	1	10	1	1	1	0	0	0	4	0	0.99	1	0	0	0	0	0	0	0	0	4.68	4.68	81.74016784	2	3	0	1	1	1	1	1	0	0	0	0	0	NA	NA	0	1	0	1
1814	4796	561370.94	8570854.42	39.39347839	4796.01	1	1	1	48	1	1	1	0	0	0	32	240	1.52	1	1	0	0	0	0	0	0	0	5.67	5.67	92.52441014	5	3	0	0	0	0	0	1	0	0	0	1	0	NA	NA	1	1	0	2
1815	4796	561370.94	8570854.42	39.39347839	4796.02	0	1	1	39	1	1	1	0	0	0	32	240	1.52	1	1	0	1	0	1	1	0	0	5.67	5.67	92.52441014	5	3	0	0	0	0	0	1	0	1	0	0	0	NA	NA	0	1	1	3
1816	4796	561370.94	8570854.42	39.39347839	4796.03	1	1	1	12	1	1	1	0	0	0	13	15	1.52	1	0	0	0	0	1	0	0	0	5.67	5.67	92.52441014	5	3	0	0	0	0	0	1	0	0	0	0	0	NA	NA	0	1	0	2
1817	4797	561378.99	8570848.92	43.58089447	4797.01	1	2	1	76	0	0	0	1	0	0	25	240	1.03	1	1	0	0	0	0	0	0	0	11.7	11.7	102.0219419	9	3	0	1	0	0	1	0	0	0	0	0	0	NA	NA	0	1	0	1
1818	4797	561378.99	8570848.92	43.58089447	4797.02	0	1	1	69	0	0	0	1	0	0	23	240	1.03	1	1	0	0	0	0	0	0	0	11.7	11.7	102.0219419	9	3	0	1	0	0	1	0	0	1	0	0	1	NA	NA	0	1	1	6
1819	4797	561378.99	8570848.92	43.58089447	4797.03	0	2	1	47	1	0	0	0	1	0	23	0	1.03	1	1	0	0	0	0	0	0	0	11.7	11.7	102.0219419	9	3	0	1	0	0	1	0	0	0	0	0	0	NA	NA	0	1	1	5
1820	4797	561378.99	8570848.92	43.58089447	4797.04	1	2	1	48	1	1	0	0	0	0	22	301	1.03	1	1	0	1	0	1	1	0	0	11.7	11.7	102.0219419	9	3	0	1	0	0	1	0	0	0	0	0	0	NA	NA	0	0	0	NA
1821	4797	561378.99	8570848.92	43.58089447	4797.05	1	1	1	8	1	1	1	0	0	0	2	0	1.03	1	0	0	0	0	0	0	0	0	11.7	11.7	102.0219419	9	3	0	1	0	0	1	0	0	1	0	0	1	NA	NA	0	1	1	4
1822	4797	561378.99	8570848.92	43.58089447	4797.06	0	1	1	9	1	1	1	0	0	0	9	0	1.03	1	0	0	0	0	0	0	0	0	11.7	11.7	102.0219419	9	3	0	1	0	0	1	0	0	0	0	0	0	NA	NA	0	1	1	5
1823	4797	561378.99	8570848.92	43.58089447	4797.07	0	1	1	26	2	1	0	0	1	0	25	0	1.03	1	1	0	0	0	1	1	0	0	11.7	11.7	102.0219419	9	3	0	1	0	0	1	0	0	0	0	0	0	NA	NA	0	1	1	3
1824	4799	561378.99	8570835.58	44.18807602	4799.01	1	2	1	35	1	1	0	0	0	0	10	250	0.96	1	1	1	1	0	1	1	0	0	4.6	4.6	112.7709851	9	3	0	0	0	0	1	0	0	0	0	0	0	NA	NA	0	1	1	5
1825	4799	561378.99	8570835.58	44.18807602	4799.02	0	1	1	34	1	1	0	0	0	0	10	150	0.96	1	1	1	0	1	0	NA	0	0	4.6	4.6	112.7709851	9	3	0	0	0	0	1	0	0	0	0	0	0	NA	NA	0	1	1	2
1826	4799	561378.99	8570835.58	44.18807602	4799.03	1	1	1	12	1	1	1	0	0	0	10	15	0.96	1	0	1	0	0	0	1	0	0	4.6	4.6	112.7709851	9	3	0	0	0	0	1	0	0	1	0	0	0	NA	NA	0	1	0	2
1827	4799	561378.99	8570835.58	44.18807602	4799.04	1	1	1	8	1	1	1	0	0	0	8	0	0.96	0	0	1	0	0	0	1	0	0	4.6	4.6	112.7709851	9	3	0	0	0	0	1	0	0	1	0	0	0	NA	NA	0	1	1	2
1828	4800	561383.01	8570833.04	48.50467682	4800.01	0	2	1	45	2	1	0	0	0	0	26	250	2.31	1	1	0	1	0	1	0	0	0	5.98	5.98	117.5224215	11	3	0	0	0	0	0	0	0	0	0	0	1	NA	NA	0	1	1	1
1829	4803	561394.65	8570828.38	54.67074966	4803.01	1	1	1	31	4	1	1	0	0	0	0	150	2.17	1	1	0	0	1	0	1	0	0	11.95	11.95	128.9250271	20	3	0	0	0	0	0	0	0	0	1	0	0	NA	NA	0	1	1	1
1830	4803	561394.65	8570828.38	54.67074966	4803.02	0	0	1	27	4	1	0	0	0	0	0	320	2.17	1	1	0	0	1	1	NA	0	0	11.95	11.95	128.9250271	20	3	0	0	0	0	0	0	0	0	1	0	0	NA	NA	0	1	1	1
1831	4811	561409.89	8570787.11	64.22279358	4811.01	1	2	1	37	1	1	0	0	0	0	20	240	2.31	0	0	0	0	1	0	0	0	0	26.44	26.44	133.5129813	29	3	0	1	1	0	0	0	0	0	0	0	0	NA	NA	0	1	1	5
1832	4811	561409.89	8570787.11	64.22279358	4811.02	0	2	1	63	1	0	1	0	0	0	20	260	2.31	1	1	0	0	1	1	0	0	0	26.44	26.44	133.5129813	29	3	0	1	1	0	0	0	0	1	1	0	1	NA	NA	1	1	1	2
1833	4826	561433.64	8570816.69	66.33101654	4826.01	1	1	1	47	NA	NA	NA	0	0	NA	10	240	1.02	NA	NA	NA	1	0	NA	NA	0	NA	39.74	39.74	121.0384358	31	3	0	0	0	0	1	0	NA	1	1	0	1	NA	NA	0	1	1	2
1834	4826	561433.64	8570816.69	66.33101654	4826.02	0	1	1	47	1	1	0	0	0	0	10	200	0.81	1	1	0	0	1	0	1	0	0	39.74	39.74	121.0384358	31	3	0	0	0	0	1	0	0	0	0	0	0	NA	NA	0	0	0	NA
1835	4826	561433.64	8570816.69	66.33101654	4826.03	1	1	1	16	2	1	1	0	0	0	10	0	0.81	1	1	0	0	0	0	1	0	0	39.74	39.74	121.0384358	31	3	0	0	0	0	1	0	0	1	1	0	1	NA	NA	0	0	0	NA
1836	4826	561433.64	8570816.69	66.33101654	4826.04	0	1	1	12	1	1	1	0	0	0	10	0	0.81	1	1	0	0	0	0	1	0	0	39.74	39.74	121.0384358	31	3	0	0	0	0	1	0	0	0	0	0	0	NA	NA	0	0	0	NA
1837	4826	561433.64	8570816.69	66.33101654	4826.05	1	1	1	10	1	1	1	0	0	0	10	0	0.81	1	1	0	0	0	0	1	0	0	39.74	39.74	121.0384358	31	3	0	0	0	0	1	0	0	1	1	1	1	NA	NA	0	0	0	NA
1838	4826	561433.64	8570816.69	66.33101654	4826.06	0	1	1	45	1	1	0	0	0	0	1	0	0.68	1	1	0	0	0	0	0	0	0	39.74	39.74	121.0384358	31	3	0	0	0	0	1	0	0	0	0	0	0	NA	NA	0	0	0	NA
1839	4837	561399.93	8570792.61	62.20039749	4837.01	1	2	1	36	1	1	0	0	0	0	10	500	0.79	1	1	1	0	1	0	0	0	0	17.18	17.18	144.492402	27	3	0	1	1	0	0	0	0	1	0	1	1	NA	NA	1	1	1	4
1840	4837	561399.93	8570792.61	62.20039749	4837.02	0	1	1	36	0	0	0	0	0	0	12	0	0.79	0	0	1	0	0	0	0	0	0	17.18	17.18	144.492402	27	3	0	1	1	0	0	0	0	0	0	0	0	NA	NA	0	1	1	2
1841	4837	561399.93	8570792.61	62.20039749	4837.03	0	1	1	10	1	1	1	0	0	0	10	15	0.95	0	0	1	0	0	0	1	0	0	17.18	17.18	144.492402	27	3	0	1	1	0	0	0	0	0	0	0	0	NA	NA	0	1	1	3
1842	4837	561399.93	8570792.61	62.20039749	4837.04	0	1	1	7	1	0	1	0	0	0	7	0	0.79	0	0	1	0	0	0	1	0	0	17.18	17.18	144.492402	27	3	0	1	1	0	0	0	0	0	0	0	0	NA	NA	0	1	0	3
1843	4839	561398.08	8570781.68	64.73088837	4839.01	0	1	1	31	1	1	NA	0	0	NA	11	260	0.3	NA	NA	NA	0	1	1	0	0	0	27.98	27.98	144.1588932	30	3	0	1	1	1	0	0	0	1	1	0	1	NA	NA	1	1	1	4
1844	4839	561398.08	8570781.68	64.73088837	4839.03	0	2	1	14	1	1	NA	0	0	NA	11	0	0.3	NA	NA	NA	0	0	1	1	0	0	27.98	27.98	144.1588932	30	3	0	1	1	1	0	0	0	1	0	0	0	NA	NA	0	1	0	2
1845	4844	561388.07	8570761.13	72.05677795	4844.02	1	1	1	65	1	1	0	1	0	0	2	600	2.77	1	1	0	0	0	0	0	0	0	50.39	50.39	152.5164689	37	3	0	0	0	0	0	0	0	0	0	0	1	NA	NA	0	0	0	NA
1846	4846	561387.33	8570778.72	67.70922852	4846.02	0	1	1	36	1	0	0	0	1	0	12	0	0.03	1	1	0	0	0	0	1	0	0	32.94	32.94	154.3580865	32	3	0	0	0	0	0	0	0	0	0	0	0	NA	NA	0	0	0	NA
1847	4846	561387.33	8570778.72	67.70922852	4846.03	0	1	1	15	1	1	1	0	0	0	12	0	0.03	1	0	0	0	0	0	1	0	0	32.94	32.94	154.3580865	32	3	0	0	0	0	0	0	0	0	0	0	0	NA	NA	0	1	1	1
1848	4846	561387.33	8570778.72	67.70922852	4846.04	0	1	1	11	1	0	1	0	0	0	11	15	0.03	0	0	0	0	0	0	1	0	0	32.94	32.94	154.3580865	32	3	0	0	0	0	0	0	0	0	0	0	0	NA	NA	0	0	0	NA
1849	4847	561394	8570781.87	65.36437225	4847.01	1	0	1	32	NA	NA	NA	0	0	NA	0	400	1.85	NA	NA	NA	0	1	NA	NA	0	NA	28.03	28.03	148.2050075	30	3	0	1	1	1	0	0	NA	1	0	0	0	NA	NA	0	1	1	3
1850	4847	561394	8570781.87	65.36437225	4847.02	0	1	1	14	NA	NA	NA	0	1	NA	0	0	1.85	NA	NA	NA	0	0	NA	NA	0	NA	28.03	28.03	148.2050075	30	3	0	1	1	1	0	0	NA	0	0	0	0	NA	NA	0	1	1	2
1851	4849	561394.56	8570790.2	62.63524246	4849.01	0	1	1	34	4	1	0	0	0	0	2	480	3.14	1	1	1	1	0	0	NA	0	0	19.25	19.25	149.1984989	28	3	0	1	1	0	0	0	0	0	0	0	1	NA	NA	0	0	0	NA
1852	4849	561394.56	8570790.2	62.63524246	4849.02	1	1	1	25	NA	NA	0	0	0	0	4	300	3.14	1	1	1	0	1	NA	NA	0	NA	19.25	19.25	149.1984989	28	3	0	1	1	0	0	0	NA	0	0	0	0	NA	NA	0	0	0	NA
1853	4849	561394.56	8570790.2	62.63524246	4849.03	1	1	1	20	4	1	0	0	0	0	2	240	3.14	1	1	1	0	1	0	1	0	0	19.25	19.25	149.1984989	28	3	0	1	1	0	0	0	0	1	1	0	0	NA	NA	0	1	1	1
1854	4880	561375.85	8570763.85	72.69976807	4880.02	0	1	1	26	3	1	0	0	1	0	0	0	0	1	1	1	0	0	0	1	0	0	51.58	51.58	164.7895809	37	3	0	1	1	1	0	0	0	0	0	0	0	NA	NA	0	0	0	NA
1855	4882	561379.82	8570763.05	72.6073761	4882.01	0	2	1	61	0	0	0	0	1	0	21	190	1.76	1	0	0	0	0	1	0	0	0	50.82	50.82	160.8023332	37	3	0	1	1	1	0	0	0	0	0	0	0	NA	NA	0	1	1	2
1856	4887	561366.01	8570773.37	70.52437592	4887.03	0	0	1	18	NA	NA	0	0	0	1	4	0	0	1	0	1	0	0	NA	NA	0	NA	48.33	48.33	166.693401	35	3	0	1	0	1	0	0	NA	0	1	0	0	NA	NA	0	0	0	NA
1857	4887	561366.01	8570773.37	70.52437592	4887.04	1	1	1	16	1	1	1	0	0	1	2	0	0	1	1	1	0	0	0	1	0	0	48.33	48.33	166.693401	35	3	0	1	0	1	0	0	0	0	0	0	0	NA	NA	0	1	1	2
1858	4922	561350.93	8570812.9	56.57374954	4922.01	1	1	1	31	1	1	0	0	0	0	3	240	1.11	1	1	0	0	1	1	0	0	0	33.55	33.55	122.5781015	21	3	0	0	0	0	0	0	0	1	0	0	0	NA	NA	1	0	0	NA
1859	4922	561350.93	8570812.9	56.57374954	4922.03	0	1	1	5	1	0	1	0	0	0	3	0	0.44	0	0	0	0	0	0	0	0	0	33.55	33.55	122.5781015	21	3	0	0	0	0	0	0	0	0	0	0	0	NA	NA	0	0	0	NA
1860	4922	561350.93	8570812.9	56.57374954	4922.04	0	1	1	8	1	1	1	0	0	0	3	0	0.44	0	0	0	0	0	1	0	0	0	33.55	33.55	122.5781015	21	3	0	0	0	0	0	0	0	0	0	0	0	NA	NA	0	0	0	NA
1861	4929	561343.15	8570835.44	47.47241211	4929.01	1	1	1	23	1	1	0	0	0	0	2	312	0.96	1	1	0	0	1	0	0	0	0	27.51	27.51	97.68666373	13	3	0	1	0	1	1	0	0	0	0	0	1	NA	NA	1	0	0	NA
1862	4929	561343.15	8570835.44	47.47241211	4929.02	0	1	1	19	4	1	0	0	0	0	1	0	0.96	1	1	0	0	0	0	NA	0	0	27.51	27.51	97.68666373	13	3	0	1	0	1	1	0	0	0	0	0	0	NA	NA	0	0	0	NA
1863	4935	561330.61	8570869.89	36.33526611	4935.03	0	0	1	19	1	1	0	0	1	0	18	0	0.05	1	0	0	0	0	1	NA	0	0	2.67	2.67	60.45324968	1	3	0	1	1	1	1	0	0	1	1	1	1	NA	NA	0	1	0	1
1864	4935	561330.61	8570869.89	36.33526611	4935.05	0	1	1	26	2	1	0	0	0	0	19	0	0.05	1	1	0	0	0	1	1	0	0	2.67	2.67	60.45324968	1	3	0	1	1	1	1	0	0	1	1	1	1	NA	NA	1	1	0	6
1865	4935	561330.61	8570869.89	36.33526611	4935.07	0	1	1	5	1	0	1	0	0	0	5	50	0.05	1	0	0	0	0	0	0	0	0	2.67	2.67	60.45324968	1	3	0	1	1	1	1	0	0	0	0	1	0	NA	NA	0	1	1	4
1866	4940	561330.45	8570834.02	43.14997101	4940.01	0	1	1	54	1	1	0	0	0	0	5	240	1.11	1	1	0	0	1	0	1	0	0	38.79	38.79	95.85068734	9	3	0	1	1	0	1	0	0	1	1	0	1	NA	NA	0	1	0	2
1867	4940	561330.45	8570834.02	43.14997101	4940.02	1	1	1	17	1	1	0	0	0	0	17	0	1.11	1	1	0	0	0	0	1	0	0	38.79	38.79	95.85068734	9	3	0	1	1	0	1	0	0	0	0	0	0	NA	NA	0	0	0	NA
1868	4948	561346.16	8570789.25	62.73173141	4948.01	1	2	1	50	1	1	0	0	0	0	10	280	0.72	1	1	0	1	0	0	0	0	0	51.9	51.9	145.0025672	29	3	0	1	0	1	1	0	0	0	0	0	0	NA	NA	0	0	0	NA
1869	4948	561346.16	8570789.25	62.73173141	4948.02	0	1	1	38	1	1	0	0	1	0	10	0	0.72	1	1	0	0	0	1	1	0	0	51.9	51.9	145.0025672	29	3	0	1	0	1	1	0	0	1	0	0	0	NA	NA	0	0	0	NA
1870	4948	561346.16	8570789.25	62.73173141	4948.03	0	1	1	11	1	1	1	0	0	0	10	15	0.72	1	0	0	0	0	0	0	0	0	51.9	51.9	145.0025672	29	3	0	1	0	1	1	0	0	0	0	0	0	NA	NA	0	1	1	1
1871	4948	561346.16	8570789.25	62.73173141	4948.04	0	1	1	15	1	1	1	0	1	0	10	15	0.72	1	0	0	0	0	1	1	0	0	51.9	51.9	145.0025672	29	3	0	1	0	1	1	0	0	0	0	0	0	NA	NA	0	1	1	1
1872	4952	561325.84	8570795.6	53.43102646	4952.01	0	2	1	22	3	1	NA	0	0	NA	0	130	0.6	NA	NA	NA	0	1	1	0	0	0	62.51	62.51	134.3675249	18	3	0	1	1	1	1	0	0	0	0	0	0	NA	NA	0	0	0	NA
1873	4956	561321.56	8570783.37	61.72428894	4956.02	0	1	1	34	1	1	0	0	1	0	15	0	1.18	1	1	0	0	0	1	1	0	0	74.75	74.75	147.4500983	26	3	0	1	1	0	1	0	0	0	0	0	0	NA	NA	0	0	0	NA
1874	4956	561321.56	8570783.37	61.72428894	4956.03	0	1	1	15	2	1	1	0	0	0	15	30	1.18	1	0	0	0	0	0	1	0	0	74.75	74.75	147.4500983	26	3	0	1	1	0	1	0	0	1	0	1	0	NA	NA	0	0	0	NA
1875	4956	561321.56	8570783.37	61.72428894	4956.05	1	2	1	18	NA	NA	NA	0	0	0	0	480	0.94	NA	NA	0	0	1	NA	NA	0	NA	74.75	74.75	147.4500983	26	3	0	1	1	0	1	0	NA	1	0	0	0	NA	NA	0	0	0	NA
1876	4957	561313.14	8570782.74	62.59285355	4957.02	0	1	1	24	1	1	NA	0	0	NA	0	0	0	NA	NA	NA	0	0	0	0	0	0	81.81	81.81	148.119172	27	3	0	1	1	1	0	0	0	0	0	0	0	NA	NA	0	0	0	NA
1877	4967	561301.08	8570761.78	75.23731995	4967.01	0	1	1	44	NA	NA	NA	0	0	NA	0	440	4.07	NA	NA	NA	1	0	NA	NA	0	NA	106.13	106.13	159.366869	40	3	0	0	0	0	0	0	NA	0	0	0	0	NA	NA	0	1	0	2
1878	4973	561307.9	8570754.16	75.05696869	4973.01	0	2	1	48	1	0	1	0	1	0	25	0	0.25	1	1	0	0	0	0	0	0	0	104.41	104.41	169.0021625	40	3	1	0	0	0	0	0	0	1	0	1	1	NA	NA	0	0	0	NA
1879	4973	561307.9	8570754.16	75.05696869	4973.02	0	2	1	21	1	1	0	0	0	0	22	120	0.25	1	1	0	0	1	0	1	0	0	104.41	104.41	169.0021625	40	3	1	0	0	0	0	0	0	1	0	0	0	NA	NA	0	1	1	1
1880	4973	561307.9	8570754.16	75.05696869	4973.03	0	1	1	11	1	1	1	0	0	0	11	15	0.25	1	0	0	0	0	0	0	0	0	104.41	104.41	169.0021625	40	3	1	0	0	0	0	0	0	0	0	0	0	NA	NA	0	1	1	1
1881	4973	561307.9	8570754.16	75.05696869	4973.04	1	1	1	6	1	0	1	0	0	0	7	0	0.25	0	0	0	0	0	0	1	0	0	104.41	104.41	169.0021625	40	3	0	0	0	0	0	0	0	0	0	0	0	NA	NA	0	1	1	5
1882	4979	561326.8	8570752.74	74.44989777	4979.01	1	1	1	24	NA	NA	NA	0	0	NA	0	0	0	NA	NA	NA	0	0	NA	NA	0	NA	90.54	90.54	180.2060807	38	3	0	1	0	1	0	0	NA	0	0	0	0	NA	NA	0	0	0	NA
1883	4994	561366.12	8570752.07	73.7046051	4994.01	0	1	1	48	1	1	0	0	0	0	18	300	0.92	1	1	0	0	1	0	1	0	0	66.1	66.1	174.6764196	39	3	0	0	0	0	0	0	0	0	0	0	0	NA	NA	0	0	0	NA
1884	5013	561411.59	8570756.7	71.6818161	5013.01	0	1	1	45	2	1	0	0	0	0	25	800	3.18	1	1	0	0	1	1	NA	0	0	55.99	55.99	129.031194	37	3	0	1	0	1	0	0	0	0	0	0	0	NA	NA	0	0	0	NA
1885	5013	561411.59	8570756.7	71.6818161	5013.02	1	1	1	30	2	1	NA	0	0	0	8	440	3.18	NA	NA	0	1	0	0	NA	0	0	55.99	55.99	129.031194	37	3	0	1	0	1	0	0	0	0	0	0	0	NA	NA	0	1	0	1
1886	5013	561411.59	8570756.7	71.6818161	5013.03	0	0	1	80	1	1	NA	1	0	0	15	240	3.18	NA	NA	0	0	0	0	1	0	0	55.99	55.99	129.031194	37	3	0	1	0	1	0	0	0	0	0	0	0	NA	NA	0	0	0	NA
1887	5013	561411.59	8570756.7	71.6818161	5013.05	1	1	1	18	3	1	0	0	0	0	18	240	3.18	1	1	0	0	1	0	1	0	0	55.99	55.99	129.031194	37	3	0	1	0	1	0	0	0	0	0	0	0	NA	NA	0	1	1	3
1888	5014	561416.09	8570757.35	71.89854431	5014.02	1	1	1	11	1	1	1	0	0	1	12	0	0	1	0	0	0	0	1	0	0	0	56.86	56.86	124.5242196	37	3	0	1	0	1	0	0	0	0	0	0	0	NA	NA	0	0	0	NA
1889	5030	561295.95	8570777.78	72.11948395	5030.01	1	1	1	26	NA	NA	NA	0	0	NA	0	240	2.22	NA	NA	NA	0	0	NA	NA	0	NA	100.34	100.34	147.7988758	36	3	0	0	0	0	0	0	NA	1	0	0	0	NA	NA	1	1	1	1
1890	5032	561299.46	8570773.52	72.55412292	5032.01	0	1	1	47	1	1	0	0	0	0	1	240	0.74	1	1	0	1	0	1	0	0	0	100.19	100.19	152.7298864	37	3	0	0	0	0	0	0	0	1	0	0	0	NA	NA	0	1	0	3
1891	5032	561299.46	8570773.52	72.55412292	5032.02	1	1	1	24	4	1	0	0	0	0	1	0	0.74	1	1	0	0	0	1	0	0	0	100.19	100.19	152.7298864	37	3	0	0	0	0	0	0	0	0	0	0	0	NA	NA	0	0	0	NA
1892	5032	561299.46	8570773.52	72.55412292	5032.03	1	1	1	47	1	1	0	0	1	0	0	0	0.74	1	1	0	0	0	0	NA	0	0	100.19	100.19	152.7298864	37	3	0	0	0	0	0	0	0	0	0	0	0	NA	NA	0	1	1	3
1893	5040	561318.17	8570811.86	48.79157639	5040.01	1	2	1	35	NA	NA	NA	0	0	NA	1	300	2.08	NA	NA	NA	0	1	NA	NA	1	NA	58.97	58.97	117.3004601	14	3	0	0	0	0	0	0	NA	0	0	0	0	NA	NA	0	0	0	NA
1894	5040	561318.17	8570811.86	48.79157639	5040.02	0	1	1	28	NA	NA	NA	0	0	NA	3	150	2.08	NA	NA	NA	0	1	NA	NA	0	NA	58.97	58.97	117.3004601	14	3	0	0	0	0	0	0	NA	1	0	1	1	NA	NA	0	0	0	NA
1895	5045	561301.48	8570827.89	52.13061523	5045.01	1	0	1	41	1	1	NA	0	0	0	13	500	1.54	NA	NA	0	1	0	1	0	0	0	52.42	52.42	102.7907003	16	3	0	1	1	0	0	0	0	1	0	0	0	NA	NA	1	1	0	2
1896	5045	561301.48	8570827.89	52.13061523	5045.02	0	1	1	35	1	1	0	0	1	0	10	0	1.54	1	1	0	0	0	0	1	0	0	52.42	52.42	102.7907003	16	3	0	1	1	0	0	0	0	1	1	0	1	NA	NA	1	1	1	4
1897	5045	561301.48	8570827.89	52.13061523	5045.03	0	1	1	10	1	1	1	0	0	0	11	0	1.54	1	0	0	0	0	0	0	0	0	52.42	52.42	102.7907003	16	3	0	1	1	0	0	0	0	1	0	0	0	NA	NA	0	0	0	NA
1898	5057	561305.55	8570849.56	40.49139786	5057.01	1	1	1	39	1	1	0	0	0	0	14	300	0.97	1	1	0	0	1	0	0	0	0	28.23	28.23	79.62269762	6	3	0	1	1	0	1	0	0	1	1	0	0	NA	NA	1	1	0	1
1899	5057	561305.55	8570849.56	40.49139786	5057.02	0	1	1	44	1	1	0	0	1	0	14	0	0.97	1	1	0	0	0	0	1	0	0	28.23	28.23	79.62269762	6	3	0	1	1	0	1	0	0	0	0	0	0	NA	NA	0	1	1	1
1900	5057	561305.55	8570849.56	40.49139786	5057.03	0	1	1	13	1	1	1	0	0	0	13	15	0.97	1	0	0	0	0	0	0	0	0	28.23	28.23	79.62269762	6	3	0	1	1	0	1	0	0	0	0	0	0	NA	NA	0	0	0	NA
1901	5058	561307.59	8570841.04	41.87552261	5058.01	0	1	1	28	1	1	1	0	0	0	1	240	0.74	1	1	0	1	0	0	NA	0	0	36.21	36.21	87.94433223	8	3	0	0	1	0	1	0	0	0	0	0	0	NA	NA	0	0	0	NA
1902	5069	561279.44	8570812.52	64.45136261	5069.01	0	1	1	20	2	1	0	0	0	0	3	240	0.55	1	1	0	1	0	0	1	0	0	76.11	76.11	121.856718	29	3	0	0	0	0	0	0	0	0	0	0	0	NA	NA	0	0	0	NA
1903	5069	561279.44	8570812.52	64.45136261	5069.04	0	1	1	19	NA	NA	1	0	0	0	1	0	0.55	1	0	0	0	0	NA	NA	0	NA	76.11	76.11	121.856718	29	3	0	0	0	0	0	0	NA	0	0	0	0	NA	NA	0	0	0	NA
1904	5089	561267.12	8570810.05	66.62593842	5089.01	0	2	1	65	1	1	0	1	0	0	1	390	0.72	1	1	0	0	0	0	0	0	0	82.43	82.43	110.2500098	32	3	0	1	0	1	0	0	0	0	0	0	1	NA	NA	1	1	1	4
1905	5089	561267.12	8570810.05	66.62593842	5089.02	0	2	1	37	4	1	0	0	1	0	0	0	0.72	1	1	0	0	0	0	0	0	0	82.43	82.43	110.2500098	32	3	0	1	0	1	0	0	0	1	1	0	1	NA	NA	1	1	1	10
1906	5089	561267.12	8570810.05	66.62593842	5089.03	0	1	1	24	1	0	0	0	0	0	1	0	0.72	0	0	0	0	0	0	0	0	0	82.43	82.43	110.2500098	32	3	0	1	0	1	0	0	0	1	1	0	1	NA	NA	0	0	0	NA
1907	5089	561267.12	8570810.05	66.62593842	5089.05	0	2	1	39	1	1	0	0	0	0	1	0	0.72	1	0	0	0	0	0	0	0	0	82.43	82.43	110.2500098	32	3	0	1	0	1	0	0	0	0	0	0	1	NA	NA	0	0	0	NA
1908	5096	561286.38	8570844.32	47.35964203	5096.01	0	2	1	78	1	1	0	1	0	0	6	240	0.72	1	1	0	0	0	0	0	0	0	39.8	39.8	89.73632932	13	3	0	1	0	1	1	0	0	0	0	0	0	NA	NA	0	0	0	NA
1909	5096	561286.38	8570844.32	47.35964203	5096.04	1	2	1	27	2	1	NA	0	0	0	6	0	0.72	NA	NA	0	0	0	0	1	0	0	39.8	39.8	89.73632932	13	3	0	1	0	1	1	0	0	0	0	0	0	NA	NA	0	0	0	NA
1910	5096	561286.38	8570844.32	47.35964203	5096.05	0	2	1	55	1	1	0	0	1	0	6	150	0.72	1	1	0	0	0	0	1	0	0	39.8	39.8	89.73632932	13	3	0	1	0	1	1	0	0	0	0	0	0	NA	NA	0	0	0	NA
1911	5105	561299.07	8570874.56	36.10322571	5105.01	1	2	1	25	1	1	0	0	0	0	0	300	0.92	1	1	0	1	0	0	0	0	0	5.53	5.53	56.32140767	1	3	0	1	1	1	1	0	0	0	0	0	0	NA	NA	1	0	0	NA
1912	5105	561299.07	8570874.56	36.10322571	5105.02	0	1	1	23	4	1	0	0	1	0	0	0	0.92	1	1	0	0	0	0	0	0	0	5.53	5.53	56.32140767	1	3	0	1	1	1	1	0	0	0	0	0	0	NA	NA	1	1	1	1
1913	5116	561271.29	8570860.3	42.281353	5116.02	0	2	1	52	1	1	0	0	0	0	22	20	0.66	1	1	0	0	1	0	0	0	0	27.61	27.61	81.46763502	8	3	0	1	1	1	1	1	0	1	0	1	1	NA	NA	0	1	1	3
1914	5116	561271.29	8570860.3	42.281353	5116.03	1	2	1	23	1	1	1	0	0	0	21	480	0	1	1	0	1	0	0	1	0	0	27.61	27.61	81.46763502	8	3	0	1	1	1	1	1	0	0	0	0	0	NA	NA	0	1	1	2
1915	5116	561271.29	8570860.3	42.281353	5116.04	0	1	1	23	3	1	0	0	1	0	3	0	0.66	1	1	0	0	0	0	1	0	0	27.61	27.61	81.46763502	8	3	0	1	1	1	1	1	0	0	0	1	0	NA	NA	0	0	0	NA
1916	5116	561271.29	8570860.3	42.281353	5116.05	0	2	1	14	1	1	1	0	0	0	3	0	0.66	1	1	0	0	0	0	0	0	0	27.61	27.61	81.46763502	8	3	0	1	1	1	1	1	0	1	0	1	0	NA	NA	0	0	0	NA
1917	5119	561270.92	8570846.04	50.36057281	5119.01	1	2	1	44	1	1	0	0	0	0	2	400	2.77	1	1	0	0	1	0	0	0	0	43.29	43.29	94.78118313	15	3	0	0	0	0	1	0	0	0	0	0	1	NA	NA	1	0	0	NA
1918	5119	561270.92	8570846.04	50.36057281	5119.02	0	1	1	62	1	1	0	0	0	0	1	200	2.77	1	1	0	0	1	0	0	0	0	43.29	43.29	94.78118313	15	3	0	0	0	0	1	0	0	1	1	0	1	NA	NA	0	0	0	NA
1919	5128	561253.32	8570790.85	74.55825806	5128.01	0	1	1	46	1	1	0	0	0	0	21	200	1.02	1	1	0	0	1	1	NA	0	0	105.87	105.87	103.5966716	40	3	0	0	0	0	0	0	0	1	1	0	1	NA	NA	1	1	0	2
1920	5128	561253.32	8570790.85	74.55825806	5128.03	1	1	1	19	4	1	0	0	0	0	19	240	1.02	1	1	0	0	1	1	0	0	0	105.87	105.87	103.5966716	40	3	0	0	0	0	0	0	0	0	0	0	0	NA	NA	0	1	1	2
1921	5128	561253.32	8570790.85	74.55825806	5128.04	0	1	1	18	4	1	0	0	0	0	18	0	1.02	1	1	0	0	0	1	1	0	0	105.87	105.87	103.5966716	40	3	0	0	0	0	0	0	0	1	1	0	0	NA	NA	0	0	0	NA
1922	5139	561264.52	8570775.23	76.02968597	5139.01	0	0	1	43	1	1	0	0	0	0	8	230	0.77	1	1	0	0	1	1	0	0	0	117.62	117.62	120.8999469	41	3	0	0	0	0	0	0	0	1	1	0	0	NA	NA	0	1	0	3
1923	5139	561264.52	8570775.23	76.02968597	5139.02	1	1	1	5	1	0	1	0	0	0	6	0	0.77	0	0	0	0	0	0	0	0	0	117.62	117.62	120.8999469	41	3	0	0	0	0	0	0	0	1	0	1	1	NA	NA	0	0	0	NA
1924	5139	561264.52	8570775.23	76.02968597	5139.03	0	2	1	11	1	1	0	0	1	0	8	45	0.77	0	0	1	0	0	0	0	0	0	117.62	117.62	120.8999469	41	3	0	0	0	0	0	0	0	1	1	0	0	NA	NA	0	1	0	1
1925	5139	561264.52	8570775.23	76.02968597	5139.04	1	1	1	16	1	1	NA	0	0	NA	8	0	0.77	NA	NA	NA	0	0	0	NA	0	0	117.62	117.62	120.8999469	41	3	0	0	0	0	0	0	0	1	0	0	1	NA	NA	0	1	0	3
1926	5139	561264.52	8570775.23	76.02968597	5139.05	0	1	1	10	1	1	0	0	1	0	8	45	0.77	0	0	0	0	0	0	0	0	0	117.62	117.62	120.8999469	41	3	0	0	0	0	0	0	0	0	1	0	0	NA	NA	0	1	0	3
1927	5139	561264.52	8570775.23	76.02968597	5139.06	1	1	1	39	NA	NA	NA	0	0	NA	0	0	6.93	NA	NA	NA	0	0	NA	NA	0	NA	117.62	117.62	120.8999469	41	3	0	0	0	0	0	0	NA	0	0	0	0	NA	NA	0	0	0	NA
1928	5139	561264.52	8570775.23	76.02968597	5139.07	0	1	1	35	1	1	NA	0	0	NA	0	0	0.63	NA	NA	NA	0	0	0	NA	0	0	117.62	117.62	120.8999469	41	3	0	0	0	0	0	0	0	0	0	0	0	NA	NA	0	1	1	1
1929	5139	561264.52	8570775.23	76.02968597	5139.08	1	1	1	20	1	1	0	0	0	1	0	150	0.77	1	1	0	0	0	0	0	0	0	117.62	117.62	120.8999469	41	3	0	0	0	0	0	0	0	0	0	1	0	NA	NA	0	0	0	NA
1930	5139	561264.52	8570775.23	76.02968597	5139.09	0	1	1	16	1	1	0	0	1	1	0	40	0.77	1	1	0	0	0	0	0	0	0	117.62	117.62	120.8999469	41	3	0	0	0	0	0	0	0	0	0	1	0	NA	NA	0	0	0	NA
1931	5139	561264.52	8570775.23	76.02968597	5139.11	0	0	1	23	NA	NA	0	0	0	NA	8	240	0.63	1	1	NA	1	0	NA	NA	0	NA	117.62	117.62	120.8999469	41	3	0	0	0	0	0	0	NA	0	0	0	0	NA	NA	0	1	1	4
1932	5144	561279.53	8570774.86	75.177742	5144.01	0	2	1	42	1	1	0	0	0	0	15	300	1.57	1	1	0	0	1	0	0	0	0	113.75	113.75	134.2061667	40	3	0	0	0	0	0	0	0	0	0	0	0	NA	NA	0	1	1	1
1933	5144	561279.53	8570774.86	75.177742	5144.02	1	2	1	19	4	1	0	0	0	0	15	210	1.57	1	1	0	0	1	0	0	0	0	113.75	113.75	134.2061667	40	3	0	0	0	0	0	0	0	1	1	0	0	NA	NA	0	0	0	NA
1934	5184	561239.41	8570838.39	54.34029007	5184.01	1	2	1	28	1	1	0	0	0	0	3	776	1.88	1	1	0	1	0	1	1	0	0	58.1	58.1	81.48933962	19	3	0	1	1	1	1	0	0	0	0	0	0	NA	NA	0	0	0	NA
1935	5184	561239.41	8570838.39	54.34029007	5184.02	0	1	1	24	1	1	1	0	0	0	3	240	1.88	1	0	0	0	1	1	0	0	0	58.1	58.1	81.48933962	19	3	0	1	1	1	1	0	0	0	0	0	0	NA	NA	0	0	0	NA
1936	5184	561239.41	8570838.39	54.34029007	5184.03	1	1	1	5	1	0	1	0	0	0	5	0	1.88	0	0	0	0	0	0	1	0	0	58.1	58.1	81.48933962	19	3	0	1	1	1	1	0	0	1	1	1	1	NA	NA	0	1	1	2
1937	5185	561232.76	8570831.37	56.62931824	5185.01	1	2	1	25	1	1	0	0	0	0	7	100	1.99	1	1	0	0	1	0	0	0	0	65	65	74.65088154	22	3	0	1	1	1	1	0	0	1	1	1	1	NA	NA	1	1	0	1
1938	5185	561232.76	8570831.37	56.62931824	5185.02	0	1	1	24	1	1	0	0	0	0	4	150	0.99	0	0	0	0	1	0	0	0	0	65	65	74.65088154	22	3	0	1	1	1	1	0	0	0	0	1	0	NA	NA	0	0	0	NA
1939	5185	561232.76	8570831.37	56.62931824	5185.05	0	1	1	18	NA	NA	NA	0	0	NA	0	180	0.79	NA	NA	NA	0	1	NA	NA	0	NA	65	65	74.65088154	22	3	0	1	1	1	1	0	NA	1	0	0	0	NA	NA	0	1	1	4
1940	5186	561222.64	8570821.78	59.23218536	5186.01	1	2	1	57	1	1	0	0	0	0	21	0	0.25	1	1	0	0	0	0	0	0	0	71.83	71.83	65.71632782	24	3	0	1	0	1	1	0	0	0	0	0	0	NA	NA	0	1	1	6
1941	5186	561222.64	8570821.78	59.23218536	5186.02	0	1	1	21	1	1	0	0	1	0	21	0	0.25	1	1	0	0	0	1	1	0	0	71.83	71.83	65.71632782	24	3	0	1	0	1	1	0	0	1	1	1	1	NA	NA	0	1	1	2
1942	5186	561222.64	8570821.78	59.23218536	5186.03	0	1	1	55	1	0	0	0	0	0	21	80	0.25	1	1	0	0	1	0	0	0	0	71.83	71.83	65.71632782	24	3	0	1	0	1	1	0	0	1	1	1	1	NA	NA	0	1	1	3
1943	5228	561205.17	8570884.56	48.94633865	5228.01	0	1	1	48	1	1	0	0	1	0	14	0	0.09	1	1	0	0	0	1	0	0	0	6.06	6.06	25.91858525	14	3	0	1	0	1	1	0	0	0	0	0	0	NA	NA	0	1	1	2
1944	5228	561205.17	8570884.56	48.94633865	5228.02	0	1	1	13	1	1	1	0	0	0	14	30	0.09	1	0	0	0	0	1	0	0	0	6.06	6.06	25.91858525	14	3	0	1	0	1	1	0	0	0	0	0	0	NA	NA	0	1	0	1
1945	5231	561186.65	8570882.34	62.00872803	5231.01	1	2	1	51	1	1	0	0	1	0	14	0	0	1	1	0	0	0	0	0	0	0	5.96	5.96	25.62535182	25	3	0	0	0	0	0	0	0	0	0	0	0	NA	NA	1	0	0	NA
1946	5258	561174.33	8570853.21	71.45850372	5258.01	1	1	1	49	NA	NA	0	0	1	0	20	0	0	1	1	0	0	0	NA	NA	0	NA	38.49	38.49	21.83434326	36	3	0	1	1	1	0	0	NA	0	1	0	0	NA	NA	1	0	0	NA
1947	5258	561174.33	8570853.21	71.45850372	5258.02	1	2	1	16	NA	NA	0	0	0	0	3	0	0	1	1	0	0	0	NA	NA	0	NA	38.49	38.49	21.83434326	36	3	0	1	1	1	0	0	NA	0	0	0	0	NA	NA	0	0	0	NA
1948	5265	561176.55	8570847.28	71.66988373	5265.01	0	1	1	25	NA	NA	NA	0	0	NA	0	260	1.2	NA	NA	NA	0	1	NA	NA	0	NA	43.07	43.07	19.51814447	36	3	0	1	1	1	0	0	NA	0	0	0	1	NA	NA	0	0	0	NA
1949	5266	561179.51	8570846.35	70.87401581	5266.01	0	1	1	57	NA	NA	NA	0	0	NA	0	520	2.59	NA	NA	NA	0	0	NA	NA	0	NA	42.93	42.93	21.70361865	36	3	0	0	0	0	0	NA	NA	0	0	0	0	NA	NA	0	1	1	2
1950	5266	561179.51	8570846.35	70.87401581	5266.02	0	0	1	28	5	1	0	0	0	1	0	300	2.59	1	1	0	0	1	1	1	0	0	42.93	42.93	21.70361865	36	3	0	0	0	0	0	0	0	0	0	0	0	NA	NA	0	0	0	NA
1951	5266	561179.51	8570846.35	70.87401581	5266.03	0	1	1	5	1	0	1	0	0	1	0	0	2.59	1	0	0	0	0	0	1	0	0	42.93	42.93	21.70361865	36	3	0	0	0	0	0	0	0	0	0	0	0	NA	NA	0	0	0	NA
1952	5266	561179.51	8570846.35	70.87401581	5266.04	1	1	1	20	1	1	NA	0	0	NA	0	300	2.59	NA	NA	NA	0	1	0	NA	0	0	42.93	42.93	21.70361865	36	3	0	0	0	0	0	0	0	1	1	0	0	NA	NA	0	0	0	NA
1953	5272	561180.07	8570836.35	71.39804077	5272.01	1	1	1	29	NA	NA	NA	0	0	0	6	550	4.1	NA	NA	0	1	0	NA	NA	0	NA	52.39	52.39	19.87789109	36	3	0	0	0	0	0	0	NA	0	0	0	0	NA	NA	0	0	0	NA
1954	5272	561180.07	8570836.35	71.39804077	5272.02	0	1	1	29	1	1	NA	0	0	0	6	338	4.1	NA	NA	0	1	0	1	0	0	0	52.39	52.39	19.87789109	36	3	0	0	0	0	0	0	0	0	0	0	0	NA	NA	0	1	1	2
1955	5274	561181.18	8570828.02	72.46630859	5274.01	1	0	1	54	1	1	0	0	0	0	19	100	0.42	1	1	0	0	1	0	0	0	0	60.47	60.47	22.56754146	37	3	0	1	0	1	0	0	0	1	1	0	0	NA	NA	1	1	1	4
1956	5274	561181.18	8570828.02	72.46630859	5274.02	1	2	1	19	1	1	0	0	0	0	20	0	0.42	1	1	0	0	0	0	1	0	0	60.47	60.47	22.56754146	37	3	0	1	0	1	0	0	0	0	0	0	0	NA	NA	0	1	1	1
1957	5274	561181.18	8570828.02	72.46630859	5274.03	1	0	1	18	1	1	0	0	0	0	19	35	0.42	1	1	0	0	1	0	0	0	0	60.47	60.47	22.56754146	37	3	0	1	0	1	0	0	0	0	0	0	0	NA	NA	0	1	1	2
1958	5276	561187.66	8570822.83	70.53065491	5276.02	0	1	1	44	1	1	0	0	0	0	14	500	1.54	1	1	0	0	1	1	0	0	0	64.64	64.64	30.77859806	36	3	0	0	0	0	0	0	0	0	0	0	0	NA	NA	0	1	1	2
1959	5276	561187.66	8570822.83	70.53065491	5276.03	0	1	1	4	NA	0	NA	0	0	0	5	0	1.54	NA	NA	0	0	0	NA	NA	0	NA	64.64	64.64	30.77859806	36	3	0	0	0	0	0	0	NA	0	0	0	0	NA	NA	0	0	0	NA
1960	5283	561200.63	8570805.05	71.19632721	5283.01	1	1	1	48	NA	NA	NA	0	0	NA	10	240	0.74	NA	NA	NA	0	0	NA	NA	0	NA	83.09	83.09	51.23815438	36	3	0	0	0	0	0	NA	NA	0	0	0	0	NA	NA	0	1	1	5
1961	5283	561200.63	8570805.05	71.19632721	5283.02	0	0	1	45	1	1	0	0	1	0	10	0	0.74	1	1	0	0	0	0	1	0	0	83.09	83.09	51.23815438	36	3	0	0	0	0	0	0	0	0	0	1	0	NA	NA	0	1	0	3
1962	5286	561209.7	8570805.24	68.97226715	5286.01	1	1	1	34	2	1	0	0	0	0	1	200	1.85	1	1	0	0	1	1	0	0	0	84.35	84.35	58.68374555	35	3	0	0	0	0	0	0	0	1	1	0	1	NA	NA	1	0	0	NA
1963	5290	561217.3	8570800.42	71.46821594	5290.01	1	1	1	51	1	1	NA	0	0	0	14	3000	6.54	NA	NA	1	1	0	0	0	0	0	91.41	91.41	67.50746657	37	3	0	1	1	1	0	0	0	0	0	0	1	NA	NA	0	0	0	NA
1964	5290	561217.3	8570800.42	71.46821594	5290.02	0	0	1	43	1	1	0	0	0	0	14	440	6.54	1	1	1	0	0	0	0	0	0	91.41	91.41	67.50746657	37	3	0	1	1	1	0	0	0	0	0	0	0	NA	NA	0	0	0	NA
1965	5290	561217.3	8570800.42	71.46821594	5290.03	0	0	1	47	NA	NA	NA	0	0	0	0	480	6.54	NA	NA	1	0	1	NA	NA	0	NA	91.41	91.41	67.50746657	37	3	0	1	1	1	0	0	NA	0	0	0	0	NA	NA	1	0	0	NA
1966	5290	561217.3	8570800.42	71.46821594	5290.04	0	0	1	21	4	1	0	0	1	0	14	0	6.54	1	1	1	0	0	0	0	0	0	91.41	91.41	67.50746657	37	3	0	1	1	1	0	0	0	0	0	0	0	NA	NA	0	0	0	NA
1967	5290	561217.3	8570800.42	71.46821594	5290.05	0	0	1	19	4	1	0	0	0	0	14	0	6.54	1	1	1	0	0	1	1	0	0	91.41	91.41	67.50746657	37	3	0	1	1	1	0	0	0	0	0	0	0	NA	NA	0	0	0	NA
1968	5290	561217.3	8570800.42	71.46821594	5290.06	1	1	1	26	3	1	0	0	0	0	14	327	6.54	1	1	1	1	0	0	0	0	0	91.41	91.41	67.50746657	37	3	0	1	1	1	0	0	0	0	0	0	0	NA	NA	0	1	0	3
1969	5302	561223.78	8570816.35	62.4298439	5302.02	0	1	1	21	NA	NA	NA	0	0	NA	0	0	0.74	NA	NA	NA	0	0	NA	NA	0	NA	77.68	77.68	67.58231674	28	3	0	0	0	0	0	0	NA	0	0	0	0	NA	NA	0	0	0	NA
1970	5302	561223.78	8570816.35	62.4298439	5302.03	0	1	1	21	NA	NA	NA	0	0	NA	0	240	0.74	NA	NA	NA	1	0	NA	NA	0	NA	77.68	77.68	67.58231674	28	3	0	0	0	0	0	0	NA	1	1	0	1	NA	NA	0	0	0	NA
1971	5322	561251.35	8570814.83	64.83800507	5322.01	0	1	1	31	NA	NA	NA	0	0	NA	1	240	0.74	NA	NA	NA	0	1	NA	NA	0	NA	80.85	80.85	94.00148924	30	3	1	1	1	1	0	0	NA	0	0	0	0	NA	NA	0	0	0	NA
1972	5330	561257.98	8570860.17	41.92757034	5330.01	1	2	1	43	1	1	0	0	0	0	20	400	2.41	1	1	0	0	1	0	0	0	0	30.49	30.49	80.43195127	7	3	0	1	1	1	1	0	0	1	0	0	0	NA	NA	0	0	0	NA
1973	5330	561257.98	8570860.17	41.92757034	5330.02	0	2	1	46	1	1	0	0	0	0	17	240	2.41	1	1	0	0	1	0	1	0	0	30.49	30.49	80.43195127	7	3	1	1	1	1	1	0	0	0	0	0	0	NA	NA	0	1	0	2
1974	5330	561257.98	8570860.17	41.92757034	5330.03	0	2	1	21	4	1	NA	0	0	0	17	350	2.41	NA	NA	0	0	1	0	1	0	0	30.49	30.49	80.43195127	7	3	0	1	1	1	1	0	0	0	0	0	0	NA	NA	0	1	1	2
1975	5330	561257.98	8570860.17	41.92757034	5330.04	0	2	1	13	1	1	1	0	0	0	13	15	2.41	1	0	0	0	0	0	0	0	0	30.49	30.49	80.43195127	7	3	0	1	1	1	1	0	0	1	0	0	0	NA	NA	0	1	1	2
1976	5330	561257.98	8570860.17	41.92757034	5330.05	1	1	1	24	1	1	NA	0	0	0	0	300	2.41	NA	NA	0	1	0	0	0	0	0	30.49	30.49	80.43195127	7	3	1	1	1	1	1	0	0	0	0	0	0	NA	NA	0	1	1	4
1977	5332	561260.38	8570867.54	39.62971115	5332.01	0	1	1	42	NA	NA	0	0	0	0	8	240	2.22	1	1	0	1	0	NA	NA	0	NA	22.51	22.51	78.93271837	4	3	0	1	1	0	0	0	NA	0	0	0	0	NA	NA	0	1	1	1
1978	5333	561257.06	8570867.91	39.10967636	5333.01	0	1	1	36	1	1	1	0	1	0	15	0	0.96	1	1	0	0	0	0	1	0	0	22.8	22.8	76.09496892	3	3	0	1	1	0	1	0	0	1	1	0	1	NA	NA	1	1	0	2
1979	5333	561257.06	8570867.91	39.10967636	5333.02	1	1	1	40	1	1	0	0	0	0	15	400	0.96	1	1	0	1	0	1	0	0	0	22.8	22.8	76.09496892	3	3	0	1	1	0	1	0	0	1	0	0	1	NA	NA	0	1	1	3
1980	5333	561257.06	8570867.91	39.10967636	5333.03	0	1	1	11	1	1	1	0	0	0	10	15	0.96	1	0	0	0	0	0	1	0	0	22.8	22.8	76.09496892	3	3	0	1	1	0	1	0	0	1	1	0	1	NA	NA	0	1	0	9
1981	5333	561257.06	8570867.91	39.10967636	5333.04	0	1	1	9	1	1	1	0	0	0	9	0	0.96	0	0	0	0	0	0	1	0	0	22.8	22.8	76.09496892	3	3	0	1	1	0	1	0	0	0	0	0	0	NA	NA	0	1	1	1
1982	5346	561269.62	8570915.91	35.93678665	5346.02	0	1	1	33	1	1	0	0	1	0	3	0	0.04	1	1	0	0	0	0	0	0	0	11	11	47.57085358	1	3	0	1	0	1	1	0	0	1	1	1	1	NA	NA	0	1	0	3
1983	5346	561269.62	8570915.91	35.93678665	5346.03	0	1	1	13	1	1	0	0	1	0	3	15	0.04	0	0	0	0	0	0	0	0	0	11	11	47.57085358	1	3	0	1	0	1	1	0	0	1	1	1	1	NA	NA	0	1	0	5
1984	5346	561269.62	8570915.91	35.93678665	5346.04	0	1	1	12	1	1	0	0	1	0	3	15	0.04	0	0	0	0	0	0	NA	0	0	11	11	47.57085358	1	3	0	1	0	1	1	0	0	1	1	1	1	NA	NA	0	1	0	4
1985	5346	561269.62	8570915.91	35.93678665	5346.05	0	1	1	9	1	1	1	0	0	0	3	15	0.04	0	0	0	0	0	0	0	0	0	11	11	47.57085358	1	3	0	1	0	1	1	0	0	1	1	1	1	NA	NA	0	1	0	2
1986	5346	561269.62	8570915.91	35.93678665	5346.06	1	1	1	8	1	0	1	0	0	0	3	0	0.04	0	0	0	0	0	0	0	0	0	11	11	47.57085358	1	3	0	1	0	1	1	0	0	1	1	1	1	NA	NA	0	1	1	5
1987	5346	561269.62	8570915.91	35.93678665	5346.07	0	1	1	7	1	0	0	0	0	0	3	0	0.04	0	0	0	0	0	0	0	0	0	11	11	47.57085358	1	3	0	1	0	1	1	0	0	1	1	1	1	NA	NA	0	1	1	2
1988	5346	561269.62	8570915.91	35.93678665	5346.08	0	2	1	5	1	0	0	0	0	0	3	0	0.04	0	0	0	0	0	0	NA	0	0	11	11	47.57085358	1	3	0	1	0	1	1	0	0	1	1	1	1	NA	NA	0	0	0	NA
1989	5348	561266.16	8570910.46	35.98529434	5348.01	1	2	1	27	2	1	0	0	0	0	2	700	5.08	1	1	0	0	1	0	0	0	0	17.22	17.22	52.52319223	1	3	0	0	0	0	1	0	0	0	0	0	0	NA	NA	0	1	1	1
1990	5348	561266.16	8570910.46	35.98529434	5348.02	1	1	1	25	3	1	0	0	0	0	2	400	5.08	1	1	0	1	0	1	1	0	0	17.22	17.22	52.52319223	1	3	0	0	0	0	1	0	0	0	0	0	0	NA	NA	0	1	0	1
1991	5353	561277.98	8570914.82	35.83523941	5353.02	0	2	1	55	1	1	0	0	0	0	5	0	1.08	1	1	0	0	0	0	0	0	0	9.76	9.76	39.92506472	1	3	1	1	0	1	1	0	0	1	0	0	0	NA	NA	0	1	0	2
1992	5353	561277.98	8570914.82	35.83523941	5353.03	1	0	1	26	1	1	0	0	0	0	5	240	1.08	1	1	0	0	1	1	0	0	0	9.76	9.76	39.92506472	1	3	0	1	0	1	1	0	0	1	0	1	1	NA	NA	1	1	0	2
1993	5353	561277.98	8570914.82	35.83523941	5353.04	1	2	1	19	1	1	1	0	0	0	20	160	1.08	1	1	0	0	1	0	NA	0	0	9.76	9.76	39.92506472	1	3	0	1	0	1	1	0	0	0	1	0	0	NA	NA	0	1	1	4
1994	5353	561277.98	8570914.82	35.83523941	5353.05	0	1	1	21	1	1	0	0	0	1	5	0	1.08	1	1	0	0	0	0	0	0	0	9.76	9.76	39.92506472	1	3	0	1	0	1	1	0	0	1	0	0	0	NA	NA	0	1	1	4
1995	5353	561277.98	8570914.82	35.83523941	5353.06	1	1	1	53	1	1	0	0	0	0	5	501	1.08	1	1	0	1	0	0	0	0	0	9.76	9.76	39.92506472	1	3	0	1	0	1	1	0	0	1	0	1	0	NA	NA	0	1	1	2
1996	5353	561277.98	8570914.82	35.83523941	5353.07	1	2	1	9	1	1	1	0	0	0	5	15	1.08	0	0	0	0	0	0	0	0	0	9.76	9.76	39.92506472	1	3	1	1	0	1	1	0	0	1	1	1	1	NA	NA	0	1	1	1
1997	5353	561277.98	8570914.82	35.83523941	5353.08	1	2	1	7	1	1	1	0	0	0	5	19	1.08	0	0	0	0	1	0	0	0	0	9.76	9.76	39.92506472	1	3	0	1	0	1	1	0	0	0	0	0	0	NA	NA	0	1	1	1
1998	5355	561288.35	8570907.36	35.84671021	5355.01	1	1	1	31	1	1	NA	0	0	NA	5	300	0.46	NA	NA	NA	0	1	0	0	0	0	14.05	14.05	34.37655255	1	3	1	0	0	0	0	0	0	1	1	0	1	NA	NA	1	1	1	10
1999	5355	561288.35	8570907.36	35.84671021	5355.02	0	1	1	27	1	1	NA	0	0	NA	3	0	0.46	NA	NA	NA	0	0	0	0	0	0	14.05	14.05	34.37655255	1	3	0	0	0	0	0	0	0	0	0	1	0	NA	NA	0	1	0	3
[truncated: 5,929 more rows]
[truncated: 31 more columns]
